# Supplementary material for: Transcriptome Profiles Reveals ScDREB10 from Syntrichia caninervis Regulated Phenylpropanoid Biosynthesis and Starch/Sucrose Metabolism to Enhance Plant Stress Tolerance
Source: Plants (Basel). 2024 Jan 11;13(2):205. doi: 10.3390/plants13020205 (PMC10820175; doi:10.3390/plants13020205)
Supplement: Supplementary file 1 [file plants-13-00205-s001.zip]

Archive with 1 entries (1 files):
- plants-2767090-supplementary materials.xlsx
