# Supplementary material for: Transcriptome Profiles Reveals ScDREB10 from Syntrichia caninervis Regulated Phenylpropanoid Biosynthesis and Starch/Sucrose Metabolism to Enhance Plant Stress Tolerance
Source: Plants (Basel). 2024 Jan 11;13(2):205. doi: 10.3390/plants13020205 (PMC10820175; doi:10.3390/plants13020205)
Supplement: Supplementary file 1 [file plants-13-00205-s001.zip › plants-2767090-supplementary materials.xlsx]

## Sheet: Overview
Sheet	Description
Supplement Table S1	Expression level data for all differentially expressed genes
Supplement Table S2	The expression level information of lignin biosynthesis related genes
Supplement Table S3	The expression level information of starch and sucrose metabolism related genes
Supplement Table S4	Hexametric sequence frequency for promoter of up-regulated genes in ScDREB10 across three comparisons
Supplement Table S5	Cis-element number statistic of lignin biosynthesis, starch and sucrose metabolism related genes in their promoter regions
Supplement Table S6	Primers used for real time RT-PCR
Supplement Table S7	List of primers used for vector construction
Supplement Table S8	The quality control and mapping rates of each sample

## Sheet: TableS1
Table S1 Expression level data for all differentially expressed genes
ID	Control_OE_1_fpkm	Control_OE_2_fpkm	Control_OE_3_fpkm	Osmotic_OE_1_fpkm	Osmotic_OE_2_fpkm	Osmotic_OE_3_fpkm	Salt_OE_1_fpkm	Salt_OE_2_fpkm	Salt_OE_3_fpkm	Control_WT_1_fpkm	Control_WT_2_fpkm	Control_WT_3_fpkm	Osmotic_WT_1_fpkm	Osmotic_WT_2_fpkm	Osmotic_WT_3_fpkm	Salt_WT_1_fpkm	Salt_WT_2_fpkm	Salt_WT_3_fpkm	Osmotic_WTvsControl_WT_log2FoldChange	Osmotic_WTvsControl_WT_pvalue	Osmotic_WTvsControl_WT_padj	Salt_WTvsControl_WT_log2FoldChange	Salt_WTvsControl_WT_pvalue	Salt_WTvsControl_WT_padj	Control_OEvsControl_WT_log2FoldChange	Control_OEvsControl_WT_pvalue	Control_OEvsControl_WT_padj	Osmotic_OEvsControl_WT_log2FoldChange	Osmotic_OEvsControl_WT_pvalue	Osmotic_OEvsControl_WT_padj	Salt_OEvsControl_WT_log2FoldChange	Salt_OEvsControl_WT_pvalue	Salt_OEvsControl_WT_padj	Osmotic_OEvsOsmotic_WT_log2FoldChange	Osmotic_OEvsOsmotic_WT_pvalue	Osmotic_OEvsOsmotic_WT_padj	Salt_OEvsSalt_WT_log2FoldChange	Salt_OEvsSalt_WT_pvalue	Salt_OEvsSalt_WT_padj	Osmotic_OEvsControl_OE_log2FoldChange	Osmotic_OEvsControl_OE_pvalue	Osmotic_OEvsControl_OE_padj	Salt_OEvsControl_OE_log2FoldChange	Salt_OEvsControl_OE_pvalue	Salt_OEvsControl_OE_padj
AT4G14030	2.47719	2.91581	2.09218	3.26986	3.47076	3.26174	4.19159	4.44813	4.04423	94.9471	89.036	100.393	67.0666	96.3245	70.7428	154.653	128.552	129.898	-0.291242	0.0468766	0.125667	0.547174	9.66e-05	0.000858138	-5.24673	0	0	-4.85533	0	0	-4.49659	0	0	-4.56956	1.48e-162	3.56e-158	-5.0293	1.86e-268	4.27e-264	0.412508	0.0619069	0.125468	0.758128	0.000309356	0.00114576
AT2G21660	106.534	131.694	131.11	163.97	145.607	188.638	259.975	321.987	312.477	570.296	648.546	583.209	930.522	754.952	979.43	871.933	1218.09	1099.05	0.552221	4.64e-06	4.74e-05	0.83183	2.51e-08	6.07e-07	-2.28518	9.24e-114	1e-109	-1.87963	4.16e-68	6.11e-66	-1.02053	2.97e-25	5.72e-24	-2.43957	4.87e-73	1.67e-69	-1.83881	5.89e-32	4.51e-29	0.426422	0.000164517	0.000730074	1.27257	9.46e-36	6.24e-34
AT1G67105	92.6001	74.9275	79.4067	71.1687	78.4469	66.8291	81.3297	54.8636	69.9529	7.46961	6.96737	10.217	17.3793	13.2575	15.0568	6.24846	7.78422	4.88445	0.880773	0.000685016	0.00391967	-0.373533	0.312094	0.497078	3.33037	9.53e-95	6.88e-91	3.11202	2.53e-83	6.81e-81	3.05562	7.43e-63	7.25e-61	2.22068	2.66e-48	2.13e-45	3.44149	3.12e-48	8.95e-45	-0.196827	0.0743606	0.145661	-0.264919	0.0434288	0.0896741
AT5G66590	47.721	52.3913	43.0401	25.9425	27.366	28.8034	29.241	31.6735	28.514	176.72	165.071	189.41	94.344	98.2595	75.3844	124.409	67.273	123.244	-0.998286	1.01e-13	3.43e-12	-0.745178	0.000469503	0.00326283	-1.88998	1.37e-70	7.41e-67	-2.71917	4.26e-153	1.16e-149	-2.5808	3.38e-144	3.07e-141	-1.72715	2.35e-35	6.74e-33	-1.82187	9.82e-15	7.16e-13	-0.807606	1.48e-12	2.03e-11	-0.681891	6.99e-10	6.3e-09
AT5G26270	31.6397	24.5141	25.6979	28.9089	34.6733	26.4341	20.8373	14.6464	20.3019	3.0262	3.13486	3.74061	5.09592	2.93388	4.49409	2.40331	3.80827	2.54531	0.329334	0.333408	0.52403	-0.169015	0.686126	0.813345	3.05203	3.19e-61	1.38e-57	3.16116	7.55e-68	1.09e-65	2.48498	2.88e-34	8.94e-33	2.81944	1.48e-39	6.37e-37	2.66694	1.68e-22	3.79e-20	0.130299	0.341505	0.479388	-0.558067	0.000161017	0.000632058
AT3G25717	79.8742	89.0825	96.5155	92.6505	79.9653	95.5407	69.395	57.3606	58.5479	288.195	279.889	329.352	137.987	237.765	117.719	317.597	128.808	192.992	-0.872652	1.29e-05	0.000118871	-0.479724	0.0539724	0.143216	-1.75581	3.33e-59	1.2e-55	-1.76848	1.06e-56	9.48e-55	-2.28688	2.51e-93	6.15e-91	-0.900347	5.05e-05	0.000294355	-1.79164	1.95e-10	5.56e-09	0.00867152	0.938202	0.963179	-0.522479	4.61e-06	2.45e-05
AT5G18050	6.11543	10.1683	7.44662	4.06585	4.66065	7.75303	5.80804	5.79646	5.31237	47.6387	49.0622	49.3462	5.00025	11.8287	7.24886	24.4578	7.85767	27.1363	-2.61604	3.54e-26	3.98e-24	-1.28682	0.000157418	0.00129438	-2.62071	4.08e-50	1.26e-46	-3.17123	3.24e-55	2.69e-53	-3.11937	6.97e-92	1.64e-89	-0.563687	0.143781	0.257745	-1.8198	2.15e-05	0.000183092	-0.529336	0.071383	0.140835	-0.490873	0.0474101	0.0965633
AT5G18030	21.9629	23.8115	24.0872	7.83434	10.3194	11.0767	21.1247	17.747	13.3347	78.1178	77.4662	91.4793	15.2002	25.4211	8.45007	71.6498	40.9091	59.1206	-2.34139	1.45e-07	2.04e-06	-0.516082	0.0149612	0.0533477	-1.82051	1.03e-49	2.78e-46	-3.10468	4.06e-94	1.63e-91	-2.25223	8.08e-48	4.53e-46	-0.766906	0.0247434	0.0624318	-1.72152	2.75e-11	9.68e-10	-1.26226	2.39e-14	4.01e-13	-0.423145	0.00978862	0.0249099
AT3G61260	428.145	409.765	385.886	142.567	140.587	130.002	153.933	151.262	131.386	897.951	900.089	972.989	277.933	285.563	337.114	427.165	277.611	315.1	-1.63335	3.28e-48	1.41e-45	-1.43313	7.82e-18	1.02e-15	-1.1773	4.32e-46	1.04e-42	-2.77175	5.65e-247	6.93e-243	-2.67653	2.72e-196	9.51e-193	-1.14501	5.23e-26	7.15e-24	-1.2284	3.44e-12	1.43e-10	-1.57313	9.83e-93	7.45e-90	-1.49061	5.23e-73	1.39e-70
AT2G34430	3190.3	2707.87	2596.12	1080.35	1186.36	1359.01	1085.71	1139.33	869.495	6888.48	7019.79	7245.79	4727.99	3622.93	4977.58	2384.48	1761.22	2330.66	-0.678955	4.04e-08	6.31e-07	-1.69879	1.43e-31	8.65e-29	-1.31441	5.5e-46	1.19e-42	-2.56978	2.68e-153	8.22e-150	-2.78333	4.68e-163	6.74e-160	-1.89843	3.68e-42	1.97e-39	-1.07013	8.15e-11	2.57e-09	-1.23398	2.02e-32	1.31e-30	-1.46046	1.39e-45	1.57e-43
AT5G66580	20.1868	25.6099	20.0707	15.0974	9.22493	12.2864	13.8625	13.7645	11.9734	75.0671	75.7685	95.3376	11.4802	25.5394	11.4818	83.644	29.666	43.9204	-2.3531	9.1e-09	1.58e-07	-0.637291	0.0249484	0.0793327	-1.90046	2.4e-44	4.72e-41	-2.77579	8.08e-63	9.26e-61	-2.64614	1.96e-90	4.45e-88	-0.425543	0.170209	0.293933	-1.99378	8.85e-10	2.17e-08	-0.853627	1.34e-06	8.68e-06	-0.736883	2.01e-07	1.32e-06
AT2G05380	625.095	614.688	538.418	656.111	689.996	746.031	1429.86	987.354	935.04	1699.35	1506.27	2095.93	1174.67	1497.32	1452.94	2154.95	2042.84	2481.66	-0.373437	0.007477	0.029326	0.341193	0.0281054	0.0866825	-1.57446	2.54e-42	4.57e-39	-1.36797	6.65e-30	1.82e-28	-0.672946	0.00734859	0.0157979	-0.999745	1.76e-17	8.36e-16	-0.999037	3.33e-08	5.78e-07	0.228699	0.00827561	0.0230574	0.910861	1.89e-05	8.93e-05
AT4G16780	50.9048	62.6415	48.0854	45.0251	51.7202	63.2847	28.1503	31.8862	30.308	164.312	160.72	208.88	105.158	113.053	116.38	87.6516	59.4454	78.2236	-0.685769	1.31e-07	1.86e-06	-1.23605	6.82e-12	3.45e-10	-1.72237	4.26e-42	7.09e-39	-1.76406	9.69e-36	3.55e-34	-2.57407	2.37e-105	7.27e-103	-1.08405	7.49e-15	2.57e-13	-1.32363	4.1e-14	2.58e-12	-0.019272	0.887074	0.931667	-0.842502	8.48e-14	1.14e-12
AT4G32280	10.0416	15.3279	10.3419	10.3523	10.283	16.6915	5.10839	4.99343	4.2855	54.2593	47.14	49.2528	6.9871	15.3414	10.3554	23.6951	7.40524	14.2436	-2.21737	5.57e-24	5.17e-22	-1.7224	1.7e-08	4.3e-07	-2.07546	1.61e-40	2.49e-37	-2.03688	2.1e-31	6.19e-30	-3.39797	1.97e-134	1.46e-131	0.173759	0.555448	0.68686	-1.661	1.65e-05	0.000145159	0.0598639	0.781325	0.858364	-1.31403	2.86e-11	2.97e-10
AT5G52900	67.0781	62.3445	56.4999	46.083	54.0087	53.0244	51.4503	59.2366	41.8308	158.24	144.939	151.255	60.8825	67.6341	77.8523	88.9937	66.5533	93.9586	-1.15075	2.34e-20	1.53e-18	-0.85625	1.17e-07	2.41e-06	-1.28744	1.79e-40	2.58e-37	-1.59472	1.43e-60	1.49e-58	-1.58505	1.13e-39	4.42e-38	-0.45091	0.000540677	0.00233943	-0.714755	0.000176369	0.00114413	-0.286001	0.00546297	0.0160939	-0.288883	0.0148041	0.0356229
AT5G62280	29.1891	32.8773	33.0377	7.52021	10.2152	10.8082	11.2539	14.1823	8.07922	77.0593	89.5731	82.7375	14.9457	18.3378	20.8908	20.4637	9.36521	15.9571	-2.21476	1.61e-48	7.22e-46	-2.43543	1.67e-24	4.73e-22	-1.38918	2.49e-38	3.37e-35	-3.15193	2.76e-113	2.05e-110	-2.90302	3.92e-75	5.55e-73	-0.944086	3.99e-06	3.02e-05	-0.454251	0.164653	0.309328	-1.74148	5.12e-33	3.45e-31	-1.5063	6.8e-21	1.72e-19
AT5G18060	6.71705	8.15711	7.49748	4.14136	6.22101	6.20777	6.43896	9.05483	4.89918	30.1026	35.8107	33.8061	5.40186	11.8867	6.40939	22.3736	13.9403	21.3604	-2.08731	1.46e-15	6.01e-14	-0.780519	0.00122536	0.00722868	-2.15471	9.29e-37	1.18e-33	-2.61433	2.15e-43	1.11e-41	-2.29604	2.69e-30	6.87e-29	-0.533672	0.131428	0.239998	-1.5032	2.44e-06	2.64e-05	-0.4381	0.0698779	0.138393	-0.134503	0.587382	0.700315
AT5G60860	24.6337	22.6804	21.5159	7.54074	8.18961	6.73861	19.5918	19.9374	15.221	60.8257	72.1466	77.5921	17.4975	27.7891	24.7097	62.025	55.9253	91.8074	-1.60082	5.47e-19	3.22e-17	0.00334018	0.987073	0.992612	-1.61114	1.16e-36	1.4e-33	-3.25465	2.71e-113	2.05e-110	-1.95235	5.29e-45	2.65e-43	-1.65929	6.77e-15	2.33e-13	-1.94288	1.22e-17	1.45e-15	-1.6219	5.9e-28	2.82e-26	-0.333006	0.0165052	0.0390794
AT1G67900	28.5825	26.8178	28.9415	17.9269	17.5143	19.4752	20.3871	24.0233	17.1271	68.5433	61.0135	57.3801	18.145	15.2948	18.8623	28.8951	13.6037	22.6565	-1.84959	3.01e-50	1.69e-47	-1.5111	7.58e-12	3.81e-10	-1.14647	5.17e-35	5.89e-32	-1.79202	1.26e-77	2.69e-75	-1.61293	3.85e-40	1.55e-38	0.0495073	0.677829	0.781776	-0.0872807	0.731474	0.841384	-0.624975	6.93e-14	1.1e-12	-0.45803	2.25e-05	0.000104985
AT2G26500	1009.8	942.958	928.157	355.321	303.352	310.264	379.225	326.128	328.23	2074.65	1909.52	2319.63	669.942	747.629	732.056	1172.25	428.722	724.636	-1.56366	2.52e-44	8.64e-42	-1.42928	0.000540758	0.00366203	-1.12808	9.65e-35	1.04e-31	-2.72821	4.19e-158	1.8e-154	-2.61984	9.61e-153	1.12e-149	-1.17048	9.3e-31	1.78e-28	-1.17496	3.38e-05	0.000271455	-1.57872	1.44e-82	9.34e-80	-1.48273	6.04e-78	2.03e-75
AT1G20620	400.271	472.012	433.353	601.344	580.891	765.743	576.935	691.868	896.931	887.083	865.237	917.32	1358.26	1453.85	1549.46	953.152	739.386	1197.93	0.696542	3.65e-12	1.05e-10	0.123503	0.464688	0.643956	-1.03037	4.09e-34	4.22e-31	-0.479722	1.32e-05	4.64e-05	-0.313027	0.0139322	0.0281122	-1.18298	3.56e-21	2.62e-19	-0.423341	0.0428574	0.111206	0.57201	1.15e-07	8.8e-07	0.726358	0.000246805	0.000931024
AT1G29395	26.6445	31.3377	27.591	87.1992	74.4793	95.1995	14.2399	20.7717	19.855	77.9232	92.5389	117.465	185.583	197.974	165.229	31.1706	21.4855	29.5302	0.919705	1.4e-09	2.79e-08	-1.79988	4.98e-18	6.71e-16	-1.74893	7.21e-34	7.09e-31	-0.190908	0.202507	0.298	-2.40218	4.28e-48	2.43e-46	-1.11565	2.79e-18	1.5e-16	-0.588551	0.0110516	0.0376591	1.58028	1.94e-41	2.18e-39	-0.644456	1.37e-05	6.67e-05
AT5G66052	48.4376	49.0304	42.9216	24.169	21.9013	20.3406	28.9987	31.0775	26.2094	127.692	109.815	117.314	30.3864	29.5919	36.0513	73.1468	42.3345	37.7991	-1.89736	6.94e-41	1.95e-38	-1.20191	2.01e-07	3.93e-06	-1.33588	1.76e-33	1.65e-30	-2.44339	1.45e-97	7.13e-95	-2.05004	1.05e-71	1.37e-69	-0.553257	0.000474315	0.00208834	-0.832759	0.00137225	0.00666143	-1.08654	4.93e-19	1.23e-17	-0.705176	1.82e-09	1.57e-08
AT1G10682	150.549	121.616	119.732	168.733	127.052	99.8316	57.3326	43.6797	47.2664	41.6464	48.4353	47.9148	56.6283	56.6845	31.1722	41.627	59.2382	26.6883	0.0557187	0.793064	0.883551	-0.105561	0.688261	0.814417	1.50815	3e-33	2.71e-30	1.49283	1.7e-19	2.43e-18	0.0934871	0.493736	0.606704	1.43115	1.1e-09	1.64e-08	0.2146	0.437056	0.611884	0.0056091	0.970829	0.982008	-1.40639	3.86e-31	1.92e-29
AT1G36370	26.1399	28.0379	26.6045	39.3444	37.9338	37.2603	66.9231	58.6994	62.2787	9.8831	8.19872	10.1878	10.3604	11.0976	12.7272	20.5509	22.7739	24.0527	0.262523	0.147132	0.294128	1.26122	1.67e-11	7.9e-10	1.51717	3.29e-33	2.85e-30	1.99353	2.38e-63	2.75e-61	2.72232	3.11e-123	1.73e-120	1.72383	2.63e-44	1.47e-41	1.47496	7.42e-31	5.33e-28	0.497521	5.17e-09	4.77e-08	1.21407	1.58e-45	1.77e-43
AT4G23400	135.471	147.302	156.174	111.894	110.522	99.1892	128.317	139.304	161.831	293.727	328.723	301.662	133.078	157.301	155.028	229.107	134.321	219.828	-1.06435	1.77e-20	1.17e-18	-0.654398	0.000555942	0.00374279	-1.07251	6.03e-33	5.02e-30	-1.54846	2.42e-68	3.66e-66	-1.116	1.48e-29	3.6e-28	-0.490597	7.08e-06	5.06e-05	-0.447825	0.0308746	0.0861323	-0.45514	1.3e-07	9.84e-07	-0.0353992	0.708908	0.797947
AT4G38680	125.864	135.795	112.191	73.5389	76.5866	68.2494	75.5415	89.2327	83.6284	257.465	268.31	272.294	138.415	149.99	173.749	140.201	209.701	200.387	-0.799927	4.15e-12	1.18e-10	-0.528343	0.00122106	0.00721108	-1.09223	3.03e-32	2.34e-29	-1.89558	5.48e-115	4.34e-112	-1.69415	3.67e-83	6.66e-81	-1.10231	7.77e-22	6.28e-20	-1.15226	2.5e-11	8.98e-10	-0.781992	1.61e-17	3.58e-16	-0.593285	1.45e-10	1.4e-09
AT5G47370	59.0836	58.3872	51.7147	50.9697	49.8977	55.9379	29.7107	34.2164	28.3239	135.312	118.668	125.681	52.3098	59.9531	71.6332	45.2819	36.0052	59.4987	-1.05783	9.72e-15	3.67e-13	-1.42261	3.01e-14	2.3e-12	-1.16425	5.04e-32	3.7e-29	-1.3009	3.43e-41	1.58e-39	-2.0513	2.47e-84	4.72e-82	-0.250094	0.0698355	0.145451	-0.615367	0.00297438	0.0127021	-0.115515	0.228696	0.35481	-0.878055	1.49e-17	2.87e-16
AT5G18020	19.0673	21.1381	20.9042	7.06655	8.28062	9.23223	13.4715	11.3572	9.99042	60.8035	64.9702	60.4754	10.5304	12.127	14.442	39.0948	28.46	42.2755	-2.34026	4.86e-36	1.01e-33	-0.752964	0.000309755	0.0023003	-1.6063	5.13e-32	3.7e-29	-2.94657	7.47e-79	1.67e-76	-2.42878	6.29e-59	5.31e-57	-0.613623	0.0165027	0.0445841	-1.66196	1.56e-11	5.78e-10	-1.31926	1.82e-12	2.48e-11	-0.814603	5.02e-06	2.65e-05
AT1G49032	68.2929	74.1684	58.818	42.2578	41.5821	39.9493	31.7698	31.1612	29.218	158.856	168.073	199.332	85.3154	111.605	88.3087	115.892	64.6379	67.9628	-0.894677	3.59e-10	7.8e-09	-1.07354	6.21e-07	1.07e-05	-1.38481	5.71e-32	3.98e-29	-2.11423	6.76e-81	1.64e-78	-2.52418	7.83e-116	3.25e-113	-1.22472	5.11e-20	3.36e-18	-1.43542	5.52e-10	1.42e-08	-0.70754	3.08e-11	3.71e-10	-1.13054	7.99e-26	2.83e-24
AT5G16030	132.281	149.292	122.493	58.3247	71.0354	85.7912	98.2701	107.335	78.3377	288.601	274.674	287.689	266.523	165.78	230.322	141.505	100.514	179.641	-0.373571	0.0115937	0.042308	-1.00408	1.02e-07	2.14e-06	-1.07273	1.46e-30	9.85e-28	-2.00849	2.51e-57	2.29e-55	-1.59361	3.55e-46	1.88e-44	-1.6431	3.19e-19	1.93e-17	-0.575909	0.00847831	0.0304326	-0.914172	7.94e-13	1.13e-11	-0.51222	3.69e-06	1.98e-05
AT1G02350	20.2644	23.2455	16.7698	10.0736	11.1545	11.0381	12.0026	13.8921	9.60747	71.9478	70.8499	86.3652	46.1695	40.4813	57.8033	53.2927	29.6342	42.234	-0.677131	0.000245393	0.00161491	-0.863386	0.000456783	0.00319236	-1.92475	2.33e-30	1.53e-27	-2.85381	3.53e-64	4.26e-62	-2.69807	2.44e-53	1.75e-51	-2.18357	5.87e-25	7.13e-23	-1.82153	8.68e-10	2.13e-08	-0.907306	2.01e-05	0.000107097	-0.765236	0.000502214	0.00177561
AT4G26540	7.22209	6.93492	6.24925	2.78149	3.61046	3.55031	6.56746	8.13317	6.6387	16.8906	17.4602	16.4343	13.0542	9.00935	12.7563	17.3668	12.1299	15.9483	-0.556312	0.000458583	0.00276855	-0.151201	0.397322	0.584235	-1.31365	2.9e-30	1.85e-27	-2.37787	3.02e-73	5.37e-71	-1.26037	3.07e-26	6.23e-25	-1.82937	5.58e-22	4.58e-20	-1.09534	9.91e-09	1.94e-07	-1.04307	1.15e-12	1.61e-11	0.0615542	0.630994	0.735815
AT2G05540	701.966	719.204	610.727	464.204	438.691	428.25	259.512	214.535	199.601	1452.66	1544.88	1938.54	702.096	1243.17	839.93	841.475	472.318	764.294	-0.835611	2.05e-06	2.27e-05	-1.23919	6.8e-10	2.31e-08	-1.27899	6.9e-30	4.27e-27	-1.91762	1.41e-64	1.75e-62	-2.8843	4.82e-120	2.46e-117	-1.08592	7.49e-10	1.15e-08	-1.63028	2.94e-14	1.93e-12	-0.616588	9.94e-14	1.54e-12	-1.59647	5.94e-58	1.09e-55
AT1G55805	49.1555	47.1445	41.5156	24.2216	23.0095	21.8827	20.7013	17.6935	16.4659	109.879	105.349	125.548	33.4567	41.9036	38.3868	71.1968	54.9792	49.1391	-1.59485	8.65e-29	1.16e-26	-0.950275	1.59e-07	3.17e-06	-1.30411	1.09e-29	6.55e-27	-2.32785	2.92e-89	9.68e-87	-2.64545	1.03e-99	2.8e-97	-0.738894	5.05e-07	4.64e-06	-1.67993	2.7e-17	3.03e-15	-1.00219	1.43e-17	3.2e-16	-1.33238	1.24e-25	4.27e-24
AT4G37300	275.037	322.003	256.457	191.445	192.902	190.287	118.723	134.561	113.863	639.826	592.796	728.157	452.363	443.87	496.928	311.498	224.455	294.3	-0.504976	8.7e-06	8.38e-05	-1.2313	9.11e-15	7.68e-13	-1.19837	3.73e-29	2.18e-26	-1.797	6.38e-79	1.44e-76	-2.4279	2.19e-122	1.14e-119	-1.29837	5.45e-50	4.68e-47	-1.18213	5.37e-14	3.33e-12	-0.576774	2.03e-10	2.23e-09	-1.22037	5.73e-37	4.14e-35
AT3G05945	0.487681	0.494305	0.363657	0	0	0	0	0	0	20.4916	24.5865	19.7004	7.73147	7.96103	7.02769	4.31633	9.80683	5.71469	-1.52376	1.72e-07	2.38e-06	-1.69961	1.67e-05	0.000189248	-5.58872	2.16e-28	1.2e-25	-10.1154	4.82e-17	5.76e-16	-10.0786	5.87e-17	6.3e-16	-8.59914	9.23e-12	1.95e-10	-8.36454	6.29e-10	1.59e-08	-4.50696	0.0182028	0.0452574	-4.48289	0.0188426	0.0437531
AT1G64790	8.28331	8.84115	9.18506	9.25558	9.97536	10.094	14.1753	14.9967	16.1845	4.04774	3.51655	3.71116	5.38957	3.97815	5.56198	5.25208	8.80524	5.87721	0.392967	0.0186112	0.0615813	0.829426	0.000119192	0.00102859	1.22386	2.28e-28	1.23e-25	1.35363	2.06e-36	7.81e-35	1.99697	1.07e-81	1.87e-79	0.952519	7.56e-11	1.36e-09	1.18207	3.08e-09	6.69e-08	0.150711	0.0887572	0.168172	0.781903	1.03e-19	2.34e-18
AT4G24220	122.419	108.825	115.017	129.807	144.504	123.189	167.548	177.99	168.228	220.294	230.165	259.513	254.993	236.675	275.682	249.928	199.55	260.969	0.100222	0.375701	0.566419	0.00964783	0.948417	0.970646	-1.03421	5.15e-28	2.72e-25	-0.863126	6.84e-18	8.74e-17	-0.477259	8.48e-08	3.83e-07	-0.96986	4.08e-20	2.72e-18	-0.472824	0.000494242	0.00279292	0.192608	0.0277921	0.0648672	0.565496	5.8e-14	7.9e-13
AT1G56300	10.706	7.55976	7.49765	9.81972	8.05654	8.20877	8.48862	10.0212	9.86989	31.352	24.6527	32.118	48.3528	41.9868	45.078	30.0471	21.3375	31.427	0.60822	2.29e-05	0.000200062	-0.0812528	0.687586	0.814103	-1.77189	6.51e-28	3.36e-25	-1.78231	3.15e-34	1.09e-32	-1.64583	1.42e-31	3.83e-30	-2.39739	4.72e-72	1.42e-68	-1.55058	8.23e-15	6.1e-13	0.0107447	0.950069	0.969926	0.135592	0.406187	0.535347
AT2G04030	91.923	92.7269	92.6671	89.8387	92.7936	96.5724	169.379	164.691	163.056	50.4118	41.7206	41.788	63.0737	62.2406	64.2161	114.585	142.194	152.035	0.489168	4.8e-05	0.000386006	1.61804	3.98e-25	1.21e-22	1.05177	1.88e-27	9.27e-25	1.03487	1.75e-25	3.76e-24	1.88117	5.44e-87	1.1e-84	0.538228	4.81e-10	7.61e-09	0.277304	0.03933	0.104189	0.00385142	0.956583	0.973832	0.838347	7.95e-39	6.43e-37
AT3G63160	138.651	153.541	125.657	171.132	120.646	151.275	161.907	158.184	147.418	347.87	313.673	454.664	426.123	529.663	452.47	275.526	155.877	262.303	0.324226	0.0279681	0.0850685	-0.677645	0.0016734	0.00934171	-1.41601	3.22e-27	1.55e-24	-1.36004	3.13e-19	4.36e-18	-1.267	4.4e-23	7.31e-22	-1.68907	3.28e-31	6.58e-29	-0.574792	0.00669405	0.0250806	0.078091	0.531666	0.660499	0.15854	0.0898978	0.164352
AT5G63810	24.8573	25.8532	24.8513	9.68154	10.012	11.878	22.7414	24.582	20.6791	48.102	52.9572	50.7816	34.2092	22.805	29.6028	39.8665	33.4354	49.6581	-0.821716	3.01e-08	4.78e-07	-0.295402	0.0828242	0.195534	-1.00513	4.13e-27	1.94e-24	-2.29079	2.26e-93	8.67e-91	-1.16853	5.21e-32	1.44e-30	-1.47692	3.29e-18	1.75e-16	-0.859749	1.38e-06	1.61e-05	-1.26448	4.57e-31	2.66e-29	-0.155251	0.101466	0.181177
AT4G37980	41.5986	50.3391	53.5289	46.6263	41.8324	48.8176	35.428	34.7882	31.629	121.399	100.685	112.082	82.004	70.447	75.2393	41.5301	30.5018	29.8978	-0.565349	3.07e-06	3.26e-05	-1.70445	2.38e-23	5.77e-21	-1.19854	2.26e-26	1e-23	-1.30876	2.19e-35	7.92e-34	-1.72505	1.54e-63	1.54e-61	-0.750845	4.05e-11	7.67e-10	-0.00540205	0.974765	0.986707	-0.0893109	0.416203	0.55611	-0.517699	8.26e-07	4.94e-06
AT1G29465	23.92	28.2858	27.0856	16.7975	17.2711	17.7984	15.5345	16.5866	9.67057	89.767	75.2734	66.2503	30.0473	28.6941	33.9639	49.8281	28.6546	49.8637	-1.33109	4.22e-15	1.66e-13	-0.84061	0.000451327	0.00315929	-1.54327	2.84e-26	1.23e-23	-2.18181	3.25e-50	2.2e-48	-2.47685	1.24e-40	5.07e-39	-0.85877	2.8e-07	2.69e-06	-1.62273	8.45e-08	1.34e-06	-0.618094	3.28e-05	0.000167799	-0.925474	1.33e-06	7.72e-06
AT5G47450	16.0264	13.9744	15.6287	55.4521	47.4551	20.7387	2.56638	4.27092	4.29443	1.84494	3.70654	2.70279	13.6481	7.55861	3.43824	1.51246	1.10635	0.569253	1.56777	0.000228422	0.00152103	-1.36123	0.0220915	0.0723885	2.46858	4.79e-26	1.99e-23	3.87753	1.18e-14	1.15e-13	0.422857	0.207932	0.302165	2.30301	0.000554942	0.00239468	1.79811	0.000301517	0.00181693	1.42937	0.000532765	0.0020838	-2.03893	2.01e-25	6.83e-24
AT2G15960	477.401	487.192	357.431	233.006	202.547	227.563	167.021	180.515	144.178	1058.86	1119.45	1569.96	531.314	635.226	622.532	555.912	276.845	392.383	-1.07844	2.73e-13	8.88e-12	-1.6045	9.04e-13	5.39e-11	-1.50188	6.78e-26	2.77e-23	-2.52616	9.03e-75	1.7e-72	-2.9414	7.59e-101	2.14e-98	-1.45242	2.02e-39	8.53e-37	-1.32169	1.02e-08	1.98e-07	-1.00173	1.99e-18	4.71e-17	-1.43028	7.43e-36	4.99e-34
AT4G17460	66.471	66.7254	65.0992	31.7067	35.7845	33.143	27.6804	30.9344	26.6207	134.464	145.365	120.252	40.7219	46.9273	57.6793	48.5347	37.6518	61.9657	-1.47292	1.81e-24	1.78e-22	-1.42395	3.02e-14	2.3e-12	-1.01091	1.08e-25	4.31e-23	-2.0162	4.38e-86	1.33e-83	-2.24019	1.1e-102	3.18e-100	-0.550578	0.000205599	0.00100548	-0.803092	7.47e-05	0.000540468	-0.984643	1.86e-28	9.28e-27	-1.22123	1.08e-40	9.37e-39
AT3G62070	35.8873	38.4256	28.9577	10.9096	11.2622	9.73356	19.0558	19.2499	13.7879	91.0448	79.1576	99.8972	16.7164	16.0563	13.0294	52.9339	36.0689	36.3739	-2.57137	1.28e-58	1.12e-55	-1.09861	2.46e-08	5.96e-07	-1.38515	1.7e-25	6.68e-23	-3.10794	2.02e-119	1.66e-116	-2.3841	9.18e-61	8.33e-59	-0.542893	0.00430826	0.0142226	-1.2705	3.26e-08	5.69e-07	-1.70104	3.72e-31	2.19e-29	-0.989758	7.58e-11	7.5e-10
AT1G29460	16.861	15.4624	14.7113	6.38181	6.39794	8.37714	14.4912	12.7366	9.18832	48.463	40.344	41.2597	13.2356	17.7708	16.903	33.8577	20.1751	35.1174	-1.45372	8.9e-16	3.74e-14	-0.536085	0.0230892	0.0749712	-1.46578	4.54e-25	1.76e-22	-2.64448	3.42e-59	3.39e-57	-1.8463	8.9e-28	1.99e-26	-1.19809	8.07e-08	8.54e-07	-1.29614	4.71e-06	4.75e-05	-1.15789	1.48e-10	1.65e-09	-0.37188	0.0381356	0.0802872
AT3G15540	6.14925	7.67507	7.27603	6.86699	9.38863	9.91256	8.4085	9.71156	6.48529	25.9212	28.5407	21.1159	8.29454	16.3507	10.004	21.3471	12.4604	42.2689	-1.13773	3.98e-06	4.12e-05	0.0192279	0.955262	0.974368	-1.83981	7.69e-25	2.92e-22	-1.5547	4.49e-17	5.36e-16	-1.62721	7.91e-19	9.88e-18	-0.423253	0.137151	0.248264	-1.63509	4.2e-05	0.000326748	0.305624	0.140637	0.243143	0.219811	0.289777	0.41683
AT2G45180	1109.33	1184.25	1069.44	612.298	679.677	683.151	860.488	752.663	732.991	2176.07	2083.71	2656.18	866.959	1299.43	1343.34	1078.05	588.25	1231.44	-0.989874	2.41e-10	5.37e-09	-1.2461	1.53e-08	3.92e-07	-1.03873	8.76e-25	3.27e-22	-1.83437	1.03e-64	1.3e-62	-1.57095	3.82e-48	2.18e-46	-0.849667	4.62e-08	5.15e-07	-0.310669	0.18986	0.34412	-0.773607	4.35e-23	1.47e-21	-0.523178	4.52e-11	4.57e-10
AT3G03820	11.2787	17.0452	12.624	8.05224	6.87139	8.68373	21.0736	19.6499	15.5387	41.9365	47.0352	45.0377	14.3229	17.4796	16.0126	68.9519	36.6528	66.6804	-1.49923	1.18e-17	6.16e-16	0.37204	0.120963	0.257154	-1.70923	1.25e-24	4.58e-22	-2.52985	4.39e-59	4.3e-57	-1.26116	9.06e-18	1.04e-16	-1.03756	1.15e-06	9.84e-06	-1.6195	1.58e-09	3.64e-08	-0.799607	0.000149723	0.000672158	0.455854	0.0146152	0.035234
AT1G20693	137.863	132.402	130.987	235.19	201.266	211.183	63.8839	66.7973	67.6234	281.239	269.926	371.78	388.562	455.162	432.964	115.696	83.4385	98.3585	0.456755	0.000841738	0.00467488	-1.62505	3.66e-20	6.56e-18	-1.20025	1.42e-24	5.12e-22	-0.538053	2.29e-05	7.8e-05	-2.22999	1.11e-75	1.63e-73	-0.999906	5.73e-21	4.13e-19	-0.590164	0.000118029	0.000807161	0.68415	1.71e-16	3.51e-15	-1.02058	4.27e-39	3.53e-37
AT1G29430	13.7245	13.7862	15.8485	5.70716	8.62357	8.23622	13.0054	14.198	9.86036	44.1059	42.0681	36.6217	6.59	18.1937	10.0402	29.9742	6.97834	29.9523	-1.8309	2.05e-11	5.24e-10	-0.865695	0.1582	0.312635	-1.50057	2.07e-24	7.34e-22	-2.46886	7.34e-45	4.03e-43	-1.73701	4.82e-27	1.03e-25	-0.64394	0.0689015	0.143815	-0.858202	0.0604565	0.145861	-0.947623	1.84e-06	1.17e-05	-0.228673	0.197848	0.309702
AT1G67265	17.4654	21.4132	13.9526	4.71498	3.81177	4.53624	11.796	10.6355	11.793	51.0075	65.992	82.1581	13.003	18.5621	15.5112	87.1334	40.4301	71.4973	-2.09306	1.7e-23	1.5e-21	0.00888761	0.973567	0.984707	-1.91264	2.87e-24	9.85e-22	-3.95645	1.86e-82	4.8e-80	-2.55146	2.02e-47	1.11e-45	-1.86851	4.79e-13	1.25e-11	-2.54601	1.37e-19	2.19e-17	-2.02149	6.19e-19	1.54e-17	-0.630156	0.00094856	0.00314184
AT2G28900	60.1139	64.7622	60.1917	69.6425	54.648	66.598	147.707	146.025	137.829	117.954	125.166	139.433	100.409	129.715	99.0234	165.272	138.961	115.919	-0.227844	0.1074	0.233748	0.143835	0.389397	0.575922	-1.04585	3.3e-24	1.12e-21	-1.02874	9.17e-18	1.16e-16	0.163625	0.0850801	0.140459	-0.806437	6.78e-08	7.31e-07	0.0346998	0.820453	0.898971	0.038567	0.723669	0.814664	1.21799	2.87e-50	3.81e-48
AT1G29510	11.874	16.3018	11.9931	7.7124	7.06483	8.5175	12.9371	13.3036	9.65589	42.2372	38.7448	41.7344	8.94773	15.0667	5.12457	34.2648	9.43718	38.5954	-2.08654	4.52e-14	1.59e-12	-0.566627	0.118361	0.252955	-1.60979	5.97e-24	1.99e-21	-2.42216	2.39e-57	2.19e-55	-1.78238	1.58e-30	4.08e-29	-0.34185	0.332568	0.484802	-1.20326	0.00556844	0.0214943	-0.791228	6.45e-05	0.000311631	-0.164323	0.393289	0.523191
AT3G03780	27.7396	27.7915	29.761	48.1476	44.5744	48.5408	55.1224	48.6858	59.2219	13.8646	13.4722	14.5411	23.8909	21.9553	17.7638	28.6895	32.1809	32.1572	0.59192	8.12e-05	0.000611229	1.15978	1.01e-14	8.37e-13	1.02812	6.66e-24	2.18e-21	1.72895	4.58e-72	7.96e-70	1.95005	4.79e-79	7.94e-77	1.13002	7.14e-18	3.6e-16	0.804378	2.73e-10	7.52e-09	0.721786	1.44e-18	3.45e-17	0.930571	3.63e-25	1.22e-23
AT1G80160	16.3646	13.7643	12.1687	18.764	18.2255	15.3661	12.6749	14.5009	12.7134	36.2746	37.8894	50.5696	35.3826	37.1016	43.784	29.3756	27.6535	38.5375	-0.112853	0.483324	0.66322	-0.375889	0.0625189	0.158805	-1.55801	1.01e-23	3.27e-21	-1.27929	2.3e-17	2.82e-16	-1.65489	9.49e-30	2.33e-28	-1.17207	2.95e-16	1.2e-14	-1.26558	1.71e-11	6.28e-10	0.300766	0.0363126	0.0809626	-0.0878908	0.536946	0.656019
AT1G22710	59.5951	56.4944	58.6048	61.1716	63.6277	67.5513	53.679	46.9864	55.6748	30.788	26.4333	29.9084	19.0106	24.2384	21.4413	33.5808	21.6549	23.2087	-0.441347	0.00293816	0.0134518	-0.142712	0.476405	0.653597	1.00545	1.12e-23	3.55e-21	1.11727	6.12e-28	1.51e-26	0.832114	1.47e-14	1.31e-13	1.55247	2.16e-36	7.21e-34	0.990006	2.19e-07	3.16e-06	0.132965	0.101632	0.187522	-0.164315	0.0579757	0.114205
AT1G23130	357.598	415.035	380.002	464.953	482.326	397.258	299.982	227.713	292.469	206.669	159.672	155.486	94.2163	202.069	122.416	60.0398	65.9905	38.0434	-0.327631	0.120141	0.253679	-1.66131	3.07e-15	2.84e-13	1.14493	1.16e-23	3.63e-21	1.34012	1.34e-28	3.35e-27	0.640809	9.62e-07	3.84e-06	1.66219	1.29e-06	1.1e-05	2.31797	6.39e-28	2.82e-25	0.215743	0.0191585	0.0472515	-0.494904	1.09e-06	6.36e-06
AT1G06080	17.57	22.2249	18.3494	3.59771	2.8453	4.52363	5.63802	6.49484	4.91641	5.747	6.56204	4.54274	1.10476	0.630828	0.26968	1.25409	2.47171	1.27178	-3.077	6.84e-13	2.14e-11	-1.74569	2.25e-05	0.000244528	1.78619	1.26e-23	3.85e-21	-0.644408	0.0103618	0.0218605	0.0068333	0.974831	0.981802	2.42524	2.14e-07	2.1e-06	1.7676	2.24e-06	2.45e-05	-2.41113	2.45e-41	2.72e-39	-1.77167	1.75e-30	8.29e-29
AT3G04290	20.9224	30.6538	30.7496	8.74963	8.81283	11.1455	26.8727	26.9307	28.535	9.28119	8.78815	7.94071	1.45681	2.70836	3.29626	7.17204	15.6967	5.39516	-1.816	1.07e-09	2.17e-08	0.126822	0.721478	0.836717	1.66282	1.26e-23	3.85e-21	0.117395	0.494696	0.607522	1.65072	3.01e-38	1.12e-36	1.92698	2.84e-11	5.55e-10	1.54024	5.02e-06	5.03e-05	-1.52474	7.36e-21	2.12e-19	-0.00333284	0.980101	0.986681
AT4G35770	925.099	769.514	667.289	340.875	391.127	380.833	77.7203	90.6147	63.22	2040.84	1568.25	2091.35	1581.29	1538.06	2071.5	330.423	250.786	442.388	-0.147577	0.300508	0.487886	-2.46918	2.48e-36	2.7e-33	-1.26914	1.64e-23	4.92e-21	-2.38288	4.86e-93	1.81e-90	-4.63273	8.68e-258	4.26e-254	-2.2421	5.93e-66	1.3e-62	-2.14965	1.02e-22	2.45e-20	-1.09191	7.6e-23	2.52e-21	-3.35391	2.02e-162	4.69e-159
AT5G65430	104.132	111.46	102.513	81.4601	78.7427	68.535	85.3629	79.3697	76.7489	195.819	202.98	243.85	82.3894	109.354	96.8633	171.358	120.956	154.814	-1.16611	1.48e-17	7.56e-16	-0.514645	0.00188012	0.0103163	-1.01297	1.92e-23	5.7e-21	-1.51711	9.56e-42	4.52e-40	-1.42294	3.34e-43	1.54e-41	-0.356176	0.00671552	0.0208187	-0.893683	9.4e-09	1.85e-07	-0.482399	4.52e-08	3.65e-07	-0.401214	3.59e-07	2.26e-06
AT1G07240	20.3423	20.2352	19.9567	19.4208	19.4328	17.7928	13.4579	12.9992	12.8839	40.5176	39.6236	42.0236	33.055	36.1779	41.6033	22.5919	20.3161	23.1967	-0.152203	0.252975	0.434598	-0.877466	1.09e-08	2.88e-07	-1.01119	3.51e-23	1.03e-20	-1.13452	5.93e-29	1.52e-27	-1.64521	3.16e-58	2.63e-56	-0.989073	2.1e-14	6.63e-13	-0.753506	1.26e-07	1.92e-06	-0.102215	0.310419	0.446241	-0.625419	1.97e-09	1.7e-08
AT5G18010	7.29788	8.13671	7.09467	3.65227	3.9079	4.11364	8.38525	5.72357	4.90953	25.1752	31.4684	28.5966	2.10742	5.87239	1.94016	26.6125	7.70114	20.5403	-3.12349	5.52e-20	3.52e-18	-0.625472	0.0882691	0.205063	-1.91816	5.51e-23	1.57e-20	-2.89341	1.07e-43	5.58e-42	-2.17321	7.63e-24	1.35e-22	0.220305	0.654968	0.7635	-1.53325	0.000728151	0.00388353	-0.954138	0.000274457	0.00115403	-0.247543	0.348966	0.478065
AT4G32340	43.3061	48.9674	47.3981	17.2735	21.0672	19.1566	8.45862	9.44164	6.64597	98.0673	89.3124	115.352	51.9575	60.2638	48.45	22.7563	19.8491	23.5059	-0.925157	4.83e-11	1.19e-09	-2.18688	2.8e-40	3.82e-37	-1.11446	7.41e-23	2.06e-20	-2.42269	1.56e-81	3.91e-79	-3.63374	1.85e-146	1.74e-143	-1.50307	2.59e-27	3.99e-25	-1.43296	1.09e-12	5.13e-11	-1.28631	7.19e-32	4.44e-30	-2.51001	2.72e-87	1.34e-84
AT3G59350	21.1532	19.9712	22.8711	5.76115	6.63903	5.20527	11.7661	12.0679	11.0334	42.6556	47.5892	58.7306	11.6198	10.915	12.9861	32.5412	15.8786	35.4005	-2.07982	3.7e-44	1.25e-41	-0.820455	0.00101217	0.00616424	-1.21746	8.26e-23	2.26e-20	-3.10798	9.06e-105	5.42e-102	-2.10546	7.01e-63	6.87e-61	-1.03405	6.82e-11	1.24e-09	-1.27151	2.86e-06	3.05e-05	-1.86868	9.73e-54	2e-51	-0.879558	4.28e-18	8.54e-17
AT1G29450	15.3185	13.1513	15.1736	6.61289	7.2948	8.8991	17.0127	15.5478	11.6068	37.2932	36.6574	40.3888	5.52613	14.2505	7.58407	52.449	24.373	45.6027	-2.07653	5.37e-15	2.08e-13	0.108004	0.675466	0.806231	-1.38736	1.1e-22	2.97e-20	-2.35051	2.05e-49	1.34e-47	-1.38154	1.37e-18	1.67e-17	-0.28007	0.4108	0.563452	-1.47556	7.46e-07	9.32e-06	-0.941795	2.3e-07	1.68e-06	0.0141678	0.934165	0.958233
AT3G29370	9.96016	18.3328	12.5153	3.18397	2.07232	2.45856	2.30777	2.99815	2.33365	44.718	47.1408	50.3086	2.35037	2.2489	2.12662	24.1472	6.86928	16.9411	-4.41276	1.46e-86	4.01e-83	-1.55767	2.93e-06	4.22e-05	-1.7995	1.47e-22	3.88e-20	-4.22907	4.25e-113	3.07e-110	-4.22477	1.4e-119	6.84e-117	0.176715	0.660793	0.76791	-2.65519	3.1e-09	6.73e-08	-2.40873	5.04e-19	1.26e-17	-2.41828	1.75e-20	4.29e-19
AT1G79440	16.4588	14.533	16.1246	16.3235	15.7644	16.4617	18.9172	21.9464	20.9202	32.3735	33.6215	32.3559	23.2729	24.7471	26.1559	27.1389	30.8968	25.4503	-0.418757	0.00101524	0.00546135	-0.228075	0.13926	0.284688	-1.05992	1.82e-22	4.74e-20	-1.04383	1.2e-25	2.58e-24	-0.6809	3.55e-11	2.34e-10	-0.631977	5.37e-08	5.9e-07	-0.438539	0.00214281	0.00967611	0.0369128	0.730239	0.820026	0.387296	0.000333953	0.00122726
AT5G18080	9.01937	14.9595	15.1632	7.82071	7.31778	9.61021	10.7647	10.2341	8.24859	45.9369	43.5486	50.6826	5.37007	14.4071	5.70721	27.3808	18.1173	30.8279	-2.47407	7.16e-17	3.42e-15	-0.868112	0.000345526	0.00251044	-1.83917	2.4e-22	6.18e-20	-2.5264	1.32e-49	8.75e-48	-2.2698	1.13e-43	5.31e-42	-0.0590296	0.88067	0.924734	-1.38855	8.9e-07	1.09e-05	-0.666098	0.00599196	0.0174579	-0.422949	0.0670966	0.129104
AT1G75750	497.886	559.755	497.91	291.849	315.963	225.6	465.38	383.638	430.05	1062.05	1188.23	1723.21	262.376	515.728	560.22	1097.28	767.876	1160.24	-1.58114	2.26e-05	0.000197728	-0.384892	0.0558912	0.146717	-1.3519	3.56e-22	8.95e-20	-2.28167	1.09e-17	1.37e-16	-1.64704	2.11e-29	5.08e-28	-0.704045	0.00193009	0.00708936	-1.24761	9.88e-13	4.69e-11	-0.907083	5.44e-16	1.07e-14	-0.286151	0.000902143	0.00300857
AT1G54100	193.225	165.759	173.75	236.265	213.217	228.915	171.434	197.494	182.975	361.769	319.533	423.791	349.29	318.948	390.507	278.521	228.818	269.147	-0.0740416	0.561739	0.726483	-0.50101	0.000876933	0.00549859	-1.05112	3.65e-22	9.07e-20	-0.730511	3.4e-11	2.38e-10	-1.01312	2.59e-20	3.57e-19	-0.662842	2.67e-10	4.41e-09	-0.497546	6.37e-05	0.000470635	0.342253	3.58e-05	0.000181739	0.0472519	0.569897	0.685231
AT3G50750	28.5522	30.0378	30.5743	21.7671	24.7792	27.8731	19.4183	22.2611	20.0538	56.7683	57.871	64.6038	37.6657	44.4177	51.5405	40.0063	19.7509	35.7734	-0.435496	0.0024392	0.0115187	-0.898562	9.94e-05	0.000879199	-1.00561	3.75e-22	9.23e-20	-1.29342	1.83e-26	4.17e-25	-1.54782	3.17e-46	1.69e-44	-0.864344	2.75e-08	3.21e-07	-0.635537	0.0126373	0.0419739	-0.266169	0.0210246	0.0510521	-0.533641	2.44e-07	1.58e-06
AT4G28750	731.269	652.342	588.673	423.488	428.357	413.286	315.511	318.307	255.952	1254.64	1259.63	1524.19	1969.83	1865.25	2119.97	782.113	736.11	1068.62	0.548364	1.73e-06	1.95e-05	-0.634251	0.000148318	0.00123271	-1.03216	4.39e-22	1.07e-19	-1.701	3.08e-67	4.32e-65	-2.193	4.54e-86	8.97e-84	-2.2556	1.21e-146	1.45e-142	-1.54487	1.31e-18	1.78e-16	-0.647033	2.51e-13	3.75e-12	-1.15198	1.52e-30	7.23e-29
AT3G08770	27.2196	46.5078	52.5797	21.6665	16.9734	23.8082	95.7437	95.7911	130.79	8.58205	11.522	8.16003	3.67492	6.12738	9.91909	37.342	97.0881	25.1009	-0.532474	0.144557	0.290505	2.50372	9.03e-11	3.74e-09	2.15971	1.15e-21	2.72e-19	1.11813	1.35e-07	6.28e-07	3.49932	6.58e-97	1.7e-94	1.64425	2.64e-07	2.55e-06	1.01252	0.0866309	0.191715	-1.02124	6.72e-07	4.57e-06	1.34797	8.58e-06	4.33e-05
ATCG00530	9.37301	6.71056	6.50859	4.73021	4.24898	4.61968	3.54527	2.88151	2.77167	27.0894	27.4734	27.9515	29.4639	18.3697	24.6757	37.2261	10.9579	52.0793	-0.197422	0.343837	0.534768	0.290995	0.455143	0.635931	-1.86654	1.71e-21	3.9e-19	-2.62635	3.55e-44	1.87e-42	-3.17531	1.09e-53	7.85e-52	-2.43676	4.96e-23	4.8e-21	-3.4535	3.61e-13	1.9e-11	-0.738931	0.00459405	0.0138168	-1.30028	4.69e-06	2.49e-05
AT4G20320	9.31313	9.25515	7.85707	14.5344	12.1021	11.5025	7.01059	7.63805	8.46305	2.49622	3.48559	2.43145	5.92887	5.49235	6.3676	3.46867	7.15865	2.82871	1.0678	8.45e-07	1.02e-05	0.685266	0.0550936	0.145342	1.65184	2e-21	4.45e-19	2.15382	1.63e-37	6.52e-36	1.44689	3.9e-17	4.25e-16	1.07868	5.14e-13	1.33e-11	0.777433	0.0173802	0.0544816	0.522537	2.76e-05	0.00014268	-0.197289	0.110476	0.194542
AT3G62650	195.455	214.034	167.328	147.172	141.118	158.108	85.1615	84.6982	90.172	415.208	357.275	448.372	275.196	261.422	270.264	165.961	133.018	144.56	-0.609214	2.04e-07	2.77e-06	-1.4525	1.23e-21	2.47e-19	-1.07993	2.05e-21	4.52e-19	-1.47737	9.04e-44	4.72e-42	-2.24266	1.61e-105	5.07e-103	-0.874691	2.63e-20	1.79e-18	-0.775347	3.81e-09	8.12e-08	-0.37565	0.000224729	0.000966549	-1.15321	1.61e-32	8.99e-31
AT1G22740	47.5478	52.6152	48.6238	20.4183	17.9084	16.8729	21.4869	22.2793	16.0725	95.8323	107.289	131.151	29.1237	32.2816	42.0654	44.4752	27.0557	45.0502	-1.70369	9.34e-25	9.48e-23	-1.51071	1.7e-12	9.65e-11	-1.16613	2.72e-21	5.95e-19	-2.62506	2.14e-80	4.95e-78	-2.49138	8.84e-65	9.02e-63	-0.927222	1.27e-07	1.3e-06	-0.966888	8.6e-05	0.000611314	-1.43703	6.52e-37	5.62e-35	-1.31653	3.04e-25	1.02e-23
AT3G55500	0.533389	1.41397	1.42779	31.2716	21.3484	32.586	2.58263	2.15442	3.36322	8.66794	7.55253	9.31327	15.3553	14.6134	8.38917	2.47331	1.15312	0.736533	0.576578	0.0237707	0.0748816	-2.53812	6.67e-09	1.86e-07	-2.91851	2.85e-21	6.16e-19	1.71398	1.67e-20	2.56e-19	-1.66998	1.53e-12	1.15e-11	1.13067	3.32e-06	2.57e-05	0.886441	0.10211	0.217202	4.65302	2.49e-28	1.23e-26	1.25854	0.00106558	0.0034914
AT1G28330	232.094	246.689	191.571	172.368	163.379	166.406	98.4195	111.871	97.7319	437.216	440.69	556.013	260.01	288.715	287.828	375.538	206.033	249.236	-0.788949	1.41e-10	3.25e-09	-0.778557	0.000124395	0.00106632	-1.09529	1.13e-20	2.35e-18	-1.54042	3.94e-46	2.32e-44	-2.22977	6.79e-91	1.57e-88	-0.757005	2.55e-17	1.19e-15	-1.43609	7.84e-12	3.04e-10	-0.423063	1.09e-05	6.11e-05	-1.12536	2e-30	9.43e-29
ATCG00670	11.6379	9.68329	8.72142	5.67598	6.43345	6.07722	24.5225	23.6242	19.254	31.7286	33.3992	33.7475	22.4815	17.6318	32.0207	97.1454	72.3	108.614	-0.466693	0.0400204	0.111359	1.50078	1.76e-13	1.17e-11	-1.71651	1.16e-20	2.39e-18	-2.4682	3.4e-41	1.57e-39	-0.562126	0.00031461	0.000870873	-2.00905	8.3e-14	2.42e-12	-2.04923	1.23e-22	2.88e-20	-0.730473	0.00217381	0.00716999	1.16257	6.53e-10	5.89e-09
AT1G07040	51.7914	50.8233	45.0497	41.2171	37.1587	41.8839	30.4147	34.9929	31.1824	101.886	87.3183	108.718	65.9929	64.4074	73.1624	52.4627	49.0421	57.3063	-0.561304	7.37e-06	7.24e-05	-0.899514	2.22e-09	6.86e-08	-1.01077	1.21e-20	2.47e-18	-1.3346	1.11e-33	3.68e-32	-1.63588	2.52e-49	1.52e-47	-0.779957	9.72e-13	2.41e-11	-0.722135	5.77e-08	9.46e-07	-0.302274	0.00164103	0.00559351	-0.615722	1.74e-10	1.65e-09
AT5G64770	94.8004	87.6701	108.018	58.9437	65.5086	60.6023	86.0535	69.4952	55.7566	211.517	183.522	246.313	88.5959	117.879	71.8547	222.726	85.7814	170.058	-1.21509	3.11e-12	8.99e-11	-0.413279	0.113701	0.246415	-1.14117	1.73e-20	3.47e-18	-1.81949	2.73e-49	1.79e-47	-1.61276	7.9e-27	1.66e-25	-0.609379	0.00056626	0.00243742	-1.1842	9.73e-05	0.000681252	-0.656758	1.03e-09	1.04e-08	-0.462692	0.000667393	0.00229392
AT3G15820	28.9412	24.7541	26.1683	19.3145	16.7167	17.3487	22.7365	20.6366	18.9253	52.2999	52.5764	56.8442	18.0735	21.5413	17.8951	40.9274	26.777	37.0501	-1.50346	2.07e-26	2.36e-24	-0.617478	0.000960099	0.00590474	-1.01589	1.91e-20	3.79e-18	-1.62483	4.29e-49	2.78e-47	-1.38638	3.21e-36	1.08e-34	-0.127614	0.385843	0.538582	-0.754578	0.000138257	0.000929441	-0.587876	3.65e-07	2.59e-06	-0.362002	0.00155788	0.00490705
AT1G29440	16.2853	16.5929	12.2073	4.29215	5.17447	6.33906	11.7305	11.2293	8.10092	40.603	46.0845	54.89	14.8911	19.6378	12.055	41.9336	22.6405	40.7301	-1.61569	2.66e-13	8.69e-12	-0.417634	0.112541	0.244474	-1.64865	2.53e-20	4.99e-18	-3.18798	3.76e-56	3.25e-54	-2.19667	1.36e-32	3.87e-31	-1.57829	5.58e-08	6.1e-07	-1.76582	6.49e-09	1.32e-07	-1.51718	1.62e-10	1.8e-09	-0.539765	0.0112788	0.0281377
AT5G06690	46.578	48.5165	43.5884	17.0658	18.2159	20.247	20.4894	22.906	19.087	88.1489	85.998	104.08	46.287	54.8681	53.4594	63.4423	31.0553	54.4009	-0.859115	1.7e-10	3.87e-09	-0.892782	9.63e-05	0.000856397	-1.00263	3.6e-20	7.02e-18	-2.35057	3.1e-83	8.17e-81	-2.16476	6.73e-75	9.42e-73	-1.49736	8.29e-29	1.42e-26	-1.25806	8.04e-07	9.92e-06	-1.32608	1.54e-33	1.08e-31	-1.15311	3.62e-27	1.38e-25
AT4G19840	61.6687	59.8604	53.3928	66.6494	65.6882	65.9791	26.4311	23.8134	30.1584	29.3215	24.2468	19.5647	34.1164	42.7452	45.2784	23.6806	52.2401	26.8117	0.727566	3.25e-05	0.000273967	0.497275	0.0719147	0.176536	1.25936	4.57e-20	8.75e-18	1.41387	1.66e-26	3.8e-25	0.124853	0.411824	0.527639	0.679113	1.34e-07	1.36e-06	-0.35705	0.206483	0.365445	0.174858	0.0456201	0.0977445	-1.12588	2.55e-26	9.19e-25
AT1G25275	235.735	238.684	193.615	253.191	235.415	275.505	283.011	228.028	202.906	456.845	493.621	724.067	278.317	545.767	376.129	998.249	466.19	760.906	-0.490435	0.172265	0.330296	0.419095	0.0795396	0.189978	-1.32433	6.41e-20	1.22e-17	-1.15917	1.45e-14	1.4e-13	-1.24134	2.44e-06	9.2e-06	-0.671734	0.000632511	0.00268797	-1.64491	3.59e-11	1.24e-09	0.187921	0.0629596	0.127137	0.0922053	0.423752	0.55221
AT5G09440	36.3983	47.4824	34.2121	19.0194	19.0997	20.9001	22.0927	23.4986	24.6748	80.797	88.9854	97.6343	25.9967	45.5335	38.5964	47.2103	36.7439	51.2226	-1.29111	2.7e-13	8.81e-12	-0.975401	1.02e-08	2.71e-07	-1.1775	6.62e-20	1.25e-17	-2.20546	2.09e-87	6.41e-85	-1.93876	5.67e-75	7.98e-73	-0.919607	1.77e-06	1.45e-05	-0.949567	1.94e-08	3.56e-07	-1.00618	1.43e-14	2.45e-13	-0.752554	1.29e-09	1.13e-08
AT5G39520	5.39248	3.18834	3.02824	8.99567	9.49161	11.0928	9.02454	11.3467	7.30192	18.7071	14.1083	20.362	13.859	16.0644	17.9744	13.2337	4.9356	7.86757	-0.162422	0.440002	0.624973	-1.02093	0.0030758	0.0153129	-2.19275	9.61e-20	1.78e-17	-0.871124	3.99e-06	1.52e-05	-0.951613	3.56e-06	1.32e-05	-0.715032	0.000197145	0.000968856	0.0836808	0.826927	0.902815	1.34309	3.04e-08	2.51e-07	1.25025	9.16e-07	5.43e-06
AT3G15900	35.4709	36.4462	29.9423	26.5353	26.3807	29.687	14.8222	11.0757	10.0417	71.9237	72.3298	78.2221	87.27	82.3241	101.133	28.1501	19.9511	29.5481	0.271501	0.0465399	0.125055	-1.50978	7.14e-14	5.04e-12	-1.12513	1.52e-19	2.77e-17	-1.45453	2.15e-34	7.46e-33	-2.64006	1.55e-69	1.9e-67	-1.73312	4.37e-37	1.59e-34	-1.11604	1.9e-05	0.000164561	-0.308009	0.0193054	0.0475519	-1.50629	3.46e-20	8.26e-19
AT4G04925	21.408	29.1035	23.1166	27.3221	18.8793	19.9474	23.0206	21.9822	21.3612	59.1679	70.9048	106.313	45.7653	64.9352	48.5003	138.768	52.5134	59.0448	-0.580956	0.00462935	0.019701	0.0917554	0.854546	0.919804	-1.68145	1.71e-19	3.08e-17	-1.86527	3.76e-20	5.63e-19	-1.84347	1.14e-24	2.12e-23	-1.28764	4.7e-11	8.76e-10	-1.91955	4.82e-09	1.01e-07	-0.161082	0.348733	0.48701	-0.153079	0.288849	0.415937
AT4G25100	362.637	343.845	417.04	287.778	235.005	236.937	494.781	489.6	576.506	927.611	654.537	774.506	288.995	268.08	295.797	597.45	610.081	681.312	-1.47843	1.05e-29	1.49e-27	-0.311393	0.0420931	0.118706	-1.06723	2.02e-19	3.58e-17	-1.65894	3.83e-39	1.64e-37	-0.606301	5.19e-07	2.15e-06	-0.187939	0.088632	0.175723	-0.280533	0.0174367	0.0546033	-0.571219	1.19e-08	1.05e-07	0.470435	1.9e-07	1.25e-06
AT4G29030	27.5239	55.9213	54.7313	27.1549	18.036	33.1836	40.1351	37.4063	49.1971	11.1426	13.1552	8.58578	5.79998	7.58046	11.5288	14.8288	50.3438	9.58248	-0.41395	0.177365	0.337413	1.19131	0.00927036	0.0367665	2.07073	2.15e-19	3.75e-17	1.22828	1.16e-07	5.42e-07	1.93375	9.85e-29	2.3e-27	1.6346	1.69e-08	2.04e-07	0.76032	0.281084	0.45368	-0.822611	0.0410951	0.0897998	-0.128155	0.70369	0.793767
AT5G55700	42.7101	41.0485	33.9211	16.4351	17.6521	18.5675	18.2655	18.7543	16.4581	100.294	72.0726	91.9062	33.9082	24.2967	41.5291	39.1152	26.165	36.7881	-1.41865	1.23e-15	5.11e-14	-1.36417	1.14e-12	6.65e-11	-1.1652	2.17e-19	3.76e-17	-2.35287	2.45e-74	4.48e-72	-2.3163	2.5e-73	3.39e-71	-0.942241	3.1e-07	2.95e-06	-0.937444	5.87e-07	7.56e-06	-1.16615	6.34e-25	2.46e-23	-1.14117	1.71e-25	5.82e-24
AT4G21870	20.79	20.4675	23.7859	21.5235	19.4867	21.3166	38.0603	23.7613	27.8436	46.5574	45.2514	46.9444	23.9912	48.6559	49.4408	27.1739	16.2918	27.529	-0.196125	0.368538	0.559468	-0.957666	1.89e-05	0.00021126	-1.09135	4.65e-19	7.68e-17	-1.1799	1.74e-24	3.48e-23	-0.640942	3.88e-05	0.000123522	-0.989662	3.65e-05	0.00021927	0.331477	0.215069	0.376064	-0.0677338	0.593103	0.712062	0.458876	0.00352271	0.0101346
AT1G27020	5.90831	5.41012	4.23887	8.12344	4.34424	8.75006	4.82986	3.52541	4.97187	18.1021	14.2479	26.1317	16.9258	37.5432	34.5019	5.62116	4.91249	5.92574	0.594595	0.164099	0.318818	-1.8212	1.27e-11	6.08e-10	-1.90812	4.94e-19	8.05e-17	-1.48903	5.04e-09	2.8e-08	-2.1468	1.24e-22	2.01e-21	-2.08731	3.53e-12	8.01e-11	-0.310596	0.24491	0.4133	0.441931	0.0740719	0.145145	-0.228407	0.285388	0.412328
AT3G07460	116.573	121.062	116.053	52.359	60.0468	49.8105	116.491	107.423	105.74	209.617	247.307	319.787	76.8836	108.399	119.359	266.35	136.291	218.973	-1.36177	3.01e-15	1.2e-13	-0.312293	0.162501	0.31831	-1.13357	5.74e-19	9.2e-17	-2.28678	8.46e-58	7.92e-56	-1.24737	1.88e-21	2.8e-20	-0.929662	1.4e-08	1.72e-07	-0.920366	2.97e-05	0.000243191	-1.13089	1.22e-35	9.67e-34	-0.105223	0.164456	0.268419
AT3G41768	142.942	136.308	100.345	115.835	104.92	98.9786	128.51	113.635	131.904	302.993	247.409	367.968	242.096	1815.4	221.35	293.401	650.704	197.848	1.30643	NA	1	0.320072	0.557751	0.720853	-1.27278	5.95e-19	9.47e-17	-1.5494	1.29e-31	3.86e-30	-1.3081	2.3e-24	4.18e-23	-2.85483	NA	1	-1.61204	0.0020229	0.00923515	-0.254407	0.0348003	0.0782466	-0.0252049	0.824669	0.882539
AT5G64180	37.5574	42.8504	32.5541	42.0993	32.1009	32.8924	26.9312	21.5113	23.502	75.8702	81.9709	98.1189	52.9093	78.945	58.4421	82.8837	47.6432	61.4652	-0.43849	0.0085897	0.0328498	-0.405758	0.0526723	0.140534	-1.17824	6.25e-19	9.81e-17	-1.28365	4.11e-20	6.14e-19	-1.84185	1.83e-45	9.38e-44	-0.849984	1.73e-06	1.42e-05	-1.42104	1.55e-10	4.54e-09	-0.0836437	0.540834	0.668571	-0.654761	4.45e-07	2.77e-06
AT1G64660	83.8424	70.0345	58.2897	53.0184	58.89	52.8751	55.0314	69.4933	53.8574	147.504	141.401	159.497	64.6474	52.6283	62.0372	141.529	98.8774	141.665	-1.33412	2.26e-28	2.95e-26	-0.222172	0.182136	0.344502	-1.07745	7.79e-19	1.2e-16	-1.47018	3.7e-55	3.06e-53	-1.3401	7.34e-33	2.12e-31	-0.143161	0.228807	0.368325	-1.10393	2.02e-09	4.56e-08	-0.371158	0.00225188	0.00739959	-0.253708	0.0452219	0.0927741
AT1G62180	10.8469	13.1524	19.6263	18.7608	20.0988	16.5646	42.0557	28.442	35.5843	4.64889	3.34821	3.82288	4.45316	3.2417	3.1331	3.64332	7.28303	3.89726	-0.137556	0.619451	0.768738	0.333359	0.338729	0.525478	1.88453	1.12e-18	1.69e-16	2.20314	5.75e-42	2.75e-40	3.1538	6.66e-78	1.05e-75	2.33186	1.94e-36	6.68e-34	2.83599	1.03e-24	3.32e-22	0.33911	0.0536092	0.111481	1.27807	2.63e-05	0.000120848
AT5G10470	15.7511	16.8184	19.5545	15.3223	15.8541	16.7011	15.8532	15.3964	15.7969	8.61544	8.39684	6.85311	9.33511	8.82131	9.85905	5.44012	4.97785	8.41997	0.219028	0.158527	0.310548	-0.33264	0.162104	0.31779	1.12778	1.2e-18	1.79e-16	0.978964	1.36e-16	1.55e-15	0.967907	2.98e-17	3.28e-16	0.752212	3.91e-11	7.43e-10	1.31461	1.05e-09	2.53e-08	-0.1284	0.213599	0.337196	-0.151659	0.121405	0.210266
AT5G23750	24.8596	23.609	27.4535	60.9651	53.7465	52.5632	20.4119	14.7277	16.0554	49.7761	57.0019	71.3639	141.324	131.429	160.793	37.7261	19.454	33.408	1.2716	6.66e-18	3.57e-16	-0.966391	6.51e-05	0.000609823	-1.22867	1.5e-18	2.23e-16	-0.117374	0.39652	0.512679	-1.8098	7.19e-31	1.89e-29	-1.39494	7.71e-32	1.66e-29	-0.828704	0.00202819	0.00925498	1.13293	2.54e-26	1.09e-24	-0.572756	3.47e-05	0.000155932
AT4G14560	20.6182	24.253	22.2799	16.0528	16.5611	18.9833	22.1019	21.7647	18.2451	46.4202	58.2077	48.568	10.7171	13.6563	12.0381	53.7853	18.141	63.5263	-2.08565	1.48e-32	2.54e-30	-0.167169	0.607301	0.758804	-1.18847	1.58e-18	2.31e-16	-1.59489	1.84e-30	5.2e-29	-1.31148	2.56e-22	4.04e-21	0.484064	0.00862954	0.0258371	-1.13141	0.00234648	0.0104297	-0.385485	0.00524497	0.0155059	-0.115433	0.39102	0.521098
AT5G23940	10.4607	16.3715	17.8669	3.44405	3.26873	4.26369	25.139	28.1702	29.968	4.27484	4.51039	4.69691	2.30094	2.18977	1.63344	7.63922	9.70347	6.56943	-1.14958	6.59e-05	0.000507205	0.835065	0.00175293	0.00973095	1.7306	2.06e-18	2.99e-16	-0.321064	0.123276	0.19551	2.61714	1.36e-80	2.29e-78	0.821508	0.00272902	0.00960886	1.79582	1.23e-21	2.52e-19	-2.0306	6.68e-25	2.58e-23	0.89419	6.36e-09	5.12e-08
AT4G38690	82.9778	99.5729	89.2303	55.4878	59.8485	60.8747	45.6763	40.7575	39.3757	176.875	159.965	218.088	85.5451	104.651	102.786	81.1052	49.409	69.5333	-0.932979	2.24e-11	5.69e-10	-1.46342	4.9e-14	3.58e-12	-1.0285	3.56e-18	5.04e-16	-1.68144	3.53e-44	1.87e-42	-2.15246	4.27e-71	5.48e-69	-0.753806	7.22e-11	1.31e-09	-0.674088	0.00054355	0.00302835	-0.630806	1.03e-11	1.31e-10	-1.11474	4.95e-32	2.63e-30
AT4G14060	8.43075	8.60811	8.01247	33.5604	25.2283	17.8389	18.7854	10.9924	9.98956	21.1998	25.8017	26.1548	41.3732	42.0237	23.8667	38.6734	19.3445	22.1324	0.541662	0.0140772	0.0494371	0.141598	0.612778	0.763035	-1.54405	3.86e-18	5.43e-16	0.0399493	0.846657	0.890927	-0.889088	5.23e-05	0.000163425	-0.507418	0.0513588	0.113156	-1.01469	0.00306144	0.0130235	1.60509	1.36e-14	2.34e-13	0.663006	0.00388038	0.0110164
AT3G62820	11.6402	13.235	14.0502	32.5094	30.7823	29.0412	15.3722	12.6819	13.2831	32.0352	27.3956	35.3083	18.7541	30.3925	17.985	14.8777	5.99414	7.28212	-0.508017	0.014966	0.0518701	-1.74112	1.21e-08	3.16e-07	-1.28143	4.22e-18	5.86e-16	-0.06286	0.630041	0.722564	-1.20758	9.81e-17	1.04e-15	0.440072	0.0300778	0.0733462	0.549401	0.109662	0.228942	1.23978	8.1e-24	2.88e-22	0.0828101	0.571424	0.686508
AT4G33490	3.86928	4.0444	4.44813	7.52849	6.66366	8.83103	9.70404	10.2261	10.024	10.8317	12.2273	11.9399	20.1749	18.6618	17.4901	16.8916	11.2786	20.349	0.67534	4.1e-05	0.000336371	0.480511	0.0519792	0.139465	-1.49962	5.39e-18	7.39e-16	-0.628929	0.00012592	0.000381398	-0.234404	0.0930644	0.151931	-1.31122	1.77e-15	6.54e-14	-0.701678	0.00379505	0.0155783	0.891655	8.53e-07	5.71e-06	1.27314	7.18e-16	1.16e-14
AT5G47590	10.1301	8.12522	8.60468	9.15781	10.3578	7.18606	10.2926	7.89599	7.39273	25.1833	22.7252	40.6607	19.1133	23.6271	24.4635	16.5999	16.9675	21.5575	-0.409439	0.0539699	0.139909	-0.676274	0.00674286	0.0285953	-1.71918	9e-18	1.17e-15	-1.7579	3.78e-16	4.2e-15	-1.80304	7.92e-18	9.11e-17	-1.3525	7.92e-13	1.99e-11	-1.11214	7.79e-07	9.66e-06	-0.0158587	0.930519	0.958144	-0.0742367	0.678859	0.774261
AT4G31210	6.04406	5.49484	6.08959	5.56198	5.92947	6.14412	10.0816	9.93874	10.6259	2.43676	1.70397	1.2869	2.39819	1.90346	1.8817	3.26683	4.65014	2.68023	0.17509	0.5403	0.709641	0.971856	0.00275889	0.0140736	1.69851	1.38e-17	1.74e-15	1.67333	8.55e-17	9.96e-16	2.48283	2.16e-43	1.01e-41	1.4895	7.09e-18	3.58e-16	1.52826	2.52e-12	1.09e-10	-0.00548425	0.962649	0.977253	0.793684	3.15e-14	4.43e-13
AT1G69200	19.1125	18.4134	17.426	11.0564	12.2903	11.8991	17.7617	22.2952	18.2175	8.83216	7.04543	7.6349	8.67639	7.95993	7.44316	10.9938	14.2085	11.7915	0.0227063	0.911212	0.95326	0.661439	0.00361637	0.0173912	1.22627	1.82e-17	2.27e-15	0.558528	0.000248682	0.000714993	1.29877	9.76e-18	1.11e-16	0.528379	0.000748547	0.0031167	0.651729	0.000370073	0.00217083	-0.646793	1.62e-08	1.4e-07	0.0816508	0.489684	0.614432
AT3G56910	138.283	126.123	97.1326	45.0695	54.8654	53.6413	74.6611	75.5514	59.1259	235.315	247.753	267.761	175.094	168.921	205.895	141.244	175.429	226.029	-0.461126	0.000172676	0.0011892	-0.460066	0.0103817	0.0400042	-1.05221	2.6e-17	3.17e-15	-2.31514	2.48e-97	1.19e-94	-1.85244	5.38e-60	4.77e-58	-1.86075	3.5e-45	2.16e-42	-1.37911	6.92e-12	2.72e-10	-1.24114	3.4e-20	9.42e-19	-0.791647	1.36e-09	1.19e-08
AT2G21290	43.1159	46.628	46.5041	40.968	34.1279	28.6209	38.0782	36.8377	31.4957	83.4237	87.7872	106.306	94.1133	109.003	94.0629	94.0511	109.994	84.9098	0.0877129	0.535751	0.706333	0.0663722	0.699343	0.821488	-1.02452	4.12e-17	4.88e-15	-1.44683	2.21e-22	3.84e-21	-1.39288	4.48e-27	9.55e-26	-1.5399	7.94e-24	8.57e-22	-1.44459	2.48e-19	3.81e-17	-0.400652	0.00279204	0.00894962	-0.359706	0.00159958	0.00502339
AT3G23890	3.07786	4.19075	4.90646	3.41592	3.12232	4.76504	3.64409	4.57464	5.10318	0.946	1.0465	0.342081	1.70649	1.15713	1.29433	1.10929	5.11052	1.41197	0.818222	0.0345132	0.0996789	1.71464	0.00143795	0.0082596	2.37864	4.9e-17	5.7e-15	2.24872	5.62e-14	5.16e-13	2.49752	5e-20	6.77e-19	1.42052	3.66e-09	4.96e-08	0.801691	0.0932838	0.202823	-0.111789	0.561875	0.686083	0.126105	0.460434	0.587223
AT3G13080	6.2678	6.63036	7.96431	10.3941	11.2773	12.4089	20.0422	22.1623	24.8065	3.31173	2.87742	2.7612	4.15421	5.76236	5.17952	5.08064	6.44556	7.46999	0.741852	9.54e-05	0.00070263	1.09343	5.5e-07	9.58e-06	1.22168	5.68e-17	6.54e-15	1.90341	1.32e-48	8.41e-47	2.89252	3.42e-124	1.95e-121	1.15557	4.7e-14	1.42e-12	1.81325	8.19e-25	2.69e-22	0.70245	3.09e-09	2.94e-08	1.67957	1.9e-52	2.92e-50
AT5G63850	8.45294	7.92395	8.13715	14.6069	13.0167	14.3383	4.23988	3.11238	5.75738	3.07958	2.5779	2.66305	5.13026	5.80086	3.24155	1.63632	5.49281	4.87282	0.756726	0.00921203	0.0347748	0.535145	0.212878	0.38386	1.56002	6.61e-17	7.45e-15	2.30843	4.86e-45	2.7e-43	0.642485	0.010518	0.0218486	1.54618	4.51e-13	1.19e-11	0.121445	0.784554	0.87663	0.769227	2.31e-10	2.52e-09	-0.909227	2.08e-06	1.17e-05
AT2G15880	46.6863	50.1436	40.22	20.5488	24.3674	27.8421	50.96	69.0067	53.2825	104.626	109.608	76.4184	98.2695	62.9176	106.187	181.64	156.721	235.103	-0.133311	0.45243	0.635998	0.989858	7.92e-08	1.72e-06	-1.08239	6.82e-17	7.65e-15	-2.0216	2.89e-45	1.63e-43	-0.75552	7.54e-08	3.43e-07	-1.89789	5e-24	5.42e-22	-1.73236	2.69e-20	4.51e-18	-0.918766	5.29e-14	8.54e-13	0.334892	0.00381936	0.0108771
AT1G67120	2.06067	1.763	1.88295	1.50886	2.181	1.83484	2.60864	3.3535	2.87202	0.753644	0.767913	0.899369	2.26427	1.21773	1.46162	1.59926	2.68865	1.82708	1.01893	1.06e-05	9.99e-05	1.34469	4.28e-08	9.76e-07	1.24014	7.49e-17	8.28e-15	1.16543	8.68e-12	6.47e-11	1.8586	6.06e-38	2.22e-36	0.138287	0.5514	0.683472	0.527113	0.017419	0.0545586	-0.0527502	0.71164	0.805654	0.627015	1.34e-07	9.04e-07
ATCG01020	122.349	129.901	95.6473	72.986	63.9601	88.9438	64.7336	69.4704	43.3008	255.086	259.265	309.664	113.767	177.065	123.936	286.955	107.307	176.103	-1.00198	1.51e-07	2.12e-06	-0.521139	0.0706901	0.174294	-1.24192	1.09e-16	1.18e-14	-1.89205	3.73e-33	1.2e-31	-2.22313	4.34e-38	1.6e-36	-0.89566	5.04e-05	0.000293689	-1.68789	1.54e-06	1.77e-05	-0.628296	0.000303978	0.00126622	-0.972616	2.19e-07	1.42e-06
AT3G03850	4.61379	7.81846	4.94564	3.24703	4.05335	3.08972	10.1775	8.43949	5.1706	20.3624	21.8067	21.7257	3.59729	4.36494	2.11691	37.8004	8.24394	27.6795	-2.67862	2.33e-20	1.53e-18	0.216844	0.586842	0.743832	-1.87747	1.22e-16	1.3e-14	-2.64666	3.76e-35	1.35e-33	-1.43371	2.66e-10	1.6e-09	0.0244463	0.952143	0.970738	-1.63654	0.000721743	0.003856	-0.747689	0.0149808	0.0383142	0.451235	0.12171	0.210695
AT1G72970	14.5671	20.3349	19.7586	11.8191	10.9925	14.0674	22.6197	20.2464	25.1081	7.57506	7.88696	6.04478	4.33379	3.93693	4.17325	9.47355	6.7028	9.8504	-0.801351	0.000254787	0.00166971	0.284024	0.255988	0.435483	1.34594	1.76e-16	1.83e-14	0.752705	3.18e-06	1.23e-05	1.64804	1.58e-31	4.24e-30	1.54624	1.3e-18	7.35e-17	1.37918	4.21e-12	1.72e-10	-0.572795	9.77e-05	0.00045433	0.310572	0.0175697	0.0412138
AT5G20490	13.0355	14.4727	15.5327	16.7762	18.6419	15.8393	22.9831	22.2057	25.383	7.07389	7.44878	5.14637	7.81153	5.33954	7.2874	6.62127	9.71828	5.82543	0.0430119	0.81977	0.899363	0.180411	0.439138	0.622321	1.13053	1.95e-16	2e-14	1.35638	4.22e-23	7.71e-22	1.83213	7.84e-46	4.11e-44	1.30446	5.47e-17	2.47e-15	1.66703	2.97e-17	3.31e-15	0.245846	0.0135797	0.0351859	0.709481	1.35e-14	1.96e-13
AT2G36400	14.6691	16.4507	16.6186	11.3387	13.284	16.5268	16.9422	20.018	17.6002	35.1539	34.5552	28.028	37.2147	32.7857	42.4752	25.3162	23.6325	33.2581	0.190329	0.199797	0.367799	-0.240939	0.20285	0.371671	-1.0325	2.07e-16	2.11e-14	-1.27205	6.02e-17	7.15e-16	-0.851127	7.97e-12	5.61e-11	-1.47076	2.52e-18	1.36e-16	-0.596651	0.00112837	0.0056323	-0.219157	0.132959	0.232481	0.18955	0.0984894	0.177031
AT3G45980	77.5221	77.8596	73.1453	63.7878	59.3567	56.5053	45.0761	47.3435	37.6835	144.541	133.438	181.447	119.858	139.898	125.392	80.6613	88.6754	93.647	-0.265657	0.0641521	0.159578	-0.796969	2.25e-06	3.33e-05	-1.00567	2.15e-16	2.17e-14	-1.38127	1.8e-26	4.11e-25	-1.83065	4.07e-41	1.68e-39	-1.12087	5.42e-22	4.48e-20	-1.0193	4.32e-11	1.46e-09	-0.353664	0.000236294	0.00101055	-0.815611	8.71e-14	1.17e-12
AT3G54400	23.23	32.6226	40.1274	17.4636	18.7743	21.1072	47.7227	51.5557	51.1144	12.3817	12.9309	11.3689	5.27975	8.45569	9.57631	16.6489	30.2885	28.5316	-0.666734	0.00371561	0.0164015	1.04858	1.27e-05	0.000148548	1.38834	3.12e-16	3.08e-14	0.619417	4.95e-06	1.85e-05	2.02457	2.61e-78	4.17e-76	1.27991	2.92e-09	4.05e-08	0.990087	7.92e-06	7.54e-05	-0.748164	4.48e-06	2.67e-05	0.644442	5.88e-06	3.07e-05
AT5G39860	11.0932	13.3711	13.3545	4.23656	3.69257	3.98604	6.09294	5.26482	3.68638	30.9345	29.879	29.6055	5.54792	15.9464	4.56502	11.475	2.615	7.95343	-1.80371	0.00137822	0.00708204	-2.026	1.33e-07	2.7e-06	-1.25616	3.15e-16	3.09e-14	-2.94911	6.48e-65	8.32e-63	-2.59568	5.38e-44	2.58e-42	-1.14762	0.00847073	0.0254439	-0.555967	0.278946	0.451209	-1.67218	2.86e-16	5.76e-15	-1.33174	7.2e-10	6.46e-09
AT1G27770	16.8102	13.2724	14.2827	13.1016	13.7946	14.788	16.6562	13.8637	16.8549	7.6257	6.83419	6.12896	3.83398	5.5756	5.45318	8.37932	9.10261	7.38356	-0.482836	0.0151899	0.0525224	0.280285	0.154243	0.307065	1.10892	3.15e-16	3.09e-14	0.99214	1.7e-15	1.79e-14	1.19041	2.56e-20	3.53e-19	1.46895	1.38e-18	7.76e-17	0.925366	3.53e-09	7.58e-08	-0.0960825	0.396594	0.536431	0.090264	0.429975	0.557781
AT1G75450	2.2775	1.81241	1.96498	1.21348	1.25988	1.05365	0.575461	0.858713	0.981823	6.59069	7.03973	5.18967	2.5046	2.16758	1.39201	2.75551	1.89706	1.78326	-1.64515	3.83e-10	8.26e-09	-1.53856	1.19e-07	2.45e-06	-1.63477	4.53e-16	4.28e-14	-2.44173	1.23e-31	3.69e-30	-2.9732	5.71e-37	1.99e-35	-0.803785	0.0119277	0.0338464	-1.41933	0.000223871	0.00140391	-0.786719	0.00132687	0.00465663	-1.33024	2.1e-06	1.18e-05
AT5G57350	38.2506	38.2937	38.0165	43.9346	43.2792	49.8298	27.1962	23.6183	31.8875	21.3831	18.2059	13.227	26.1838	23.0695	26.7266	11.9954	25.0579	12.1899	0.512224	0.00200778	0.00976971	-0.0937761	0.730285	0.842278	1.11852	4.8e-16	4.52e-14	1.35146	1.85e-20	2.81e-19	0.635701	4.58e-05	0.000144338	0.830194	2.03e-13	5.63e-12	0.744577	0.00675169	0.0252718	0.252759	0.00287281	0.00916591	-0.474411	2.85e-06	1.56e-05
AT5G61590	132.244	141.786	100.238	76.4422	81.8804	86.5381	106.018	125.549	110.392	242.881	247.187	339.498	130.723	209.256	197.072	229.18	123.605	180.058	-0.638355	0.00022776	0.00151754	-0.629888	0.00307786	0.0153143	-1.14658	5.73e-16	5.34e-14	-1.78712	8.03e-42	3.8e-40	-1.28965	1.78e-23	3.05e-22	-1.15321	3.15e-12	7.18e-11	-0.645051	0.00238756	0.0105755	-0.617924	2.64e-07	1.92e-06	-0.133707	0.245971	0.366776
AT5G38150	15.203	21.9251	25.0549	15.6716	16.1641	17.8513	16.4841	17.1683	15.5045	7.58851	7.59411	4.29425	1.93112	1.7701	3.34942	2.45564	1.82391	1.29191	-1.47857	2.27e-06	2.49e-05	-1.796	5.79e-07	1.01e-05	1.67433	6.38e-16	5.9e-14	1.32556	2.74e-12	2.14e-11	1.32404	6.2e-13	4.81e-12	2.79518	3.87e-34	1.02e-31	3.13607	3.71e-37	4.83e-34	-0.328911	0.0347223	0.0781173	-0.342383	0.020449	0.0470268
AT4G04330	27.6438	28.1626	24.9543	5.55712	7.25629	9.52328	12.3335	13.9366	10.0759	54.7931	54.8746	70.3576	47.2594	45.1579	51.7484	33.7566	31.5862	38.709	-0.331683	0.0368785	0.105009	-0.782459	6.58e-05	0.000615577	-1.15429	6.56e-16	6.04e-14	-3.03563	5.81e-56	4.98e-54	-2.31706	1.05e-45	5.44e-44	-2.70997	4.2e-40	1.91e-37	-1.52104	6.85e-13	3.39e-11	-1.85884	3.61e-22	1.14e-20	-1.15373	4.55e-13	5.69e-12
AT5G60840	28.9024	26.2088	34.2624	22.879	23.5517	23.8851	26.3807	27.0424	23.8156	55.5092	63.2397	64.7706	58.7862	57.8395	50.83	65.7613	60.7034	64.0586	-0.143322	0.293025	0.479823	0.0628461	0.680131	0.80927	-1.03632	7.09e-16	6.42e-14	-1.40948	1.6e-34	5.6e-33	-1.25805	6.76e-28	1.52e-26	-1.27266	1.06e-24	1.26e-22	-1.30676	8.5e-23	2.08e-20	-0.35221	0.00571141	0.0167456	-0.21405	0.089968	0.164429
AT5G24470	5.14202	4.93266	5.69065	3.70326	3.41453	4.14955	4.34857	5.42739	6.21518	18.255	12.524	13.2669	7.22282	9.41142	12.1168	12.4759	12.6656	12.9117	-0.628196	0.00565874	0.0233299	-0.203346	0.358869	0.54574	-1.48087	7.14e-16	6.44e-14	-1.99165	2.33e-25	4.96e-24	-1.47415	1.92e-14	1.69e-13	-1.37102	8.46e-09	1.07e-07	-1.25637	1.39e-09	3.24e-08	-0.490396	0.0101906	0.0276119	0.0161138	0.932324	0.957149
AT2G29700	39.1945	39.4829	34.2775	50.264	42.4574	43.1266	32.7331	29.6351	29.2429	68.2269	72.5431	89.8446	44.1495	67.9693	48.2828	65.3303	50.8163	49.3643	-0.534579	0.00236679	0.0112372	-0.469863	0.0102726	0.039703	-1.02776	8.15e-16	7.32e-14	-0.7899	1.8e-09	1.06e-08	-1.3424	1.92e-26	3.98e-25	-0.259993	0.134526	0.244506	-0.857669	2.24e-07	3.22e-06	0.259705	0.0193524	0.0476366	-0.305808	0.00504322	0.0138892
AT2G22450	10.8782	8.98964	8.11173	5.01996	5.09478	5.14315	7.11608	8.54138	9.12865	20.5894	19.2747	23.7847	11.6144	10.6169	11.5378	15.5192	19.8735	15.4911	-0.925568	3.21e-09	6e-08	-0.315018	0.0960284	0.218099	-1.18344	8.56e-16	7.66e-14	-2.08616	3.08e-50	2.1e-48	-1.37154	3.18e-22	4.99e-21	-1.16734	3.73e-14	1.14e-12	-1.04227	3.53e-08	6.09e-07	-0.881188	1.7e-08	1.47e-07	-0.178874	0.241618	0.36196
AT1G18330	33.7207	33.922	27.1287	18.0788	16.5284	18.5919	6.9028	6.7387	7.03246	81.4365	58.2193	61.7631	36.9252	29.1456	38.272	15.0054	12.178	13.0878	-0.961183	8.2e-10	1.7e-08	-2.3141	2.98e-37	3.43e-34	-1.08565	9.22e-16	8.21e-14	-1.9456	1.47e-48	9.34e-47	-3.29597	5.31e-128	3.34e-125	-0.992883	1.9e-12	4.48e-11	-0.966894	2.18e-08	3.97e-07	-0.839083	3.34e-13	4.95e-12	-2.20056	4.12e-75	1.19e-72
AT3G26395	68.3992	69.7991	54.1507	61.2278	53.5823	55.8654	44.6934	37.3858	36.6697	124.563	131.252	145.052	90.1805	100.644	73.8843	173.895	75.0648	75.9728	-0.609842	9.51e-05	0.000701143	-0.293411	0.293896	0.477674	-1.05735	9.59e-16	8.51e-14	-1.25754	8.34e-26	1.81e-24	-1.76547	9.94e-44	4.7e-42	-0.653739	2.88e-05	0.000178018	-1.45617	4.75e-06	4.79e-05	-0.178779	0.176855	0.291412	-0.699436	6.45e-07	3.92e-06
AT1G67195	354.546	350.21	321.793	204.83	196.81	237.364	275.65	268.781	222.234	668.987	641.36	914.226	458.005	479.041	345.28	754.883	280.956	500.515	-0.805695	3.83e-06	3.98e-05	-0.524811	0.061264	0.156515	-1.11383	1.2e-15	1.05e-13	-1.82576	9.59e-33	3.04e-31	-1.54741	3.27e-25	6.27e-24	-1.02527	7.52e-10	1.15e-08	-1.00769	0.0010477	0.00528707	-0.689542	9.05e-09	8.09e-08	-0.424209	0.00031893	0.00117802
AT2G21560	7.55159	5.94904	9.18078	11.4566	10.1428	8.2401	3.56334	3.02492	3.93494	1.70172	1.79706	1.63003	4.35273	2.35231	1.87028	2.57547	4.96344	0.745652	0.731189	0.0912911	0.207765	0.69897	0.258133	0.437986	2.14568	1.44e-15	1.24e-13	2.51371	2.5e-25	5.3e-24	1.02476	0.000468362	0.0012588	1.77341	1.3e-08	1.61e-07	0.343134	0.553745	0.710475	0.38817	0.044544	0.0958112	-1.11355	2.46e-07	1.59e-06
AT1G52830	1.13797	1.8212	2.02466	0.0528951	0.160359	0.104774	1.88499	1.90756	1.5621	8.80814	8.35635	9.8314	0	0.284425	0.130277	5.0431	1.39304	5.31601	-6.09276	5.66e-19	3.32e-17	-1.19027	0.0112694	0.0426937	-2.43574	1.82e-15	1.55e-13	-6.4352	2.59e-23	4.78e-22	-2.34226	1.82e-17	2.04e-16	-0.389271	0.826714	0.886786	-1.13991	0.0488586	0.123063	-3.97715	5.35e-07	3.7e-06	0.101041	0.808001	0.87136
AT5G62680	14.0065	14.5025	14.4187	31.1723	30.2895	32.5501	17.5553	16.731	23.3838	6.86618	7.22561	6.63217	10.7078	14.3519	9.98358	9.23701	10.5459	7.34956	0.74625	0.000119455	0.000856025	0.397034	0.080825	0.19216	1.05189	1.82e-15	1.55e-13	2.15596	1.33e-80	3.1e-78	1.46503	1.76e-22	2.81e-21	1.40426	7.72e-20	4.95e-18	1.08287	1.71e-07	2.54e-06	1.12498	4.07e-34	2.97e-32	0.421445	0.000953922	0.00315631
AT5G22860	5.41736	6.1755	6.00055	14.5308	12.5552	16.088	4.32868	4.41585	5.83587	2.09649	2.57769	2.15606	6.78201	4.96444	6.0012	2.18616	2.56235	1.67668	1.36587	2.7e-10	5.95e-09	-0.079558	0.80001	0.886451	1.36601	2.53e-15	2.08e-13	2.63472	1.39e-64	1.74e-62	1.08267	8.21e-09	4.18e-08	1.26072	1.47e-14	4.8e-13	1.1771	3.2e-06	3.37e-05	1.28955	4.04e-25	1.6e-23	-0.275652	0.0611505	0.119365
AT5G64580	16.9008	16.0158	19.1921	12.2367	12.6829	13.0809	16.019	16.9655	15.4748	9.63604	7.73569	7.70192	8.45948	7.41138	8.99729	8.1585	10.4601	7.60918	-0.0239927	0.891521	0.941788	0.072522	0.737105	0.847012	1.05641	3.1e-15	2.47e-13	0.574354	1.22e-05	4.32e-05	0.939338	1.84e-13	1.49e-12	0.590312	1.28e-05	8.57e-05	0.881888	2.17e-07	3.13e-06	-0.461559	1.33e-05	7.36e-05	-0.10832	0.288055	0.415256
AT3G60240	13.1656	15.7037	17.0141	20.232	22.531	21.8724	26.1015	26.9186	28.3406	8.64438	6.93593	6.32404	9.19139	8.3996	8.7753	6.41751	9.10337	8.09262	0.255263	0.101907	0.22473	0.115953	0.567737	0.728987	1.06768	3.71e-15	2.91e-13	1.5358	8.45e-36	3.11e-34	1.88145	2.68e-57	2.18e-55	1.27251	4.63e-33	1.1e-30	1.78017	2.29e-30	1.5e-27	0.488654	3.02e-06	1.85e-05	0.822675	2.63e-17	4.92e-16
AT1G19720	31.7604	39.176	43.5836	25.8043	32.5397	35.6355	22.7844	22.5883	23.1657	19.267	16.7264	11.1101	14.118	10.5435	18.5897	6.48117	5.86738	5.17061	-0.136126	0.529619	0.70154	-1.41817	9.22e-10	3.05e-08	1.28269	4.36e-15	3.41e-13	0.97292	2.53e-08	1.29e-07	0.530296	0.000755436	0.00196109	1.09919	2.88e-08	3.35e-07	1.96324	1.7e-42	3.26e-39	-0.290105	0.0300103	0.0691917	-0.744254	3.94e-12	4.49e-11
AT2G01690	12.3346	12.8325	12.8436	14.5144	14.5451	13.8198	17.0152	15.1806	17.2421	6.34735	6.27543	4.68602	4.79739	4.09376	4.36589	6.40174	5.636	4.49957	-0.396867	0.0572202	0.146277	-0.057231	0.817823	0.89783	1.13505	4.81e-15	3.7e-13	1.28234	5.17e-20	7.65e-19	1.50195	3.24e-27	6.97e-26	1.6712	2.14e-33	5.31e-31	1.57519	1.6e-18	2.14e-16	0.167608	0.0834209	0.159804	0.37509	0.000163216	0.000639608
AT4G14430	44.6224	47.4697	39.1039	42.1618	36.7186	36.0178	45.5034	43.3095	39.809	81.0214	77.3922	104.919	65.8707	71.9551	73.6431	95.0001	75.7387	81.7361	-0.327901	0.0199006	0.0650233	-0.0523964	0.758604	0.860574	-1.00337	6.55e-15	4.98e-13	-1.22332	2.58e-20	3.88e-19	-1.04467	1.16e-16	1.23e-15	-0.90088	4.05e-15	1.43e-13	-0.977401	3.33e-12	1.39e-10	-0.197883	0.0669245	0.133638	-0.0320228	0.752737	0.831673
AT4G33980	0.30087	0.182974	0.388882	0.584575	0.349074	0.500008	0.405821	0.80286	0.532482	2.9147	2.32817	3.78123	1.53261	2.07175	1.83243	3.13793	3.67387	2.19039	-0.742681	0.0384555	0.108269	0.00505558	0.989767	0.99423	-3.36579	7.24e-15	5.44e-13	-2.67872	1.06e-12	8.61e-12	-2.3799	1.23e-10	7.69e-10	-1.94177	8.68e-06	6.05e-05	-2.37119	1.74e-07	2.57e-06	0.708562	0.251917	0.381676	0.993618	0.0991589	0.17792
AT5G12390	14.2842	15.7429	13.9882	13.6411	12.9019	12.3811	13.1154	11.518	11.1813	31.2352	28.2487	30.8431	17.7121	21.9132	20.9631	33.2222	14.6352	19.5231	-0.588161	0.000286273	0.00184951	-0.413379	0.127405	0.267054	-1.03544	7.56e-15	5.64e-13	-1.24011	6.2e-22	1.04e-20	-1.3452	8.45e-24	1.49e-22	-0.658396	3.13e-05	0.000191398	-0.916434	0.00226482	0.0101315	-0.183569	0.175747	0.290086	-0.300939	0.0332632	0.0713495
AT2G23000	8.41209	8.00585	9.94407	17.0613	17.4376	16.0631	30.521	22.7757	31.206	3.71044	2.78105	2.63423	7.24514	7.69346	7.26054	10.8334	12.2758	11.4133	1.26933	7.32e-08	1.09e-06	1.92638	9.72e-15	8.13e-13	1.53031	8.7e-15	6.41e-13	2.44256	2.57e-50	1.76e-48	3.19725	4.14e-77	6.31e-75	1.16713	9.79e-18	4.8e-16	1.28648	1.78e-13	9.99e-12	0.933043	5.21e-14	8.42e-13	1.676	8.88e-35	5.6e-33
AT5G65390	42.411	49.8736	49.5028	23.8141	25.7233	22.6567	58.3266	63.4648	58.0954	79.5487	102.498	119.396	21.686	32.7061	40.2369	122.452	70.8852	161.984	-1.68342	9.72e-17	4.56e-15	0.246612	0.326885	0.513188	-1.0867	8.85e-15	6.5e-13	-2.08861	3.39e-45	1.9e-43	-0.754766	2.48e-08	1.19e-07	-0.410405	0.0530287	0.11626	-0.988516	0.000139693	0.00093737	-0.979945	1.56e-17	3.48e-16	0.340032	0.000755737	0.00256685
AT4G12690	19.5981	21.6909	15.486	5.91152	6.80677	6.81172	5.38238	5.097	4.52634	36.8846	38.8621	43.0437	8.53088	10.3537	14.9796	15.1496	7.23536	12.8374	-1.8228	1.86e-21	1.35e-19	-1.74444	1.58e-12	9.04e-11	-1.06312	9.47e-15	6.92e-13	-2.63016	8.23e-89	2.66e-86	-2.99428	1.33e-111	4.94e-109	-0.814045	0.000443041	0.00196808	-1.23609	4.42e-05	0.000341776	-1.54527	3.03e-23	1.04e-21	-1.92264	1.55e-34	9.72e-33
AT4G03510	36.1602	30.8608	23.9315	12.4768	13.7546	12.1051	10.6329	11.1888	9.15799	60.7105	58.4143	68.1812	30.6853	30.3901	34.8717	31.2093	17.7684	27.6703	-0.976802	4.52e-15	1.77e-13	-1.28008	2.59e-10	9.82e-09	-1.04001	1.07e-14	7.78e-13	-2.31472	3.75e-101	2e-98	-2.60589	1.18e-116	5.14e-114	-1.34447	5.16e-28	8.51e-26	-1.31182	9.43e-09	1.85e-07	-1.25301	3.05e-19	7.79e-18	-1.55705	3.67e-29	1.62e-27
AT5G65210	30.7797	24.2082	26.1125	42.3244	44.073	31.8902	26.9747	29.1116	27.0041	11.1506	15.2537	12.8753	26.1653	20.5808	21.8005	17.0524	16.278	15.348	0.791817	7.11e-07	8.72e-06	0.318629	0.0785802	0.188408	1.04789	1.31e-14	9.43e-13	1.56431	1.14e-26	2.64e-25	1.07151	9.56e-19	1.19e-17	0.765256	5.85e-07	5.3e-06	0.766996	1.56e-10	4.57e-09	0.537219	2.62e-05	0.000136102	0.0311878	0.75774	0.835888
AT5G02865	0.925879	1.23172	1.61097	0.715486	0.619742	0.708609	1.6131	1.69361	1.40146	8.10498	6.51325	7.64363	0.421103	1.85493	0.0629354	10.5756	3.42089	3.52033	-3.26259	0.00212911	0.010287	-0.335797	0.471308	0.649358	-2.5607	1.45e-14	1.04e-12	-3.4702	7.3e-23	1.31e-21	-2.25057	1.99e-14	1.75e-13	-0.207584	0.830596	0.88923	-1.89918	0.000496765	0.00280511	-0.888535	0.0948207	0.177342	0.31824	0.474934	0.601008
AT1G61590	9.30073	4.71354	6.24189	17.9938	18.9618	10.5248	8.44178	7.00526	7.9866	1.39087	1.63569	1.45365	7.00989	6.10761	3.76162	4.95022	0.535175	2.2609	1.90254	7.08e-09	1.25e-07	0.801259	0.207797	0.377554	2.1789	1.83e-14	1.31e-12	3.37877	3.04e-42	1.48e-40	2.37592	2.11e-26	4.35e-25	1.46958	6.54e-08	7.08e-07	1.59099	0.00513041	0.0200744	1.22048	0.00110839	0.00397386	0.205397	0.322343	0.451288
AT3G11964	4.24098	4.6646	5.277	6.3784	6.04844	5.92044	8.94864	8.92773	10.3883	2.14662	2.23508	1.88469	3.0207	3.69895	3.58032	2.97313	7.10499	4.32159	0.70437	0.00031677	0.00201741	1.20748	4.86e-05	0.000474362	1.17893	2.16e-14	1.53e-12	1.52345	9.42e-30	2.56e-28	2.16135	1.49e-61	1.39e-59	0.813186	7.1e-09	9.12e-08	0.969126	0.000539564	0.00301126	0.36517	0.00160261	0.00548146	0.9908	3.03e-18	6.13e-17
AT2G19110	10.7216	9.57145	8.11784	13.7186	16.0914	11.7513	10.2483	8.86571	12.3797	3.51911	4.90657	3.63456	16.349	8.63384	8.40766	4.95052	11.5358	6.67526	1.45726	1.13e-09	2.28e-08	0.949282	0.00129294	0.00755591	1.23775	2.31e-14	1.62e-12	1.75888	7.28e-28	1.78e-26	1.3741	2.83e-17	3.11e-16	0.293453	0.214409	0.350473	0.439318	0.131113	0.262193	0.541968	6.24e-05	0.00030287	0.1441	0.284597	0.411447
AT1G33700	4.92053	4.46838	4.1969	5.84562	6.67634	4.44585	3.13317	3.3648	4.00172	1.70545	1.93278	1.56953	7.47816	3.91427	5.50087	3.0113	1.85175	1.8433	1.68533	1.75e-11	4.53e-10	0.374243	0.254023	0.433186	1.38412	2.4e-14	1.67e-12	1.67718	5.22e-18	6.73e-17	0.99983	1.17e-07	5.21e-07	-0.0164965	0.945332	0.966284	0.641217	0.0192505	0.0590314	0.313547	0.0479678	0.101759	-0.37627	0.0104679	0.0263869
AT5G17820	7.92439	6.75421	8.05788	34.388	34.5257	16.4459	23.1263	26.82	38.2826	2.39637	1.73149	2.12485	6.44062	3.6349	1.88038	6.99643	8.51741	4.27473	0.924707	0.0318269	0.0935798	1.6698	1.54e-05	0.000176946	1.86447	2.4e-14	1.67e-12	3.74412	8.71e-46	5.04e-44	3.80702	1.3e-67	1.47e-65	2.81207	1.47e-06	1.23e-05	2.15181	6.93e-14	4.16e-12	1.90033	4.28e-08	3.47e-07	1.95164	1.25e-30	5.99e-29
AT4G38490	43.2202	40.2341	37.0832	24.0977	24.6036	21.8927	25.0431	25.7938	22.1981	71.1012	78.6966	93.8539	49.9882	52.4	43.8615	81.0227	51.8612	48.728	-0.747451	1.69e-06	1.92e-05	-0.414892	0.0612475	0.156491	-1.01318	2.72e-14	1.86e-12	-1.81345	4.04e-39	1.73e-37	-1.74776	1.4e-37	5.04e-36	-1.07169	1.39e-13	3.94e-12	-1.31808	9.7e-09	1.9e-07	-0.778456	5.12e-10	5.37e-09	-0.725896	7.72e-09	6.14e-08
AT3G52310	8.40416	7.56001	7.14424	4.58321	3.769	5.42127	4.60987	5.24483	3.24874	3.04083	3.25163	2.45191	1.94393	2.29484	2.37645	1.86963	0.570121	0.167627	-0.415751	0.147385	0.29446	-1.73409	0.00510345	0.0229739	1.402	3.44e-14	2.33e-12	0.630006	0.00356374	0.00832127	0.573932	0.0116761	0.0239964	1.03902	1.31e-05	8.77e-05	2.32628	0.000257911	0.00158239	-0.752063	5.38e-06	3.17e-05	-0.820403	2.71e-06	1.49e-05
AT4G08290	13.8115	18.5785	16.632	25.1784	24.4741	23.2356	16.4051	12.6027	17.7128	6.74189	7.24168	7.33418	8.26408	9.50565	5.75342	5.19858	9.4498	3.82135	0.130864	0.575393	0.736192	-0.199325	0.55354	0.718107	1.20312	3.47e-14	2.35e-12	1.74849	4.46e-42	2.16e-40	1.12093	4.47e-12	3.21e-11	1.61159	3.66e-18	1.92e-16	1.33561	3.64e-05	0.000288873	0.566298	3.69e-06	2.23e-05	-0.0737284	0.614261	0.722709
AT3G16340	5.33149	4.70495	6.02739	11.5169	10.3431	9.63267	7.20049	6.52072	9.07906	1.63378	2.05144	0.752353	5.57458	2.76158	3.14547	3.27944	2.79287	3.03829	1.3578	3.53e-05	0.000295072	1.04623	0.00247389	0.0128724	1.85453	3.56e-14	2.4e-12	2.80303	1.01e-12	8.23e-12	2.35166	1.34e-08	6.66e-08	1.43253	6.88e-10	1.06e-08	1.31764	4.9e-12	1.98e-10	0.964293	2.1e-15	3.9e-14	0.50052	0.000324033	0.00119497
AT5G61520	4.1268	6.26298	5.23418	16.5682	16.8027	20.0576	19.3969	18.184	20.6123	11.3778	13.0246	15.133	40.2344	33.7397	38.0407	18.6334	17.4457	20.5112	1.4915	2.04e-23	1.78e-21	0.526339	0.00523711	0.0234163	-1.33782	3.99e-14	2.68e-12	0.409497	0.00467214	0.0106468	0.547701	2.83e-05	9.21e-05	-1.08868	1.65e-16	6.89e-15	0.034994	0.804371	0.888797	1.76897	2.38e-30	1.33e-28	1.89365	2.68e-41	2.42e-39
AT3G21510	12.8232	9.9924	7.95508	17.287	15.6842	9.96635	11.049	9.74675	10.6469	3.37693	2.97339	2.65679	6.83243	5.72487	3.22433	7.41649	8.20397	4.3459	0.79746	0.0182204	0.0606369	1.15607	0.00132246	0.00769751	1.77329	4e-14	2.68e-12	2.2254	1.78e-21	2.9e-20	1.79066	1.4e-19	1.83e-18	1.4213	1.09e-06	9.39e-06	0.651391	0.018546	0.057284	0.47258	0.0239833	0.0571261	0.0269746	0.876176	0.920348
AT1G08920	19.7581	16.252	14.527	18.5179	19.3059	19.2735	18.3	19.0086	19.1554	6.2567	7.73104	7.93907	8.03849	8.92669	8.38387	9.35051	6.34431	6.90721	0.198115	0.3059	0.494006	0.0533498	0.832998	0.907493	1.20746	4.22e-14	2.8e-12	1.35603	3.31e-23	6.07e-22	1.35551	2.24e-24	4.07e-23	1.15159	7.94e-19	4.61e-17	1.31589	7.65e-12	2.97e-10	0.169726	0.173587	0.287295	0.156108	0.195367	0.306591
AT4G24450	4.47717	4.2846	4.57571	6.76404	8.40733	8.12034	6.77463	4.6071	6.22383	1.81704	1.98512	1.39897	6.89885	5.63916	6.10514	0.684992	1.92717	1.31457	1.82836	5.52e-19	3.25e-17	-0.398397	0.324691	0.510881	1.35806	4.71e-14	3.11e-12	2.13597	2.08e-36	7.89e-35	1.7465	5.64e-20	7.59e-19	0.29976	0.0485546	0.108036	2.16083	5.13e-10	1.32e-08	0.798512	2.79e-10	3.01e-09	0.395862	0.0068908	0.0183021
AT5G09220	53.1406	47.2715	51.1658	67.7849	58.3438	56.737	18.2129	17.32	28.1257	21.0274	28.6838	15.6187	78.6267	42.9983	37.0709	18.462	76.3708	30.6975	1.26857	0.00323262	0.0145605	0.949874	0.145601	0.293583	1.21566	5.51e-14	3.57e-12	1.46019	6.81e-18	8.71e-17	-0.0466426	0.887331	0.921395	0.182534	0.424196	0.574976	-0.983057	0.113374	0.234593	0.263895	0.00560827	0.0164793	-1.25647	1.8e-18	3.72e-17
AT3G45160	67.3048	74.5586	66.8502	27.9792	21.2968	27.9482	11.1873	12.2308	11.7153	26.6616	39.615	24.4988	14.2764	15.2547	8.94658	16.3276	34.0625	18.984	-1.24973	8.05e-07	9.73e-06	-0.379626	0.212498	0.383491	1.20212	9.13e-14	5.81e-12	-0.258	0.184281	0.274875	-1.37852	7.14e-13	5.5e-12	0.984913	2.77e-05	0.000171201	-0.984731	0.001328	0.00647667	-1.44019	8.43e-30	4.58e-28	-2.57378	1.61e-101	1.24e-98
AT1G61820	9.89463	7.82438	7.06027	8.9457	10.5436	8.54263	5.56089	4.24027	6.39603	3.03653	3.35026	2.98083	4.98793	4.43048	6.30829	4.55013	5.88981	3.70041	0.735419	0.00243146	0.0114919	0.602222	0.0430691	0.120865	1.40511	1.4e-13	8.75e-12	1.55521	5.45e-20	8.02e-19	0.777949	0.000132533	0.000389865	0.812101	1.87e-05	0.000120315	0.191085	0.479279	0.64961	0.171192	0.2678	0.399435	-0.618767	0.000417223	0.00150119
AT4G23890	39.0702	39.3039	27.2404	41.3199	41.6686	43.1441	20.5086	23.626	21.5174	68.5737	70.2001	90.4379	115.046	113.411	123.386	31.5892	33.9824	47.6823	0.606876	1.02e-05	9.63e-05	-1.00899	7.61e-07	1.28e-05	-1.11578	2.89e-13	1.74e-11	-0.887807	4.5e-12	3.44e-11	-1.81408	4.17e-42	1.83e-40	-1.50067	3.34e-50	2.98e-47	-0.791998	0.000114952	0.000788699	0.250093	0.0684169	0.135988	-0.689189	1.54e-06	8.82e-06
AT2G16740	11.7338	12.9641	8.95708	14.4392	10.2736	11.3819	9.85114	7.32398	7.71818	2.79101	3.58601	2.21078	8.26701	6.66819	7.86249	5.8531	14.1738	10.0381	1.39483	3.27e-05	0.000275963	1.81425	1.65e-05	0.000188103	1.96902	3.08e-13	1.84e-11	2.04288	4.63e-15	4.69e-14	1.52239	2.92e-08	1.39e-07	0.640415	0.0049336	0.015993	-0.275831	0.439733	0.61398	0.0944935	0.628701	0.739912	-0.438828	0.0281104	0.061969
AT5G48810	117.147	122.655	87.2112	91.6861	94.4924	83.2002	107.773	113.646	109.3	193.484	211.724	278.741	229.708	262.332	257.405	235.89	244.659	262.689	0.120638	0.400694	0.590654	0.128065	0.43525	0.619035	-1.06272	3.13e-13	1.86e-11	-1.37135	3.1e-24	6.13e-23	-1.05917	6.63e-17	7.09e-16	-1.497	3.5e-45	2.16e-42	-1.17298	7.65e-28	3.31e-25	-0.286187	0.0207777	0.0505111	0.0126831	0.911634	0.944808
AT1G16916	15.6608	19.2913	14.6022	11.5148	10.7669	8.25814	12.4653	10.5782	8.3757	32.972	42.4333	53.236	17.6827	24.2863	17.4398	54.777	27.2316	29.9661	-1.12591	3.08e-07	4.07e-06	-0.190535	0.506121	0.679549	-1.37424	3.54e-13	2.07e-11	-2.10169	5.47e-25	1.14e-23	-2.0426	3.56e-24	6.4e-23	-0.980223	2.5e-05	0.000156574	-1.83699	5.37e-09	1.11e-07	-0.705092	0.000326006	0.00134664	-0.659874	0.000838478	0.00281526
AT4G23800	10.2594	17.9178	18.6431	14.6922	12.7624	17.1188	14.3916	18.9395	16.9368	5.19509	5.95876	4.08872	6.7274	7.30807	10.8146	5.79931	23.5255	6.39076	0.691872	0.00835231	0.0321494	1.23481	0.00520481	0.0233005	1.61865	3.74e-13	2.18e-11	1.52204	4.27e-16	4.72e-15	1.70995	5.95e-22	9.14e-21	0.822922	0.000148523	0.000757195	0.491654	0.274935	0.446674	-0.0758464	0.695206	0.793525	0.0994972	0.583718	0.696884
AT4G38932	72.0994	95.2117	70.8906	84.3712	45.4528	48.0981	48.5499	32.9512	37.7033	161.778	138.078	211.901	46.8542	100.615	40.6188	234.926	99.2281	67.9201	-1.45299	0.00132673	0.00687708	-0.339443	0.541812	0.709962	-1.10182	3.85e-13	2.23e-11	-1.55247	1.38e-05	4.84e-05	-2.11417	3.09e-38	1.15e-36	-0.101864	0.833699	0.891724	-1.75714	0.00138068	0.00669812	-0.428602	0.175735	0.290086	-1.00262	4.43e-12	5.03e-11
AT2G35070	1.09311	1.2043	1.41759	13.8092	10.0102	11.1823	10.5132	10.514	8.05709	4.82603	6.18514	10.1784	36.759	25.3344	23.2599	22.9193	20.542	21.3762	2.00149	3.02e-14	1.08e-12	1.62383	2.92e-08	6.94e-07	-2.50889	4.32e-13	2.48e-11	0.698831	0.00747065	0.0162623	0.44929	0.0823846	0.13669	-1.30799	1.15e-09	1.72e-08	-1.16006	4.91e-09	1.02e-07	3.22905	1.37e-36	1.16e-34	2.96554	9.34e-30	4.22e-28
AT1G64060	7.54376	4.31159	5.94153	8.64855	7.87956	7.37392	8.20488	7.87642	9.10976	1.84498	2.42587	1.43383	2.4048	2.22758	1.64927	2.64378	1.27035	1.58924	0.126713	0.660155	0.796174	-0.0417824	0.911792	0.951691	1.64186	4.34e-13	2.49e-11	2.03929	4.77e-29	1.24e-27	2.12995	7.95e-34	2.39e-32	1.90648	4.7e-25	5.83e-23	2.1889	1.89e-15	1.55e-13	0.41811	0.0140074	0.0361334	0.496686	0.00212729	0.00647311
AT1G04310	8.14611	10.3811	7.58815	3.31776	2.84102	2.90541	1.86684	2.72316	1.84173	3.87703	3.45408	3.29629	2.05546	1.64317	2.53744	1.19188	2.77841	0.788737	-0.780491	0.00485648	0.0205242	-1.15206	0.00904324	0.0360294	1.29807	4.92e-13	2.78e-11	-0.25546	0.191702	0.284456	-0.733439	0.00134154	0.00332314	0.516942	0.0418132	0.0956263	0.433229	0.376242	0.55214	-1.53269	2.36e-20	6.59e-19	-2.02242	3.07e-27	1.18e-25
AT5G23700	2.31066	1.66268	1.61342	1.27737	1.21214	1.0491	0.206192	0.197382	0.37789	5.92917	4.52899	5.97169	1.72365	1.88468	3.28036	0.388177	0.205126	0.369405	-1.2662	3.95e-06	4.09e-05	-4.08495	1.3e-28	6.04e-26	-1.55372	5.04e-13	2.83e-11	-2.24104	3.77e-26	8.41e-25	-4.41401	1.52e-50	9.69e-49	-0.981945	0.00251491	0.00895855	-0.309949	0.662312	0.791812	-0.666071	0.00917646	0.0252031	-2.84866	9.4e-16	1.51e-14
AT1G29500	9.96874	16.5536	11.0185	10.6772	8.09234	8.39471	10.6806	11.5022	7.65573	30.883	30.7737	31.1441	7.33146	8.68745	5.07488	32.8265	8.78726	20.4121	-2.15005	2.17e-23	1.89e-21	-0.571093	0.0983021	0.221878	-1.30442	5.19e-13	2.9e-11	-1.79813	4.52e-31	1.31e-29	-1.64536	1.87e-23	3.18e-22	0.344975	0.193847	0.324847	-1.0603	0.010414	0.035928	-0.472724	0.0264661	0.0621572	-0.333118	0.119079	0.206913
AT5G33370	4.22281	6.43685	6.34661	0.0578203	0	0	8.00654	9.66508	13.0505	1.5283	1.30492	1.17543	0	0.0388635	0	2.34915	0.761374	2.12199	-6.70265	5.76e-07	7.21e-06	0.39354	0.496739	0.671079	2.08397	5.33e-13	2.97e-11	-6.14112	6.51e-08	3.15e-07	2.92406	6.43e-30	1.6e-28	0.550493	0.891565	0.931474	2.54646	3.38e-10	9.16e-09	-8.20578	6.18e-15	1.1e-13	0.849118	3.73e-05	0.000166868
AT3G28550	1.6184	1.2792	1.69766	14.8306	15.5701	8.61026	11.6423	17.4713	27.301	0.277278	0.208897	0.0952043	2.51595	3.80753	1.38873	5.38437	2.17275	2.44321	3.70914	4.98e-15	1.94e-13	4.10569	9.08e-16	9.22e-14	2.97219	5.77e-13	3.2e-11	6.02606	1.49e-74	2.76e-72	6.58162	5.02e-34	1.53e-32	2.31824	5.08e-14	1.53e-12	2.48947	2.14e-11	7.79e-10	3.07753	7.21e-51	1.25e-48	3.61356	3.61e-21	9.33e-20
AT1G09530	10.8158	12.7333	10.4025	15.641	14.5787	18.124	8.37213	10.4619	8.77637	5.5094	5.4689	5.50522	11.4563	9.37678	12.0055	6.17023	4.80862	6.72759	0.982717	2.83e-08	4.51e-07	0.112004	0.638223	0.780584	1.04416	6.25e-13	3.46e-11	1.52745	8.17e-29	2.08e-27	0.734414	5.87e-07	2.41e-06	0.536857	0.000442886	0.00196796	0.636043	0.00212875	0.00962587	0.504469	5.47e-05	0.000268521	-0.301068	0.0200359	0.0462097
AT1G02730	2.22314	4.71876	3.99165	4.74678	4.63345	6.45122	4.92716	4.97554	6.69967	0.51896	1.16526	0.419263	1.3323	1.10232	1.66404	1.10113	4.80322	1.30418	0.94837	0.0240728	0.0756234	1.78398	0.00158961	0.00895404	2.37532	9.88e-13	5.36e-11	2.8841	4.7e-23	8.54e-22	2.96685	8.2e-27	1.73e-25	1.92785	9.61e-17	4.18e-15	1.20134	0.0118337	0.03973	0.529845	0.0181605	0.0451669	0.59899	0.00448395	0.0125153
AT3G12650	9.98408	10.8981	6.55415	8.30882	7.48256	7.89309	7.65419	6.9415	7.03458	22.7088	24.237	34.6357	18.829	17.7039	21.7169	22.1069	15.9401	24.7648	-0.496727	0.0191772	0.0630635	-0.368269	0.161899	0.317673	-1.56982	1.06e-12	5.72e-11	-1.81022	2.24e-19	3.16e-18	-1.92537	3.18e-22	4.99e-21	-1.31938	9.61e-12	2.02e-10	-1.54341	1.28e-09	3.02e-08	-0.218078	0.334316	0.471537	-0.346464	0.12601	0.216653
AT5G19240	10.2141	7.17595	7.73565	11.6259	11.2549	11.5464	6.66467	5.20549	6.42292	1.63546	2.55072	2.78997	2.68332	9.4559	4.17074	1.48185	2.42998	2.42707	1.21603	0.00462106	0.0196772	-0.129355	0.788471	0.879422	1.85373	1.15e-12	6.14e-11	2.281	1.74e-24	3.48e-23	1.38309	1.27e-07	5.62e-07	1.06043	0.00308785	0.0107047	1.52458	2.88e-06	3.07e-05	0.447675	0.0068818	0.0196455	-0.462918	0.0147813	0.035579
AT4G02380	144.441	153.443	140.341	343.964	284.841	299.241	106.043	89.8727	103.229	300.042	219.333	375.906	415.909	501.543	514.639	157.79	91.6239	108.301	0.666057	5.4e-05	0.000428156	-1.31554	4.44e-09	1.29e-07	-1.02935	1.19e-12	6.3e-11	0.0244164	0.876362	0.913411	-1.59424	3.06e-25	5.88e-24	-0.646589	7.43e-08	7.93e-07	-0.262874	0.201608	0.359532	1.07602	9.53e-34	6.77e-32	-0.554844	2.3e-10	2.17e-09
AT4G38850	6.10894	6.19193	8.64859	5.45381	3.5557	4.41404	9.07583	6.97329	6.92738	19.7631	17.361	22.4807	2.89924	8.82931	4.11637	24.0799	11.197	23.1112	-1.92633	9.61e-09	1.66e-07	-0.0205282	0.947117	0.970304	-1.50635	1.23e-12	6.5e-11	-2.17604	9.92e-23	1.76e-21	-1.38576	2.49e-12	1.84e-11	-0.256136	0.552514	0.684273	-1.35108	6.74e-05	0.000494157	-0.648701	0.0151177	0.0385906	0.129125	0.582509	0.696042
AT4G00900	3.32371	3.10867	3.25087	5.81107	6.3547	6.54701	6.34196	5.29175	6.26744	1.1985	1.0455	1.17822	1.58717	1.98903	2.08659	1.26693	2.76278	2.102	0.714562	0.0162328	0.055289	0.848537	0.0278005	0.0859484	1.50283	1.42e-12	7.47e-11	2.42651	1.91e-41	8.95e-40	2.37638	3.28e-38	1.21e-36	1.70567	1.04e-20	7.26e-19	1.5416	1.28e-07	1.95e-06	0.944483	2.04e-12	2.77e-11	0.882016	2.38e-10	2.24e-09
AT1G29490	0.152991	1.00795	0.532389	0.135115	0.273081	0.334541	1.30693	0.724315	0.356269	4.99988	6.27806	8.73079	0	0.454084	0	6.22145	3.11358	5.41642	-5.55346	8.49e-12	2.31e-10	-0.429558	0.348332	0.53497	-3.56336	1.69e-12	8.79e-11	-4.7759	4.89e-17	5.83e-16	-3.07249	9.29e-12	6.5e-11	0.713952	0.695939	0.795387	-2.6291	2.27e-05	0.00019233	-1.19064	0.239032	0.366571	0.495626	0.546889	0.664391
AT1G33410	7.10137	8.3683	7.24295	7.18664	7.66699	7.47628	11.8591	12.2907	12.5359	3.27511	4.02379	3.97215	6.32778	4.5742	5.73965	5.73121	8.37767	7.32963	0.551127	0.0037863	0.0166733	0.935962	1.96e-05	0.000216904	1.01301	1.79e-12	9.26e-11	0.961354	1.39e-12	1.12e-11	1.69319	6.09e-44	2.91e-42	0.40211	0.00945745	0.0278584	0.770585	8.33e-06	7.89e-05	-0.0303252	0.783107	0.859366	0.688195	9.48e-12	1.04e-10
AT2G43540	33.7271	30.4996	24.4687	27.692	25.8677	24.2915	25.6366	23.1349	21.3531	55.2962	55.7929	70.0143	56.3729	59.1237	51.2386	57.3824	47.2917	43.0429	-0.130293	0.377544	0.568154	-0.285354	0.125108	0.263581	-1.02764	1.81e-12	9.35e-11	-1.24422	9.81e-21	1.52e-19	-1.37907	1.14e-24	2.12e-23	-1.11966	1.96e-18	1.08e-16	-1.0788	6.66e-10	1.67e-08	-0.19482	0.157066	0.265147	-0.342486	0.0135746	0.0330516
AT1G02160	33.2025	36.9159	26.2746	26.9294	23.2826	20.4474	24.9056	28.7264	25.4047	60.107	67.3298	74.2967	45.4351	55.4074	61.4429	74.6418	51.8773	74.8407	-0.325513	0.050929	0.13394	0.00647047	0.974632	0.985191	-1.06341	3.03e-12	1.52e-10	-1.53974	5.65e-25	1.17e-23	-1.36121	1.14e-23	1.98e-22	-1.22027	5.54e-12	1.21e-10	-1.35424	2.85e-11	9.97e-10	-0.454782	0.00589811	0.0172154	-0.289336	0.0577053	0.113754
AT5G49660	7.6144	7.73333	7.54021	10.3707	12.8271	11.7688	8.1944	6.9756	8.90142	4.17599	3.08338	3.27455	9.12378	6.53491	5.87005	4.16955	10.5206	4.01034	1.01938	5.18e-06	5.25e-05	0.834235	0.0186295	0.0634141	1.12054	3.61e-12	1.79e-10	1.70517	3.29e-27	7.84e-26	1.17969	1.55e-12	1.17e-11	0.677804	0.000289701	0.00136065	0.361535	0.303459	0.47817	0.60552	2.79e-07	2.02e-06	0.0681475	0.581195	0.695116
AT3G07273	30.2029	27.4347	24.6141	18.3657	18.5594	15.7351	18.2544	24.2937	20.7541	60.4872	71.016	59.4747	125.936	83.6673	96.9286	58.588	60.1395	98.5923	0.670972	0.000455118	0.00275171	0.195157	0.445708	0.628424	-1.2137	3.7e-12	1.82e-10	-1.8846	2.89e-26	6.49e-25	-1.60209	1.74e-19	2.26e-18	-2.56351	4.98e-36	1.6e-33	-1.78499	1.75e-10	5.04e-09	-0.650128	0.00108727	0.00390985	-0.380563	0.0552354	0.109719
AT3G06780	11.5166	10.2642	9.22942	8.37355	8.32896	8.16281	7.27594	7.13597	6.65844	21.6693	21.3015	27.1828	16.5653	14.8514	13.713	13.0144	21.6002	18.6637	-0.647073	0.000672482	0.00386147	-0.389324	0.115447	0.248968	-1.17522	5.17e-12	2.5e-10	-1.52189	4.39e-20	6.54e-19	-1.74503	2.92e-25	5.63e-24	-0.881355	1.2e-06	1.03e-05	-1.34227	1.29e-07	1.96e-06	-0.324976	0.0585896	0.119991	-0.560941	0.00167607	0.00523596
AT2G26710	7.69461	10.8858	8.598	5.58427	5.4357	4.71728	9.78293	11.1659	7.79532	19.0473	17.5797	18.0957	3.50415	6.09932	3.41313	16.4822	9.75487	11.8467	-2.08524	1.64e-21	1.21e-19	-0.513838	0.0200158	0.0669946	-1.00832	5.69e-12	2.74e-10	-1.82387	1.17e-42	5.76e-41	-0.93824	9.75e-11	6.15e-10	0.255151	0.325584	0.477221	-0.409883	0.0981494	0.210395	-0.794424	1.21e-06	7.91e-06	0.0784733	0.63016	0.735118
AT2G47930	8.49424	9.63983	8.15666	2.75706	4.53557	4.06409	7.18117	6.93683	5.88343	21.8622	19.6627	24.3932	16.4532	11.636	19.3448	20.6316	22.5849	39.4597	-0.4857	0.0386494	0.108647	0.335029	0.240536	0.417293	-1.32402	6.92e-12	3.26e-10	-2.56257	9.67e-29	2.44e-27	-1.72986	5.29e-19	6.66e-18	-2.08384	2.44e-12	5.67e-11	-2.05269	4e-11	1.36e-09	-1.21643	3.47e-06	2.11e-05	-0.397068	0.0715824	0.136153
AT5G07010	3.11606	2.54426	2.69653	2.16591	2.8325	3.00312	2.75012	2.80647	3.6013	6.80252	7.37447	8.17716	1.94963	5.20662	1.12965	2.70549	2.96389	1.72644	-1.44356	0.000240938	0.00159036	-1.58675	5.04e-07	8.84e-06	-1.41695	7.71e-12	3.59e-10	-1.50698	6.64e-13	5.51e-12	-1.29891	7.12e-11	4.57e-10	-0.067982	0.885652	0.927763	0.303183	0.374977	0.550882	-0.0683887	0.776638	0.855404	0.126892	0.583302	0.696664
AT2G32870	35.0224	34.2335	33.7496	36.6155	37.7357	38.0743	6.50255	6.20029	6.97358	20.3559	12.5347	10.0737	7.5765	11.3796	15.1742	3.1747	4.80941	2.74328	-0.345108	0.1995	0.367376	-1.99458	4.18e-10	1.51e-08	1.2626	8.61e-12	3.99e-10	1.36316	1.17e-12	9.5e-12	-1.13903	1.65e-07	7.24e-07	1.70028	3.19e-16	1.28e-14	0.871115	0.00200479	0.00917189	0.120162	0.160294	0.26949	-2.39282	3.7e-107	3.43e-104
AT1G29940	6.368	5.6623	6.29317	7.27607	7.45573	7.40786	8.86008	9.76089	9.01087	2.94612	2.94439	3.07268	3.40991	4.33533	4.94693	4.68325	7.04052	4.90679	0.489883	0.0222848	0.0711879	0.899648	0.000263409	0.00201295	1.03374	8.72e-12	4.01e-10	1.27953	1.03e-20	1.59e-19	1.61448	8.08e-34	2.43e-32	0.783002	3.81e-06	2.9e-05	0.728768	0.000280468	0.00170485	0.266602	0.0191942	0.0473188	0.589017	1.36e-07	9.16e-07
AT3G14940	8.86216	9.9806	10.8244	28.0242	27.8371	16.5947	34.6321	40.6376	44.1554	5.63319	4.82934	4.12625	4.4839	2.60152	2.94126	13.0313	4.44879	7.7316	-0.552281	0.0219148	0.0702742	0.798968	0.0132824	0.0485836	1.02436	8.73e-12	4.01e-10	2.28563	4.97e-35	1.77e-33	3.02092	2.96e-116	1.27e-113	2.82932	2.24e-33	5.51e-31	2.23816	3.77e-13	1.98e-11	1.28084	4.21e-15	7.62e-14	2.00541	1.18e-76	3.54e-74
AT1G72930	35.6612	32.9142	36.0901	29.5236	30.2008	32.7454	26.4564	23.4834	22.7814	10.2595	15.0583	19.2742	16.7134	37.7416	27.1936	13.7708	12.844	14.7617	0.862922	0.0015059	0.00764139	-0.0986917	0.717018	0.833271	1.23407	1.12e-11	5.06e-10	1.02694	9.77e-08	4.63e-07	0.696765	0.000288866	0.000805065	0.16031	0.504519	0.646766	0.809059	2.13e-06	2.35e-05	-0.184704	0.0813397	0.156675	-0.529126	1.65e-06	9.43e-06
AT2G25060	9.83795	18.4567	16.1605	20.0752	14.3972	19.0271	13.9016	13.7284	17.5877	4.42188	4.72841	3.21285	8.6392	8.34271	7.97481	6.60685	42.2224	7.19084	0.999746	0.00145264	0.00741027	2.18552	0.0122262	0.0454899	1.84482	1.12e-11	5.06e-10	2.08561	2.96e-19	4.14e-18	1.85645	6.17e-16	6.14e-15	1.07929	3.38e-07	3.19e-06	-0.309932	0.717015	0.831132	0.261816	0.222123	0.347192	0.0206739	0.92025	0.950217
ATMG00660	7.07191	6.70553	6.01058	3.42502	1.83237	1.89559	2.56419	2.94555	2.0187	19.0379	19.6587	26.9148	59.8815	19.6356	46.7678	21.5005	37.4731	76.556	0.932717	0.00309283	0.0140416	1.05486	0.00599922	0.0260244	-1.72641	1.15e-11	5.16e-10	-3.22353	1.32e-24	2.68e-23	-3.12951	1.52e-26	3.16e-25	-4.16447	3.43e-25	4.35e-23	-4.17501	1.19e-19	1.92e-17	-1.47535	9.42e-05	0.00043988	-1.39502	9.79e-05	0.000401479
ATCG00680	4.26896	4.42916	4.27784	2.31554	1.94997	1.96987	1.9647	1.18632	1.37767	10.3968	10.5226	9.61285	16.8082	15.2844	14.1113	6.9472	8.3068	8.61531	0.585958	0.001167	0.00614797	-0.347137	0.145072	0.292839	-1.23317	1.25e-11	5.59e-10	-2.31742	4.17e-31	1.21e-29	-2.76515	1.75e-34	5.47e-33	-2.91074	1.52e-48	1.26e-45	-2.40309	2.35e-15	1.9e-13	-1.06368	3.29e-06	2.01e-05	-1.52357	5.14e-09	4.19e-08
AT1G16270	4.14775	5.51787	5.92811	6.03221	7.23251	7.12767	7.89526	8.48931	8.357	2.44689	2.2465	1.72005	2.33171	1.76632	1.96131	2.81477	2.5232	1.48374	-0.0940639	0.709141	0.829956	0.0974095	0.76382	0.864126	1.28139	1.4e-11	6.23e-10	1.64227	6.74e-23	1.21e-21	1.93483	1.59e-37	5.66e-36	1.72797	1.03e-22	9.56e-21	1.85463	3.09e-14	2.01e-12	0.3817	0.00952696	0.02604	0.662492	5.77e-07	3.53e-06
AT3G23670	1.32766	1.91041	2.18041	1.63318	1.43881	2.07369	1.82276	2.46936	2.39609	0.511927	0.41695	0.273634	0.517578	0.492571	0.373877	0.533096	2.72266	0.638385	0.188815	0.709057	0.829902	1.69969	0.00674599	0.0285953	2.16767	1.53e-11	6.79e-10	2.06821	3.42e-11	2.39e-10	2.45884	9.71e-18	1.11e-16	1.87433	1.6e-09	2.32e-08	0.778843	0.159772	0.303166	-0.0793424	0.730521	0.820213	0.300418	0.157817	0.259756
AT5G05710	27.1307	20.7427	18.2924	12.7751	11.6011	11.6612	10.7296	10.1564	9.06552	41.7031	50.0195	49.9239	22.7299	24.5335	27.3319	35.0168	12.0805	31.0458	-0.936738	2.56e-08	4.11e-07	-0.84803	0.0069001	0.0290774	-1.09578	1.73e-11	7.57e-10	-2.00031	2.8e-42	1.36e-40	-2.25069	4.19e-51	2.77e-49	-1.07015	6.63e-10	1.03e-08	-1.38926	0.000172853	0.00112798	-0.883373	6.12e-07	4.2e-06	-1.14689	1.96e-10	1.86e-09
AT2G36100	3.91777	3.79833	4.85493	26.1256	20.827	13.3594	8.11803	9.82392	11.4768	0.265086	0.599134	0.291258	4.54503	2.42674	2.65533	3.80299	1.43066	1.1325	3.04358	2.03e-06	2.25e-05	2.47107	0.0041738	0.019576	3.43892	1.76e-11	7.7e-10	5.67196	3.08e-39	1.33e-37	4.65247	9.82e-27	2.06e-25	2.62026	1.03e-16	4.45e-15	2.20198	2.85e-06	3.04e-05	2.25407	2.76e-21	8.16e-20	1.22205	5.8e-08	4.11e-07
AT2G01080	8.26766	8.77902	7.29047	7.95359	6.19282	6.58581	8.23096	8.04871	8.61795	16.5426	19.906	18.5545	18.5199	10.6919	13.9158	15.492	16.3585	14.9199	-0.361621	0.10598	0.231232	-0.225142	0.297007	0.481252	-1.1746	1.81e-11	7.88e-10	-1.43319	6.43e-16	6.99e-15	-1.15379	6.93e-13	5.35e-12	-1.07942	1.16e-05	7.82e-05	-0.914408	1.57e-06	1.8e-05	-0.237645	0.218276	0.342569	0.0290134	0.870801	0.917108
AT3G22600	23.8492	11.6267	14.9779	38.8232	27.343	21.908	18.2467	18.8419	22.6884	3.5166	5.83071	6.19139	12.5286	23.0565	6.19825	17.2277	13.5791	12.3809	1.41889	7.28e-05	0.000553723	1.4851	3.03e-07	5.64e-06	1.70282	2.12e-11	9.13e-10	2.477	4.07e-27	9.6e-26	1.93572	6.31e-23	1.04e-21	1.05383	0.0613144	0.131001	0.463718	0.0191084	0.0586881	0.794912	0.044038	0.0948908	0.240097	0.45277	0.579628
AT2G29890	2.76312	4.9051	5.74279	4.49451	3.07903	3.67302	3.73398	3.85662	4.95853	1.27544	1.48253	0.720704	2.59658	1.68655	2.6995	2.04637	4.25116	1.91492	0.990952	0.0042004	0.0181882	1.2458	0.00375229	0.0179382	1.94421	2.27e-11	9.74e-10	1.66455	3.88e-10	2.45e-09	1.83607	1.72e-13	1.4e-12	0.664597	0.00839266	0.0252441	0.607964	0.0765571	0.174568	-0.259895	0.261488	0.392051	-0.0998221	0.644114	0.746654
AT5G64310	34.9424	26.1778	28.2679	31.1472	26.6817	32.6038	25.7611	24.9406	33.104	12.7925	15.8401	11.0635	9.58897	19.3894	19.5914	32.7592	45.6416	36.8496	0.278617	0.310128	0.498702	1.54559	1.45e-11	6.88e-10	1.17199	2.32e-11	9.91e-10	1.16205	3.04e-12	2.36e-11	1.06641	8.06e-10	4.58e-09	0.878086	0.000399499	0.00179876	-0.464777	0.0191462	0.0587664	0.0104025	0.940656	0.964438	-0.0978385	0.499855	0.623569
AT2G01340	12.8045	14.0973	11.6883	16.6214	16.7967	18.2961	7.64293	6.03362	5.141	27.0558	24.1366	33.903	20.8275	25.4891	18.848	11.6181	5.4022	11.2836	-0.396062	0.0444967	0.120884	-1.57913	2.02e-07	3.94e-06	-1.13857	2.49e-11	1.06e-09	-0.743843	4.54e-06	1.71e-05	-2.18701	2.13e-29	5.13e-28	-0.353131	0.0429083	0.097633	-0.593961	0.10657	0.224115	0.416744	0.00522163	0.015447	-1.03905	9.61e-08	6.59e-07
AT1G10490	4.90163	5.62439	5.63533	4.71397	4.43354	4.69178	7.37773	7.55152	6.31331	2.71404	2.52492	2.08401	3.29636	2.5881	2.81633	3.13513	7.37503	4.57209	0.236607	0.31695	0.505681	1.0492	0.00104137	0.00629913	1.14197	2.85e-11	1.2e-09	0.891799	1.07e-07	5.06e-07	1.52483	2.28e-21	3.36e-20	0.647111	0.000218444	0.00105883	0.491123	0.0961748	0.207226	-0.229706	0.0754813	0.147456	0.391375	0.00205141	0.00626649
AT3G16670	6.07836	11.824	8.11893	10.9532	5.69876	18.42	1.10419	0.792761	1.54414	1.36158	0.647868	2.28338	1.78717	1.16628	0.734522	0.293737	0	0.67354	-0.225637	0.74725	0.855332	-2.14348	0.0618438	0.157399	2.6103	2.9e-11	1.21e-09	3.01243	8.29e-12	6.19e-11	-0.330724	0.568332	0.675275	3.22623	3.74e-12	8.44e-11	1.82286	0.100958	0.215231	0.427226	0.430728	0.570128	-2.9278	4.27e-18	8.53e-17
AT5G24150	15.6194	14.3038	21.1627	13.9092	13.0353	14.6621	28.4177	22.1252	29.9214	8.09913	8.40993	6.29913	6.05195	3.36316	4.80508	6.41576	12.3665	8.16432	-0.692661	0.00630028	0.0255142	0.248002	0.384488	0.571172	1.16368	2.95e-11	1.23e-09	0.841298	3.14e-08	1.59e-07	1.80663	5.82e-32	1.61e-30	1.52498	9.57e-13	2.37e-11	1.57413	4.97e-10	1.29e-08	-0.302154	0.0403318	0.088344	0.650958	8.77e-06	4.42e-05
AT3G25790	4.29032	5.13639	5.81118	6.53471	5.79899	4.24209	2.76764	4.20155	3.09861	1.81433	1.02061	0.956864	1.03423	1.1442	1.01436	1.6361	0.96413	0.837131	-0.262198	0.602066	0.755763	-0.133697	0.823623	0.90122	2.00405	3.27e-11	1.35e-09	2.09866	6.4e-12	4.83e-11	1.39512	2.96e-05	9.59e-05	2.35606	7.89e-15	2.69e-13	1.54564	0.000200858	0.0012788	0.1142	0.583841	0.704548	-0.599833	0.00672939	0.0179144
AT4G20820	13.8364	12.8002	11.1464	13.4486	16.2148	15.3402	12.4419	11.3453	11.6166	5.60788	4.86363	6.73394	9.38914	8.69653	10.1082	8.84283	7.32788	9.53084	0.701982	0.000808918	0.00452124	0.587898	0.0217979	0.0716736	1.13839	3.71e-11	1.51e-09	1.36297	1.62e-16	1.84e-15	1.03161	2.26e-10	1.37e-09	0.653493	1.68e-05	0.000109157	0.45705	0.0130592	0.0430887	0.246349	0.0599342	0.122276	-0.0976851	0.438248	0.565529
AT5G28400	3.56594	4.71827	7.21312	4.66963	6.50611	5.93075	5.18102	6.13908	6.0705	1.94777	1.27691	1.23899	1.78962	0.667357	1.96778	0.773166	1.02142	0.665702	-0.024919	0.952435	0.975578	-0.852292	0.0629167	0.159598	1.79486	3.8e-11	1.54e-09	1.91142	9.66e-17	1.12e-15	1.94823	8.15e-20	1.09e-18	1.92617	5.53e-09	7.26e-08	2.81657	4.17e-26	1.6e-23	0.137291	0.532483	0.661115	0.162666	0.421452	0.549908
AT5G26860	7.28764	6.83948	5.90394	7.46911	7.90923	7.41044	15.0211	14.8826	15.8114	3.16786	2.61957	3.38448	4.59864	5.44757	4.4522	8.5657	16.1596	10.4083	0.649503	0.00263774	0.0123182	1.94494	1.45e-13	9.71e-12	1.12992	3.88e-11	1.57e-09	1.28844	1.42e-16	1.63e-15	2.3078	7.85e-65	8.05e-63	0.632767	3.58e-05	0.000215698	0.37608	0.104063	0.220275	0.179808	0.152164	0.258709	1.18659	7.96e-27	3e-25
AT4G30460	25.248	16.7045	20.0823	47.9285	41.6493	37.9549	15.7677	15.4761	17.7806	6.54145	9.04322	8.53937	19.9018	16.0745	11.1647	12.3711	18.6066	9.62907	0.956201	0.000345741	0.00218071	0.759748	0.0198767	0.0666676	1.36542	4.02e-11	1.61e-09	2.3773	8.23e-46	4.79e-44	1.01353	5.83e-08	2.68e-07	1.41362	1.25e-11	2.59e-10	0.26802	0.330746	0.506702	1.03226	1.58e-11	1.95e-10	-0.344246	0.0334578	0.0716939
AT1G75945	0	0.112854	0.110701	0.294997	0.198739	0.584323	0.5006	0.958421	0	7.92726	10.4433	13.2791	5.90314	10.4427	11.2616	3.94181	3.77659	3.88637	-0.208613	0.572708	0.734257	-1.43812	0.0015033	0.00855173	-7.14475	4.26e-11	1.7e-09	-4.89673	2.72e-18	3.56e-17	-4.42285	1.64e-16	1.71e-15	-4.69351	2.03e-14	6.44e-13	-2.98266	0.000920381	0.00472237	2.26854	0.182352	0.298095	2.71046	0.118009	0.205453
AT5G18600	49.3882	56.4356	47.292	32.9728	26.1318	28.6446	23.5271	22.1675	20.3732	30.9497	19.5084	18.9254	6.2956	12.6343	6.07474	12.658	14.1879	4.39768	-1.4856	5.64e-07	7.09e-06	-1.14347	0.0025138	0.013039	1.1429	4.31e-11	1.72e-09	0.313393	0.101064	0.164791	-0.0826503	0.663018	0.752532	1.79398	2.72e-11	5.35e-10	1.07814	0.00425759	0.017137	-0.809434	5.26e-11	6.2e-10	-1.2158	5.16e-25	1.71e-23
AT5G37540	9.77275	6.79732	9.26064	12.0984	10.0775	8.54793	12.0092	12.0141	13.4277	3.37847	2.8897	3.56502	6.07783	3.7427	5.04938	6.03285	5.27704	3.97279	0.58628	0.039038	0.109431	0.645016	0.0453854	0.125724	1.39627	4.37e-11	1.74e-09	1.61834	5.79e-16	6.3e-15	1.91947	7.74e-29	1.82e-27	1.02303	8.56e-06	5.98e-05	1.28817	4.04e-09	8.58e-08	0.242582	0.167931	0.279787	0.531348	0.000462073	0.00164549
AT4G31380	0.684379	0.971146	1.2248	1.20883	1.95453	0.838048	0.984647	1.17822	1.01997	9.74525	10.1102	7.72338	0.853757	7.47507	1.04204	2.88129	2.25502	5.73317	-1.5745	0.0164573	0.0558972	-1.33572	0.0171914	0.0596252	-3.25831	4.53e-11	1.79e-09	-2.8132	4.03e-10	2.54e-09	-3.12434	5.05e-12	3.61e-11	-1.24362	0.166562	0.28932	-1.7771	0.0158299	0.0504444	0.466692	0.535692	0.664116	0.141241	0.856156	0.906042
AT3G20440	3.42189	3.27658	2.64965	1.9358	2.25176	2.34477	4.87786	5.37528	5.24382	0.883456	1.01686	1.15268	1.54096	1.21689	0.788906	2.00676	2.42985	2.42185	0.206699	0.596221	0.752	1.17688	0.000979093	0.00599454	1.6185	4.62e-11	1.82e-09	1.07391	2.49e-05	8.43e-05	2.33633	1.32e-30	3.44e-29	0.859061	0.00469305	0.0153372	1.17165	1.34e-08	2.55e-07	-0.522762	0.00582705	0.0170364	0.725794	3.29e-06	1.79e-05
AT1G18880	5.34128	5.36102	4.09302	13.4383	11.836	11.0302	5.13098	4.10433	5.67911	1.27725	1.55795	1.77091	3.54829	1.94878	2.1536	1.3961	1.46452	2.20866	0.723023	0.0555203	0.142915	0.147217	0.749726	0.85565	1.68789	4.76e-11	1.86e-09	2.95606	3.37e-48	2.13e-46	1.68619	1.19e-11	8.23e-11	2.22055	2.06e-20	1.42e-18	1.55136	9.33e-07	1.13e-05	1.28848	1.57e-16	3.23e-15	0.00669988	0.971786	0.980786
AT1G64640	20.9534	29.0966	30.1028	16.425	17.6055	16.9967	28.4169	34.8059	37.5268	47.7098	63.4016	50.9729	28.5674	28.8378	36.6109	88.0839	41.3257	145.59	-0.797588	1.49e-06	1.71e-05	0.773087	0.132366	0.274657	-1.01474	4.82e-11	1.88e-09	-1.6927	4.51e-35	1.61e-33	-0.695764	6.67e-07	2.71e-06	-0.902355	8.26e-09	1.05e-07	-1.45682	3.26e-05	0.000263569	-0.657149	1.2e-05	6.64e-05	0.326362	0.0263964	0.0587596
AT3G24715	3.62318	3.89724	3.45531	1.98086	2.47469	2.36065	2.26067	2.01556	2.12367	1.7117	1.51714	1.29594	0.602139	0.351144	0.61654	0.695717	0.621042	0.589933	-1.53655	2.34e-05	0.000203326	-1.23843	0.00126769	0.00744421	1.27829	4.82e-11	1.88e-09	0.564905	0.00832794	0.0179359	0.487789	0.0192439	0.0377001	2.09176	1.41e-12	3.41e-11	1.742	4.23e-10	1.11e-08	-0.692986	1.5e-05	8.19e-05	-0.782117	4.45e-07	2.77e-06
AT4G33550	20.6916	40.6598	31.8543	102.157	70.6499	72.6267	27.4891	28.0957	28.7863	7.0894	8.99957	13.6956	17.8329	23.9315	11.2518	34.9985	18.1766	18.1059	0.823014	0.00835167	0.0321494	1.26931	0.000262756	0.00201008	1.64916	5.24e-11	2.03e-09	3.01851	7.15e-47	4.29e-45	1.4949	7.34e-13	5.65e-12	2.19057	1.65e-19	1.02e-17	0.23858	0.397141	0.573035	1.39046	1.18e-05	6.54e-05	-0.146828	0.419355	0.547973
AT5G19740	8.02421	7.77472	8.48357	10.9326	10.4758	10.8468	8.4479	9.00028	8.81276	3.3025	4.27634	3.0049	7.12383	4.6189	7.66915	2.98231	5.16283	3.59337	0.862597	0.000832171	0.00462995	0.157294	0.630751	0.775318	1.19822	6.76e-11	2.58e-09	1.58105	7.63e-21	1.19e-19	1.29986	5.36e-14	4.53e-13	0.710148	0.000402477	0.00181149	1.15784	2.94e-06	3.12e-05	0.403364	0.000783945	0.00292975	0.109289	0.383521	0.513819
AT1G72416	9.3191	7.62349	10.2139	7.16096	8.41529	8.60042	22.8302	20.623	21.2571	19.7842	16.6473	25.3134	9.45906	17.6847	25.6174	11.1285	7.60902	9.18402	-0.238988	0.37961	0.570391	-1.1363	5.13e-06	6.83e-05	-1.18277	6.87e-11	2.61e-09	-1.3784	2.66e-14	2.52e-13	0.0569181	0.715783	0.79391	-1.14521	0.000101689	0.000544318	1.20762	1.31e-09	3.08e-08	-0.173769	0.310774	0.446554	1.24838	1.18e-19	2.68e-18
AT5G56540	18.7487	15.1612	11.9179	46.9598	40.6889	21.3276	18.1489	26.7216	28.1524	2.03285	5.04501	2.36494	16.0825	18.6098	7.91114	13.136	6.25512	7.56085	2.16122	1.06e-06	1.26e-05	1.52326	0.00568588	0.0249778	2.27787	7.46e-11	2.83e-09	3.49885	9.1e-25	1.87e-23	2.93858	8.7e-21	1.24e-19	1.3332	8.82e-05	0.000481022	1.43203	5.13e-05	0.000388603	1.24113	7.71e-07	5.2e-06	0.668298	0.00174585	0.00543348
AT4G31910	8.97759	7.85613	7.17959	17.2116	17.2189	13.9978	4.21189	5.13591	4.90838	1.75725	3.7265	2.39556	9.91257	7.01731	7.58062	2.37428	4.94459	3.14197	1.62566	2.56e-08	4.11e-07	0.417469	0.328364	0.514855	1.60906	8.22e-11	3.09e-09	2.59327	2.1e-31	6.19e-30	0.846699	0.00149024	0.00366223	0.959445	1.56e-07	1.57e-06	0.442932	0.180386	0.331171	1.00507	1.26e-12	1.76e-11	-0.7557	5.52e-06	2.89e-05
AT3G23150	6.62046	8.04603	6.14041	2.53787	2.73467	2.98562	3.65474	3.7309	3.97811	3.52081	3.16442	2.6061	1.27086	1.4702	2.27922	1.97484	2.92335	3.21416	-0.901145	0.00223377	0.0106984	-0.188409	0.541259	0.709492	1.16333	8.79e-11	3.28e-09	-0.195744	0.319781	0.433481	0.278205	0.123786	0.194231	0.698032	0.0108785	0.0313722	0.481404	0.0621635	0.149196	-1.33854	2.82e-17	6.14e-16	-0.876324	2.03e-09	1.75e-08
AT1G05970	11.9557	12.1636	8.84815	8.05799	6.65879	7.19428	6.34535	5.4165	5.40075	22.9775	21.1841	28.1857	19.1105	12.4331	14.8602	18.0625	12.414	11.6542	-0.651276	0.00139389	0.00714748	-0.771123	0.00168563	0.00940274	-1.13156	9.33e-11	3.46e-09	-1.74896	9.79e-25	2e-23	-2.0862	8.25e-34	2.47e-32	-1.10492	2.95e-07	2.82e-06	-1.29993	6.17e-07	7.88e-06	-0.595632	0.00119746	0.00425099	-0.945381	5.33e-07	3.28e-06
AT2G06925	11.5918	15.6657	14.608	9.35271	10.2177	11.1404	24.8364	26.1568	26.394	24.3869	30.7051	32.3616	14.2822	18.6325	18.7808	42.6771	20.3873	37.4879	-0.770159	4.52e-05	0.000366215	0.21116	0.422433	0.607055	-1.06111	1.12e-10	4.05e-09	-1.53497	1.71e-21	2.78e-20	-0.185989	0.171662	0.257137	-0.770687	4.31e-05	0.000254859	-0.383621	0.146362	0.283913	-0.452244	0.00679099	0.0194155	0.882923	1.11e-10	1.08e-09
AT3G26640	10.2899	9.96954	7.4925	7.77793	7.72491	7.59728	8.13706	8.28435	8.7109	17.4853	18.132	21.1523	10.823	11.857	11.7177	10.6855	14.2249	15.0911	-0.734207	1.18e-05	0.000109703	-0.497005	0.0191426	0.0647969	-1.03025	1.14e-10	4.1e-09	-1.3227	1.17e-20	1.8e-19	-1.1859	1.07e-17	1.21e-16	-0.594742	0.00012206	0.000639646	-0.67545	0.000901957	0.0046507	-0.270894	0.091398	0.172129	-0.146825	0.348132	0.477345
AT3G11280	29.5686	23.995	22.2791	29.7392	27.0228	25.2689	21.6761	16.499	19.6363	14.7342	12.4123	10.6079	12.9308	15.6834	16.8847	14.1757	15.0755	10.5887	0.256442	0.181471	0.343141	0.0855097	0.715682	0.832256	1.00765	1.15e-10	4.12e-09	1.09333	1.55e-14	1.5e-13	0.602652	0.000121358	0.000358746	0.830087	2.17e-08	2.58e-07	0.53301	0.00857935	0.0307084	0.106206	0.39454	0.534447	-0.396089	0.00295062	0.00866702
novel.12	5.53848	6.08811	5.27395	6.0166	6.05685	6.20895	6.3598	6.2895	9.10691	10.8954	14.7858	10.904	9.29877	10.1872	10.0675	10.9471	8.92049	11.2284	-0.319899	0.0899006	0.205518	-0.225227	0.316381	0.50158	-1.11289	1.31e-10	4.66e-09	-1.0261	6.28e-10	3.88e-09	-0.760856	3.72e-05	0.000119042	-0.713086	5.82e-06	4.26e-05	-0.521875	0.022159	0.0660543	0.107555	0.487714	0.621999	0.359561	0.042438	0.087949
AT1G11175	11.1919	16.1032	8.12184	13.4062	7.29045	9.11411	9.08069	6.69946	5.93148	26.6514	29.4866	48.3371	21.598	31.4617	25.3235	60.6833	41.2656	34.1902	-0.425257	0.0683288	0.167337	0.390689	0.156055	0.309402	-1.5588	1.63e-10	5.66e-09	-1.83698	2.54e-13	2.2e-12	-2.27702	1.39e-22	2.24e-21	-1.415	1.66e-08	2.01e-07	-2.65173	1.06e-21	2.22e-19	-0.25522	0.337105	0.474705	-0.708836	0.00472484	0.0130994
AT1G21770	10.8579	7.09441	8.29737	7.84577	7.28784	6.59304	9.03741	7.41536	9.19448	20.8426	22.4096	29.5749	15.6721	24.0769	20.4947	35.7185	9.82687	24.6996	-0.285032	0.240682	0.419288	-0.0420164	0.912993	0.952188	-1.46907	1.75e-10	6.01e-09	-1.77079	5.33e-16	5.82e-15	-1.51666	8.79e-13	6.72e-12	-1.49076	2.03e-09	2.89e-08	-1.46	0.000665864	0.00360659	-0.280178	0.266092	0.397565	-0.0387692	0.8744	0.91919
AT5G40390	6.55548	4.24415	6.51779	9.336	7.9948	7.24992	8.28667	7.74055	9.01557	1.76263	2.69612	1.69457	1.69481	2.32261	1.62376	3.20194	4.85623	2.08795	-0.138237	0.665915	0.800216	0.729781	0.0536078	0.142472	1.49323	1.75e-10	6.02e-09	1.97089	1.53e-22	2.69e-21	2.01318	1.6e-26	3.31e-25	2.10564	4.57e-24	5e-22	1.30007	1.11e-05	0.000102199	0.4978	0.00390852	0.0120106	0.52748	0.00101081	0.00332887
AT1G66270	1.91061	2.66932	4.03029	28.7538	29.1493	26.874	25.2833	23.2473	26.2144	0.361626	0.575158	0.562884	4.88505	3.52509	2.30259	8.4984	15.4133	3.14138	2.82834	4.04e-11	9.98e-10	4.18224	5.81e-17	6.82e-15	2.5248	1.83e-10	6.27e-09	5.80069	4.54e-127	4.45e-124	5.6339	5.24e-118	2.33e-115	2.96115	2.78e-41	1.39e-38	1.46483	0.0160046	0.0508705	3.2931	1.46e-74	7.37e-72	3.11355	7.88e-70	1.97e-67
AT3G01060	41.1233	34.8065	40.5556	29.0708	31.7287	27.52	24.7251	21.088	21.1272	24.4939	17.3616	13.5532	21.5013	20.7081	20.3864	12.836	10.3301	10.0868	0.163446	0.411612	0.600342	-0.728339	0.003703	0.0177336	1.0731	1.89e-10	6.47e-09	0.647652	0.000233379	0.000674397	0.261129	0.1446	0.222368	0.475482	7.89e-05	0.000436685	1.00492	1.31e-08	2.5e-07	-0.40595	0.000113516	0.000521657	-0.803188	9.32e-14	1.25e-12
AT2G36200	1.75372	2.86141	2.50914	2.58136	2.48134	3.01797	2.93599	3.43647	3.79834	0.832074	0.551648	0.511967	1.25988	0.710944	1.48863	1.17325	2.63915	1.54989	0.854516	0.046017	0.123939	1.50558	0.00107682	0.00649272	1.90831	2.01e-10	6.83e-09	2.06392	1.26e-14	1.23e-13	2.40841	2.54e-21	3.74e-20	1.20003	4.44e-05	0.000261342	0.919562	0.00609901	0.0232108	0.176842	0.391999	0.531734	0.510149	0.00966425	0.0246367
AT5G58300	7.85972	7.88858	7.56615	10.8279	10.0331	9.9002	8.32904	8.37016	9.70188	4.05975	3.96542	3.32695	5.29403	5.06486	4.72338	5.7185	7.33761	4.54204	0.397545	0.067864	0.166464	0.64022	0.0195948	0.0659495	1.03866	2.16e-10	7.34e-09	1.41146	6.42e-21	1.01e-19	1.20533	2.32e-14	2.02e-13	1.00706	1.31e-11	2.71e-10	0.580907	0.00916208	0.0324087	0.393524	0.000719617	0.00272025	0.175103	0.158946	0.261208
AT1G78820	10.1762	9.86107	11.98	17.8263	17.2658	22.1787	16.9437	16.1716	20.1818	5.12297	5.34275	4.30224	4.99885	9.45934	5.22967	7.91798	7.80283	6.57985	0.402713	0.153755	0.304028	0.602811	0.0210115	0.069665	1.11662	2.17e-10	7.36e-09	1.92955	7.41e-32	2.25e-30	1.83908	1.36e-31	3.68e-30	1.52274	3.07e-10	5.03e-09	1.25175	4.38e-12	1.78e-10	0.833412	2.47e-09	2.38e-08	0.730676	3e-08	2.21e-07
AT2G42870	29.6962	48.1335	30.0345	5.08704	5.8642	6.8668	14.9631	19.7594	12.3602	69.7199	68.3338	81.528	2.26214	4.66027	5.42924	51.7665	15.6713	37.6152	-4.16769	1.23e-79	2.08e-76	-1.05393	0.000475003	0.00329125	-1.024	2.49e-10	8.35e-09	-3.64859	5.71e-142	9.33e-139	-2.23052	2.2e-47	1.21e-45	0.511082	0.12729	0.234148	-1.16286	0.00163299	0.00771521	-2.6025	3.39e-42	3.96e-40	-1.19862	0.000129056	0.000515669
AT5G49015	4.58214	5.07048	4.89017	4.3809	2.77632	3.75048	2.79729	3.61861	3.21091	11.187	10.301	15.1487	10.2262	11.9281	9.69257	12.3486	7.12943	8.9717	-0.212883	0.34425	0.534934	-0.355612	0.227466	0.401606	-1.33039	2.5e-10	8.39e-09	-1.7735	4.6e-14	4.26e-13	-1.93748	2.19e-18	2.63e-17	-1.56574	8.39e-11	1.5e-09	-1.56796	3.45e-07	4.74e-06	-0.421027	0.0779688	0.151386	-0.597889	0.00965658	0.0246252
AT5G64110	1.89708	6.0225	10.1426	16.8174	15.5573	23.0739	18.0244	12.2012	20.8383	0.543111	0.923259	0.963954	1.97215	2.37973	1.94643	3.63038	6.86829	2.21319	1.36463	0.00516998	0.0216281	2.39657	1.01e-05	0.000122692	2.89592	2.63e-10	8.76e-09	4.49315	1.89e-59	1.88e-57	4.3874	2.65e-53	1.89e-51	3.12083	3.13e-40	1.51e-37	2.00277	1.99e-07	2.91e-06	1.61432	0.0137109	0.035477	1.49573	0.0251149	0.0563011
AT5G62865	12.0141	10.8819	8.84441	8.35285	7.80218	5.67901	8.64263	8.31736	8.2384	19.9897	22.7772	26.6182	6.6434	14.2634	7.17257	10.615	10.9494	13.1541	-1.3172	1.2e-06	1.41e-05	-0.990354	2.35e-05	0.0002541	-1.1258	2.7e-10	8.99e-09	-1.69473	9.64e-19	1.3e-17	-1.47096	5.48e-19	6.88e-18	-0.382246	0.234179	0.374967	-0.467097	0.0341404	0.0933285	-0.54716	0.00733636	0.0207789	-0.336645	0.0601163	0.117672
AT1G62570	8.12276	5.62947	8.30614	28.756	23.4003	22.6097	16.7932	20.239	25.2421	2.8361	3.33729	2.13677	9.02161	7.30817	5.28538	9.80929	8.23071	4.96196	1.36649	4.26e-07	5.46e-06	1.47717	5.58e-06	7.37e-05	1.40804	3e-10	9.88e-09	3.14076	1.47e-75	2.86e-73	2.89244	2.2e-53	1.58e-51	1.76819	2.89e-19	1.77e-17	1.43223	8.21e-08	1.31e-06	1.7536	5.98e-31	3.44e-29	1.49276	6.66e-20	1.55e-18
AT3G05730	5.49026	13.2585	12.3828	24.5042	16.7715	29.1031	7.28943	7.35858	4.77083	3.09653	1.25284	2.97698	3.86887	4.2871	1.96365	1.86862	0.392802	0.992178	0.455625	0.291748	0.478412	-1.16176	0.0747552	0.181308	2.08943	3.09e-10	1.02e-08	3.241	7.17e-33	2.29e-31	1.39634	9.01e-06	3.15e-05	2.779	1.62e-22	1.45e-20	2.57226	3.72e-07	5.07e-06	1.17226	0.00755506	0.0213313	-0.683517	0.110239	0.194228
AT4G19390	8.02783	8.64094	8.15826	20.1402	19.1163	19.667	13.096	14.9214	14.8562	15.6718	15.1178	19.269	52.1781	39.7257	49.9902	19.5772	19.4153	20.2276	1.49196	5.57e-20	3.54e-18	0.251094	0.203611	0.372565	-1.00938	3.56e-10	1.15e-08	0.210094	0.13402	0.210117	-0.233545	0.112988	0.17939	-1.28923	2.89e-20	1.96e-18	-0.470808	0.00211651	0.00958565	1.24089	8.86e-23	2.91e-21	0.784651	1.63e-08	1.24e-07
AT1G11210	3.36029	1.78812	2.63101	6.49178	5.2482	8.00917	2.26622	2.4948	3.95167	7.648	9.94788	7.37965	29.8238	27.7762	34.0333	9.72612	3.8671	7.37256	1.86268	4.83e-23	4.1e-21	-0.242217	0.502519	0.676282	-1.68062	3.99e-10	1.28e-08	-0.36334	0.104689	0.169754	-1.53211	2.56e-09	1.38e-08	-2.23405	2.11e-32	4.83e-30	-1.27468	0.00236438	0.0104971	1.33763	7.03e-07	4.77e-06	0.157078	0.626049	0.731757
AT3G09220	22.5214	14.8378	16.3461	22.5661	20.7393	11.0493	6.64622	8.26563	11.3282	8.88962	9.40983	5.9339	9.47152	5.83372	3.42914	6.71947	5.33741	3.83867	-0.382481	0.194658	0.36104	-0.599206	0.034714	0.102186	1.14943	4.77e-10	1.52e-08	1.13921	6.7e-07	2.83e-06	0.103461	0.617799	0.712125	1.51353	0.00218132	0.0079	0.71772	0.0114318	0.0387032	0.00870122	0.980477	0.988592	-1.03811	4.35e-09	3.57e-08
AT5G41040	15.7955	8.21908	11.3376	27.4026	19.1479	15.392	13.8745	15.4871	16.2606	4.14074	5.01773	4.44124	4.2442	6.41805	2.20478	15.464	3.98381	6.82333	-0.0908738	0.78846	0.880839	0.960605	0.0185812	0.0632892	1.38047	5.34e-10	1.68e-08	2.16074	4.9e-26	1.08e-24	1.7358	1.24e-28	2.88e-27	2.24708	1.07e-12	2.64e-11	0.790885	0.0479307	0.121217	0.800417	0.0272374	0.0637688	0.363502	0.0426801	0.0883835
AT2G16750	9.43507	5.25161	5.8129	9.50779	9.89596	6.25997	10.2426	10.638	10.4599	1.36478	2.8128	2.30101	3.22758	3.08759	1.64445	9.79943	3.49725	4.82536	0.286954	0.422238	0.6091	1.49532	0.000222881	0.00174853	1.66498	5.47e-10	1.72e-08	1.95995	6.95e-15	6.91e-14	2.26642	2.11e-28	4.84e-27	1.66715	1.67e-09	2.41e-08	0.785319	0.0207337	0.0625935	0.315917	0.144048	0.247892	0.608176	0.000629714	0.00217634
AT2G05075	11.9121	13.35	10.6881	14.5402	9.59402	9.57205	6.0089	5.08524	5.23218	25.3202	28.046	50.9207	16.5113	34.2633	13.0606	17.9772	15.2983	11.7831	-0.718049	0.0299107	0.089353	-1.20202	0.000210501	0.00166517	-1.53411	6.19e-10	1.93e-08	-1.65741	1.04e-09	6.28e-09	-2.68616	6.83e-24	1.21e-22	-0.941276	0.00804662	0.0243524	-1.46889	2.65e-06	2.85e-05	-0.0999303	0.668556	0.771896	-1.14253	2.38e-06	1.32e-05
AT1G25530	4.73712	6.5581	5.57144	22.3977	18.6898	22.4604	11.2726	9.02561	13.1838	1.17998	2.09969	2.03733	12.0713	11.1451	9.39296	12.3819	22.7581	14.144	2.60786	1.66e-22	1.36e-20	3.22211	7.16e-24	1.91e-21	1.66907	6.61e-10	2.04e-08	3.55723	1.23e-69	1.96e-67	2.64683	2.18e-29	5.24e-28	0.941552	2.98e-09	4.13e-08	-0.562131	0.0360619	0.0975709	1.90818	3.16e-38	2.82e-36	0.984863	1.93e-08	1.46e-07
AT2G33210	7.91911	7.16262	8.16354	10.9762	12.994	11.6948	17.0057	19.5233	17.4695	3.01118	3.78754	3.91263	5.06078	8.1233	6.12402	9.83116	21.1104	10.4034	0.839031	0.000842211	0.00467632	1.95632	2.09e-10	8.05e-09	1.12071	7.06e-10	2.16e-08	1.71102	1.04e-24	2.12e-23	2.32565	5.83e-54	4.3e-52	0.866682	1.01e-05	6.98e-05	0.382425	0.178648	0.328745	0.611277	2.3e-06	1.44e-05	1.2124	8.51e-25	2.78e-23
AT5G48110	12.1682	6.58274	6.40916	9.14725	9.26528	7.24325	3.90779	4.50976	4.92506	1.52169	3.62324	1.88866	7.32881	3.29627	4.49005	1.36296	6.29393	1.68543	1.09171	0.00264306	0.0123378	0.417245	0.454144	0.635543	1.84052	7.26e-10	2.21e-08	1.84029	4.86e-12	3.72e-11	0.914558	0.00131934	0.00327179	0.739271	0.00671394	0.0208187	0.512315	0.325768	0.501724	0.020323	0.925447	0.95504	-0.919624	2.72e-05	0.000124996
AT2G01020	91.3896	123.085	135.051	67.1675	75.697	81.0308	79.3647	58.4619	77.2561	59.9093	28.989	30.9053	24.4023	17.8355	23.1464	53.6049	42.4636	25.2824	-0.885881	0.0154174	0.0531643	0.0258539	0.950627	0.971901	1.54422	7.61e-10	2.31e-08	0.876542	0.000856167	0.00224737	0.829746	0.00188155	0.00454322	1.75187	1.86e-13	5.18e-12	0.821194	0.0114389	0.0387214	-0.647841	0.00014223	0.000641556	-0.70513	5.83e-05	0.00025063
AT3G09070	2.94646	3.06257	3.37734	8.00546	7.58742	6.99286	4.45521	3.10171	5.57653	1.02952	1.2322	0.746089	5.6774	3.43125	4.85778	2.20873	7.45691	3.57481	2.20057	8.68e-13	2.68e-11	2.14412	1.73e-06	2.64e-05	1.63962	8.53e-10	2.57e-08	2.87815	1.98e-41	9.26e-40	2.11164	2.04e-14	1.79e-13	0.670109	0.00118307	0.00463332	-0.0156839	0.970476	0.984487	1.26017	1.94e-17	4.25e-16	0.479073	0.0204598	0.0470432
AT1G51840	1.35471	3.31835	3.47954	5.01833	3.35845	2.99522	3.92523	3.59555	6.02899	0.263531	0.35296	0.0965165	0.899762	0.312732	0.532044	0.10802	1.67755	0	1.27466	0.177735	0.337884	1.32778	0.364417	0.551488	3.50149	9.81e-10	2.92e-08	3.95279	3.34e-15	3.43e-14	4.21871	2.7e-18	3.22e-17	2.67026	3.38e-09	4.61e-08	2.92425	0.0783668	0.177706	0.473565	0.157402	0.265571	0.728426	0.0215924	0.049319
AT3G59100	2.02074	2.18109	2.22384	3.16739	3.93044	4.06117	3.06546	2.73531	3.55621	0.792189	1.11226	0.801167	2.93459	1.48339	2.46614	1.04056	2.97487	1.56144	1.33503	2.84e-06	3.05e-05	1.05086	0.00721807	0.0301496	1.24827	1.21e-09	3.56e-08	2.01827	9.01e-26	1.96e-24	1.77841	2.22e-20	3.08e-19	0.674511	0.00478197	0.0155749	0.74296	0.0351509	0.0955676	0.790861	3.98e-08	3.23e-07	0.537582	0.000186456	0.000722029
AT3G16660	12.7685	13.9216	12.3916	15.32	13.4386	13.9714	14.638	5.86774	14.6419	5.34375	5.06965	6.26277	2.96149	2.95933	3.4302	2.87181	3.64815	3.602	-0.845523	0.0105691	0.0391359	-0.712133	0.061211	0.156453	1.23208	1.22e-09	3.59e-08	1.33347	5.05e-12	3.85e-11	1.06347	0.000357485	0.000981021	2.17083	1.83e-22	1.63e-20	1.79026	5.64e-06	5.57e-05	0.122607	0.402927	0.543059	-0.158596	0.522411	0.642951
AT1G07640	3.5807	2.9373	3.56011	4.4889	3.85919	4.02108	2.53766	2.62513	2.61457	1.22192	1.52984	0.914496	2.17666	1.76528	1.84814	1.33561	2.51436	1.83088	0.646261	0.0438093	0.119401	0.639019	0.112535	0.244474	1.45759	1.28e-09	3.74e-08	1.72612	7.77e-15	7.7e-14	1.07236	6.92e-06	2.46e-05	1.07239	1.07e-07	1.11e-06	0.449317	0.13738	0.27137	0.288745	0.068826	0.136679	-0.377886	0.0254581	0.0569714
AT5G57610	6.69607	7.2213	6.90099	9.65435	10.2697	10.461	11.8773	13.7197	12.8736	4.17208	2.94225	2.19781	5.79029	3.25545	5.27216	4.89606	5.38597	2.63697	0.607257	0.0220953	0.0707186	0.479745	0.140314	0.286252	1.1606	1.31e-09	3.83e-08	1.68028	1.78e-19	2.53e-18	2.03369	1.14e-29	2.8e-28	1.06315	1.15e-07	1.19e-06	1.57094	5.63e-10	1.44e-08	0.539683	2.23e-07	1.63e-06	0.882501	1.59e-17	3.04e-16
ATMG00090	1.16725	1.33878	1.09946	0.922357	0.740186	0.510481	0.966749	1.05765	0.972821	3.72865	4.17765	4.05739	9.51599	5.68901	10.3897	3.38	5.17971	19.3605	1.08557	4.99e-05	0.000399741	1.23161	0.0118489	0.0443634	-1.72885	1.39e-09	4.04e-08	-2.48763	1.72e-15	1.81e-14	-2.00619	4.26e-13	3.35e-12	-3.58097	2.02e-27	3.17e-25	-3.22824	1.34e-08	2.54e-07	-0.737968	0.0646015	0.129829	-0.269416	0.453305	0.580282
AT3G03840	5.34378	7.55441	7.82976	4.47102	2.19634	3.01353	8.97816	8.17087	6.74598	13.7874	20.2797	22.9934	0.877147	3.75645	2.44707	36.8683	8.99464	19.8445	-3.03038	2.23e-15	9.02e-14	0.214318	0.595272	0.750706	-1.45901	1.43e-09	4.16e-08	-2.58535	9.52e-20	1.38e-18	-1.26398	2.12e-08	1.03e-07	0.436171	0.42881	0.578623	-1.46408	0.000955293	0.00487862	-1.10474	0.000372446	0.00150969	0.202361	0.393523	0.523412
AT1G43850	5.92968	6.64502	8.47905	9.4381	11.2264	10.2798	9.35808	9.07293	10.9474	3.90375	3.21833	2.68287	4.29427	3.16397	4.76791	1.84875	2.86681	2.21925	0.305672	0.189937	0.355075	-0.492419	0.0949784	0.216322	1.1025	1.52e-09	4.4e-08	1.63167	2.14e-25	4.56e-24	1.5702	2.1e-23	3.57e-22	1.31747	1.04e-13	2.99e-12	2.07825	1.45e-22	3.34e-20	0.549747	8.86e-05	0.000416095	0.476482	0.000537759	0.00189005
AT2G37460	6.4475	6.69448	5.78502	9.44399	9.26291	6.13461	7.52287	7.12021	9.46265	2.09242	2.87624	1.93601	3.59655	3.36055	2.87328	4.30339	8.26003	5.17536	0.497326	0.13864	0.281713	1.36866	0.000284348	0.00214518	1.45454	1.59e-09	4.56e-08	1.8193	2.92e-13	2.51e-12	1.79101	5.03e-15	4.66e-14	1.31536	9.4e-08	9.86e-07	0.437993	0.1432	0.279619	0.384985	0.0416665	0.0907869	0.344242	0.0418864	0.0869067
AT1G19850	2.76875	3.52594	4.15042	5.11621	5.48698	5.92396	3.81755	3.92332	4.25871	1.59095	0.932245	1.18356	3.91158	2.42741	2.03838	0.964596	5.44903	2.27979	1.16471	0.000363746	0.00227429	1.23478	0.0149504	0.0533266	1.4952	1.61e-09	4.62e-08	2.13093	2.46e-24	4.89e-23	1.68213	1.46e-14	1.3e-13	0.957486	8.7e-05	0.000475187	0.462409	0.34049	0.51698	0.656514	6.59e-05	0.00031809	0.196218	0.242195	0.362582
AT3G01550	8.86997	9.98205	11.6073	5.35679	4.88943	5.7902	4.57448	5.61413	4.95123	4.56742	4.97037	4.0147	1.25433	2.28421	2.02157	3.6195	1.64335	2.56921	-1.3004	0.000121866	0.00087159	-0.781309	0.0470036	0.129215	1.16851	1.62e-09	4.63e-08	0.217076	0.292956	0.403679	0.149324	0.47407	0.587874	1.51269	2.21e-07	2.16e-06	0.945571	0.00776061	0.0283236	-0.931193	2.79e-08	2.31e-07	-1.01145	2.36e-09	2.01e-08
AT1G69480	3.19202	3.71983	3.2755	5.3517	5.6976	5.07631	5.61784	7.34672	6.837	1.55402	0.980647	0.700491	2.66178	2.24946	2.89607	2.41726	1.27377	2.23005	1.2558	0.000265673	0.00173225	0.879319	0.0521938	0.139787	1.65209	1.94e-09	5.43e-08	2.28764	2.12e-20	3.21e-19	2.5973	7.6e-27	1.61e-25	1.02395	6.96e-08	7.5e-07	1.73602	1.52e-09	3.51e-08	0.656508	1.43e-05	7.82e-05	0.955725	9.91e-10	8.77e-09
AT5G08390	5.43496	6.45585	7.58686	6.17527	5.94853	6.40196	8.37406	8.65969	8.70351	3.23539	2.77528	3.27524	2.93026	1.75641	2.16791	3.56128	3.92391	3.10613	-0.448032	0.0926424	0.20986	0.198035	0.453746	0.635177	1.07052	2.01e-09	5.6e-08	0.971678	8.55e-10	5.2e-09	1.46063	1.63e-23	2.79e-22	1.41019	4.53e-11	8.48e-10	1.27649	2.19e-13	1.2e-11	-0.0781152	0.58803	0.707807	0.398335	0.0029296	0.00861292
AT4G17610	1.4087	1.71504	1.69038	1.64451	1.95087	2.06066	2.21313	2.03494	2.44335	0.453572	0.740382	0.373766	0.908968	0.490196	0.75723	0.97606	1.95363	0.767028	0.447679	0.261485	0.444721	1.24503	0.00626514	0.0269212	1.61671	2.03e-09	5.64e-08	1.82358	2.91e-12	2.27e-11	2.08016	1.03e-17	1.18e-16	1.36636	2.87e-07	2.75e-06	0.852939	0.0157058	0.050087	0.227218	0.185778	0.302283	0.470761	0.00351478	0.0101193
AT3G53980	69.8654	51.0538	55.7998	221.406	175.935	115.174	83.4015	76.5365	82.5831	18.8755	29.8276	33.6089	98.6791	113.604	55.198	161.834	124.141	133.678	1.69087	2.25e-12	6.65e-11	2.35983	1.07e-27	4.48e-25	1.10506	2.13e-09	5.87e-08	2.61026	6.77e-14	6.16e-13	1.54996	1.35e-20	1.9e-19	0.915781	0.0167851	0.0451746	-0.795933	3.45e-08	5.98e-07	1.5277	1.47e-07	1.11e-06	0.452438	9.74e-05	0.000399292
AT5G22794	3.18042	4.0743	3.29389	2.49672	2.83844	2.55	3.09821	2.69966	4.3203	0.464014	0.880426	0.339884	0.183683	0.419539	0.0960821	0.169063	0.171233	0.70484	-1.28825	0.211174	0.382006	-0.681018	0.544348	0.712173	2.64021	2.27e-09	6.23e-08	2.19486	1.87e-06	7.5e-06	2.56823	7.75e-09	3.96e-08	3.49728	3.45e-09	4.71e-08	3.27219	4.77e-07	6.29e-06	-0.425613	0.109156	0.198227	-0.0656588	0.809253	0.872133
AT2G37040	17.1795	12.2121	14.2775	35.0153	28.3983	30.7728	30.2821	29.5911	40.2913	5.31437	7.08359	8.66877	13.654	11.7468	8.15167	11.5786	11.6424	10.8805	0.661309	0.00307677	0.0139784	0.704042	0.00154284	0.00873569	1.05459	2.28e-09	6.25e-08	2.13514	1.33e-40	5.97e-39	2.23956	7.28e-42	3.12e-40	1.46757	7.28e-16	2.85e-14	1.54905	1.24e-21	2.52e-19	1.10189	6.75e-18	1.54e-16	1.19321	9.05e-19	1.91e-17
AT2G01422	0	0	0	0.0570203	0	0	0.522513	0.555764	0.36084	2.26073	8.47815	12.3369	14.9005	6.43874	8.356	29.5295	50.7442	59.5595	0.35416	0.432503	0.618132	2.6079	0.000182591	0.00147266	-9.33474	2.44e-09	6.62e-08	-8.58434	1.88e-11	1.35e-10	-4.00806	1.14e-13	9.35e-13	-8.9429	6.27e-13	1.61e-11	-6.60234	1.2e-57	4.59e-54	NA	NA	NA	5.32986	0.000752662	0.00255971
AT5G08170	6.65454	6.43835	7.21776	8.85663	9.32383	7.59112	8.2226	8.97284	9.1678	3.58478	2.70072	2.74516	2.49141	3.92258	3.03665	3.94061	4.53235	3.41105	0.0522601	0.859476	0.923513	0.403605	0.197566	0.365176	1.16987	2.48e-09	6.73e-08	1.48613	2.27e-15	2.36e-14	1.53326	1.27e-17	1.43e-16	1.42954	3.77e-11	7.17e-10	1.14496	1.78e-08	3.31e-07	0.33675	0.0175622	0.0439046	0.372375	0.00573192	0.0155388
AT5G46890	4.07115	4.61192	4.20647	23.3353	20.0193	15.1513	6.10141	10.7194	12.5663	0.0931716	0.561553	0.204741	2.40658	4.92811	1.64953	8.01999	2.55291	0.318439	3.37021	7.79e-05	0.000588692	3.67324	0.000825142	0.00523093	3.90082	2.5e-09	6.78e-08	6.05377	4.67e-29	1.21e-27	5.07764	1.19e-17	1.35e-16	2.69005	9.28e-14	2.68e-12	1.42766	0.0668504	0.157921	2.17529	1.52e-21	4.52e-20	1.18509	4.13e-05	0.000182956
AT1G10640	4.98052	6.51852	5.98553	4.484	4.44499	4.92729	4.2829	6.03539	5.92292	2.31397	2.69292	1.58127	1.65885	1.46389	2.28764	0.99475	2.24933	0.916242	-0.297175	0.413668	0.601686	-0.655774	0.183231	0.346032	1.40639	2.7e-09	7.28e-08	1.04528	9.86e-06	3.54e-05	1.28921	1.02e-07	4.56e-07	1.33467	1.82e-07	1.81e-06	1.96142	6.85e-07	8.66e-06	-0.340959	0.0433604	0.0937148	-0.109644	0.542788	0.661065
AT2G20750	3.16178	2.76152	4.38097	3.83206	4.50288	4.20711	3.50853	3.96664	3.3211	0.785181	0.907034	0.517622	1.67842	0.199666	0.768216	0.836785	4.4332	2.41521	0.249494	0.732781	0.845926	1.80326	0.00574273	0.0251517	2.21728	2.73e-09	7.32e-08	2.47364	7.07e-14	6.42e-13	2.27313	2.24e-11	1.51e-10	2.21292	1.63e-05	0.000106481	0.48779	0.360039	0.536554	0.277085	0.236417	0.36364	0.0638847	0.789821	0.859634
AT2G16850	5.0322	7.42219	7.00457	5.85412	5.45127	7.22456	4.86831	4.95903	4.946	2.51141	2.3193	1.82474	3.03058	3.00776	4.15186	2.15844	15.4711	4.11866	0.601104	0.0863865	0.199587	1.71346	0.00221602	0.0117719	1.54665	2.9e-09	7.74e-08	1.45056	6.26e-09	3.44e-08	1.13732	4.12e-06	1.51e-05	0.842165	0.000934771	0.00376821	-0.559059	0.32985	0.505773	-0.0754125	0.709054	0.803446	-0.400766	0.0404039	0.0843283
AT1G18370	1.52183	3.07002	3.11429	2.37486	2.22849	2.92066	2.53761	3.4848	3.63333	0.620822	0.883468	0.378954	1.4131	1.73658	1.33373	1.13098	6.07112	1.70925	1.23619	0.00201831	0.00981224	2.24791	6.63e-05	0.000619702	2.02917	3.17e-09	8.37e-08	1.96912	6.71e-11	4.57e-10	2.3428	3.25e-16	3.32e-15	0.728548	0.00312458	0.0108134	0.113798	0.82816	0.903651	-0.0390776	0.87561	0.923934	0.322165	0.176925	0.284234
AT1G32100	3.47596	3.48404	3.91677	11.9723	9.03087	9.05341	6.98061	5.65173	6.25972	0.631099	1.04149	0.742938	1.96737	2.43018	0.714073	1.69992	1.23516	1.88733	1.07015	0.0728481	0.175849	1.00669	0.108554	0.238461	2.17121	3.25e-09	8.54e-08	3.61	5.29e-34	1.79e-32	2.95582	3.32e-21	4.84e-20	2.53772	8.98e-13	2.24e-11	1.96511	9.05e-10	2.22e-08	1.45941	7.4e-14	1.17e-12	0.792157	0.000111788	0.000453067
AT2G22810	0.0887012	0.23975	0.146985	0.0522248	0.0527757	0.18103	0.212697	0.152707	0.165246	1.96707	1.97595	1.06168	0.276635	0.28082	0.160783	0.650689	0	1.5628	-2.81508	3.08e-06	3.27e-05	-1.16696	0.203932	0.372685	-3.39802	3.49e-09	9.14e-08	-4.14891	5.53e-11	3.79e-10	-3.2501	6.1e-10	3.52e-09	-1.3448	0.209686	0.344835	-2.06996	0.101041	0.215307	-0.732803	0.492528	0.625928	0.155812	0.862508	0.91102
AT4G13540	6.88058	9.51007	7.97509	8.5788	8.0782	10.202	7.67601	7.53807	8.84252	15.8899	15.1851	17.7419	19.6991	20.3564	28.7722	10.3859	10.4835	17.6134	0.483814	0.0102802	0.0382405	-0.334881	0.196662	0.364058	-1.00083	3.68e-09	9.59e-08	-0.886717	2.88e-08	1.46e-07	-1.03211	1.68e-11	1.15e-10	-1.37762	2.03e-12	4.75e-11	-0.684205	0.0116179	0.0392058	0.135559	0.443567	0.581941	-0.0223823	0.896895	0.935086
AT5G16023	1.93117	1.33927	3.4359	1.34647	2.3585	2.31145	1.64514	0.787423	0.662731	11.3887	9.17592	10.4276	8.66436	8.32619	5.41656	7.09948	2.95503	2.12865	-0.479364	0.161515	0.315036	-1.33666	0.00976711	0.0381797	-2.20574	4.41e-09	1.13e-07	-2.38995	6.09e-12	4.61e-11	-3.33413	1.64e-16	1.71e-15	-1.9175	6.35e-06	4.61e-05	-1.97948	0.00737671	0.0271251	-0.162598	0.755315	0.8396	-1.11977	0.0646673	0.125197
AT3G55240	8.1082	10.9697	9.77904	16.0652	11.6726	15.4482	12.1094	13.4431	11.9857	19.9972	15.8302	22.9662	27.5228	25.07	22.3525	25.1636	12.4358	18.2115	0.339265	0.0566198	0.145046	-0.0661969	0.804843	0.889368	-1.02497	4.47e-09	1.14e-07	-0.470714	0.00762025	0.0165615	-0.657767	3.61e-05	0.000115338	-0.816164	1.47e-06	1.23e-05	-0.57719	0.0292302	0.0824267	0.575971	0.000556481	0.00216654	0.376526	0.0122333	0.0301911
AT2G22680	6.2816	5.18948	4.57717	5.88963	6.06695	5.90829	3.03705	2.96283	3.80727	2.23467	1.84121	2.45531	4.67401	3.6522	4.98342	3.39632	3.4399	1.71631	1.01658	0.000167138	0.00115469	0.39754	0.305063	0.48963	1.30061	4.49e-09	1.14e-07	1.42783	3.85e-13	3.28e-12	0.575639	0.0132614	0.0269048	0.402231	0.0352842	0.0834628	0.192968	0.568899	0.723237	0.148291	0.356116	0.495284	-0.715579	0.000112465	0.000455571
AT1G62975	10.6686	6.22701	7.94727	6.03832	6.07253	5.37359	1.96027	2.35985	2.1229	3.08414	2.82698	3.431	3.74274	3.68608	2.33497	3.7609	0.704213	1.84465	0.0530221	0.872646	0.931091	-0.555544	0.309889	0.49454	1.41438	4.72e-09	1.2e-07	0.879595	5.3e-05	0.000170105	-0.545193	0.0421592	0.0756944	0.819698	0.00153108	0.00579536	0.0244799	0.966101	0.981917	-0.514098	0.0111114	0.0296929	-1.95049	1.36e-17	2.62e-16
AT1G11130	4.525	5.09988	5.64052	6.54617	5.96726	6.46849	5.35949	5.46476	6.55833	2.22689	2.49429	2.40345	2.75575	3.9289	2.75446	2.94031	4.23798	2.47526	0.393877	0.135431	0.277197	0.446415	0.159851	0.315042	1.10104	4.81e-09	1.22e-07	1.38869	1.33e-16	1.53e-15	1.27605	4.45e-13	3.49e-12	0.989741	6.26e-07	5.65e-06	0.844183	0.00104167	0.0052578	0.30834	0.0276671	0.0646219	0.182997	0.216966	0.333068
AT1G72250	1.03312	1.94107	2.04183	2.16975	2.40628	2.49052	1.95996	2.12565	2.27673	0.455864	0.428378	0.145414	0.707273	0.777805	0.986575	0.397821	2.05126	0.854407	1.24568	0.0128975	0.0461368	1.68583	0.0106973	0.0409815	2.27725	5.04e-09	1.26e-07	2.74401	1.03e-17	1.3e-16	2.6061	5.9e-16	5.89e-15	1.49539	3.03e-09	4.18e-08	0.942884	0.0641218	0.152969	0.489438	0.0391684	0.0861523	0.339547	0.148268	0.247186
AT3G01190	10.9989	8.81141	9.01913	27.5392	28.8079	14.9431	11.9297	13.5022	13.5195	2.20579	4.7417	3.34453	8.13364	5.87841	4.02851	8.28192	3.73622	4.10869	0.79932	0.0242653	0.0760974	0.659069	0.132125	0.274318	1.48801	5.07e-09	1.27e-07	2.76538	1.08e-24	2.19e-23	1.91145	1.13e-16	1.2e-15	1.95901	1.06e-11	2.22e-10	1.26707	0.000101827	0.000708811	1.29804	2.66e-10	2.88e-09	0.43022	0.00395515	0.0112078
AT1G30730	7.78103	7.48571	5.95301	11.9734	11.9584	9.8973	7.04426	4.54093	5.65087	3.32488	3.09248	2.80751	7.1841	4.25877	3.04076	6.1328	4.70335	2.13068	0.639686	0.0479119	0.127818	0.499974	0.212771	0.383729	1.20273	5.14e-09	1.28e-07	1.84771	2.03e-25	4.33e-24	0.88967	5.91e-05	0.000182987	1.20036	1.4e-05	9.3e-05	0.407321	0.29171	0.465727	0.666148	1.19e-05	6.63e-05	-0.304513	0.099489	0.17843
AT5G60200	6.01058	5.86659	6.22897	8.48203	8.28768	8.17798	3.94637	3.85987	3.96946	2.26423	2.6846	2.12073	5.12439	3.58681	4.53092	2.52563	9.58494	2.88612	0.893632	0.00406346	0.0176806	1.09138	0.0285494	0.0877295	1.35711	5.26e-09	1.31e-07	1.79241	4.91e-18	6.34e-17	0.724809	0.00297104	0.00691371	0.890156	1.87e-05	0.000120456	-0.350565	0.474971	0.645978	0.456084	0.0027747	0.0088978	-0.624641	0.000513767	0.00181287
AT4G13660	7.20657	7.03613	6.17078	14.6774	11.4195	10.497	11.5058	11.1661	13.5077	2.71223	2.3796	3.31951	6.8802	4.5398	3.19907	8.8375	4.76051	7.06966	0.787882	0.0169728	0.0572284	1.30687	0.000121853	0.00104782	1.28334	5.28e-09	1.31e-07	2.0972	4.31e-24	8.38e-23	2.09623	3.32e-28	7.56e-27	1.30041	1.35e-06	1.14e-05	0.801867	0.00211625	0.00958565	0.835011	2.33e-07	1.7e-06	0.821357	1.66e-08	1.26e-07
AT1G68710	3.02738	2.92952	3.08339	5.49638	6.29807	4.81616	5.71962	5.83843	6.05256	1.10806	1.62013	0.798116	2.94981	2.62988	2.30591	2.07917	3.28145	1.46224	1.14774	5.55e-05	0.000437889	0.960105	0.0131277	0.0481145	1.35697	5.33e-09	1.32e-07	2.20787	6.67e-24	1.28e-22	2.30722	9.08e-31	2.37e-29	1.05295	3.06e-09	4.21e-08	1.3648	1.47e-06	1.71e-05	0.870947	3.86e-10	4.09e-09	0.958062	3.41e-15	5.23e-14
AT3G46130	16.9718	10.428	12.357	14.0934	13.5384	11.7247	15.2276	12.476	14.5497	4.33871	6.60348	2.79284	11.7103	9.18305	10.4542	13.9399	9.64295	9.43645	1.1768	5.53e-05	0.000437262	1.2745	0.000234995	0.00183035	1.5332	5.35e-09	1.33e-07	1.49162	1.73e-09	1.02e-08	1.60932	1.55e-11	1.06e-10	0.305682	0.0827052	0.166114	0.35082	0.124001	0.251163	-0.022028	0.900924	0.940526	0.0831662	0.625672	0.731573
AT5G05560	1.51274	1.95836	1.87633	2.07674	2.29247	2.07643	4.47816	4.6736	4.85507	0.699263	0.842903	0.672264	1.11328	0.533452	1.28686	1.98487	2.98284	2.12852	0.39385	0.259791	0.443035	1.68779	9.57e-09	2.56e-07	1.27226	5.41e-09	1.34e-07	1.5149	7.17e-15	7.11e-14	2.6493	1.16e-59	1.01e-57	1.112	0.000115128	0.00060711	0.9769	1.55e-06	1.78e-05	0.263606	0.0933551	0.175191	1.38567	3.17e-25	1.07e-23
AT4G33420	20.9481	18.8982	15.4845	15.5301	19.5114	15.0611	15.155	13.8151	15.0176	6.48591	9.68705	9.84551	11.5537	12.9341	5.64599	11.9634	11.3375	13.7452	0.201897	0.490492	0.669916	0.519272	0.0452668	0.125499	1.09162	5.71e-09	1.41e-07	0.919963	1.48e-06	6.03e-06	0.748692	2.28e-05	7.51e-05	0.712592	0.00852687	0.025571	0.242698	0.16954	0.316009	-0.149738	0.319677	0.456034	-0.335051	0.0137404	0.0333957
AT4G28250	12.7031	14.096	11.0666	36.3474	29.1434	28.5405	8.99245	6.93733	11.5351	4.30177	7.69171	4.85253	21.0476	19.4278	15.5526	10.8147	16.2873	11.1984	1.72217	8.1e-15	3.09e-13	1.19369	2.1e-05	0.000230071	1.16966	5.96e-09	1.46e-07	2.4546	2.43e-39	1.05e-37	0.694923	0.00245665	0.00580378	0.725507	4.27e-06	3.22e-05	-0.484881	0.0575254	0.140293	1.3056	1.6e-24	6e-23	-0.46833	0.00484998	0.0134063
AT3G02640	8.16334	10.1444	9.45061	10.5674	7.13587	10.5636	6.88811	7.8933	7.91647	2.41465	4.12998	2.07942	2.55755	2.65525	5.35129	3.37049	19.8864	2.8996	0.279087	0.546808	0.71472	1.60694	0.0110974	0.0422033	1.68447	6.3e-09	1.54e-07	1.68546	2.79e-08	1.42e-07	1.38396	2.07e-06	7.89e-06	1.39921	4.53e-05	0.000266229	-0.204986	0.743058	0.849915	0.0206649	0.919999	0.951792	-0.293779	0.122817	0.212137
AT4G34790	3.56447	3.74427	4.44608	2.00327	1.50384	3.00437	9.32431	7.97752	6.21788	12.7837	9.49806	10.5552	2.15595	6.00147	4.22907	23.6263	6.59473	20.3593	-1.42202	7.7e-05	0.000583194	0.632726	0.116795	0.250957	-1.48064	6.33e-09	1.54e-07	-2.35765	2.6e-15	2.69e-14	-0.491926	0.033162	0.0612271	-0.943513	0.0481255	0.107259	-1.11011	0.0112031	0.0380973	-0.856447	0.0143251	0.0368568	0.997472	9.02e-05	0.000372194
ATCG00810	10.4145	4.95482	5.59992	3.47257	4.07826	5.11232	9.46041	7.95847	7.82007	22.3265	19.1877	23.168	11.6	9.46243	17.221	55.3155	21.9364	55.9582	-0.767887	0.00652129	0.0262685	1.05171	0.00169099	0.00942783	-1.62206	6.42e-09	1.56e-07	-2.3771	5.21e-21	8.2e-20	-1.36819	2.65e-10	1.59e-09	-1.61667	3.33e-06	2.57e-05	-2.40605	4.8e-11	1.6e-09	-0.733794	0.0421414	0.0915936	0.262843	0.393099	0.523118
AT5G52910	1.8294	1.86759	1.80579	1.05773	1.44475	1.47349	2.18942	2.28846	1.88793	4.0554	3.47191	4.01697	1.50502	1.57814	1.81785	2.60676	1.88769	2.54633	-1.24783	5.64e-08	8.57e-07	-0.70474	0.0077545	0.031866	-1.06701	6.87e-09	1.65e-07	-1.56277	1.21e-14	1.18e-13	-0.868402	9.13e-07	3.66e-06	-0.321959	0.218631	0.355462	-0.14975	0.55746	0.713712	-0.474258	0.0281887	0.0656111	0.207409	0.267882	0.392019
AT5G66390	6.77721	5.38695	4.32666	27.4696	23.3662	15.7555	11.6752	12.5887	12.9247	0.79102	2.13285	1.37229	8.75115	8.17306	5.50866	9.55636	7.39751	5.05131	2.37373	5.6e-11	1.37e-09	2.36701	3.85e-08	8.96e-07	1.94266	6.88e-09	1.65e-07	3.92748	1.79e-45	1.02e-43	3.10462	1.08e-33	3.24e-32	1.5476	1.43e-10	2.47e-09	0.752624	0.00433474	0.0174093	2.00566	1.05e-22	3.42e-21	1.16937	2.06e-11	2.18e-10
AT3G05400	5.20762	7.28143	7.11598	18.9627	18.1378	18.7337	40.4159	38.0913	41.6918	2.52479	2.31701	3.0823	4.94175	6.68987	4.76331	14.4119	14.4157	12.4111	1.03854	0.000182723	0.00125015	2.38953	3.35e-22	7.16e-20	1.31012	7.12e-09	1.7e-07	2.79459	2.89e-65	3.87e-63	3.9163	8.94e-162	1.22e-158	1.74977	1.48e-24	1.74e-22	1.53867	9.31e-31	6.29e-28	1.50421	1.08e-26	4.83e-25	2.61255	1.89e-100	1.37e-97
AT5G24210	41.9434	29.2348	26.2144	15.3129	18.422	20.9913	39.9683	37.763	34.4036	15.9651	13.1976	19.2708	10.2714	21.6959	14.158	23.4636	25.0716	28.6549	-0.0811278	0.734399	0.84683	0.680557	0.000669838	0.00438818	1.01061	7.39e-09	1.76e-07	0.151025	0.369328	0.485951	1.20079	1.04e-17	1.18e-16	0.227697	0.348525	0.501531	0.53423	0.000233965	0.00145596	-0.837441	4.23e-07	2.97e-06	0.199402	0.155845	0.25735
AT5G64780	5.29909	4.89715	5.11366	2.15644	2.59648	3.6807	2.84967	3.71175	2.95191	12.4912	10.1112	13.7911	4.37464	4.8109	3.1641	5.51774	3.17188	5.2847	-1.57111	1.85e-08	3.02e-07	-1.37214	3.85e-05	0.000387327	-1.24667	7.54e-09	1.79e-07	-2.13357	6.2e-17	7.34e-16	-1.94446	3.41e-17	3.73e-16	-0.569189	0.108941	0.206782	-0.559423	0.139658	0.27443	-0.864867	0.00172262	0.00583838	-0.688676	0.00634184	0.0170154
AT4G32920	2.68175	2.90827	3.30029	8.36398	7.18019	7.89812	5.53122	6.04553	6.49828	1.24765	1.63807	1.11832	4.71796	2.46023	3.56929	0.960007	2.38083	1.52426	1.41187	9.88e-08	1.43e-06	0.288527	0.443993	0.626767	1.15066	7.7e-09	1.83e-07	2.52242	1.77e-54	1.43e-52	2.16245	9.1e-39	3.44e-37	1.10238	2.04e-07	2.01e-06	1.8896	3.83e-10	1.02e-08	1.39256	5.03e-29	2.58e-27	1.01973	2.03e-15	3.18e-14
AT1G29050	10.5985	12.3556	12.9831	26.9623	26.9561	29.3608	24.3625	19.8653	22.2715	19.8431	21.6715	31.219	42.3795	36.4598	44.179	18.5861	23.8024	26.5144	0.747139	3.08e-05	0.000261367	-0.0699741	0.761994	0.862667	-1.01523	7.89e-09	1.87e-07	0.169367	0.306136	0.419085	-0.139921	0.402853	0.518203	-0.583822	4.15e-06	3.13e-05	-0.0561805	0.768439	0.866814	1.20676	6.65e-23	2.22e-21	0.883832	1.93e-11	2.05e-10
AT2G47500	3.13666	3.55576	3.40587	5.07864	4.62881	4.729	3.34011	3.67108	4.31852	0.947373	1.70974	1.32319	1.80202	1.12697	1.57102	0.895115	3.22643	1.83847	0.166634	0.624691	0.772355	0.590193	0.20348	0.372357	1.3449	7.91e-09	1.87e-07	1.83349	1.17e-17	1.47e-16	1.49971	4.39e-11	2.88e-10	1.65679	1.92e-14	6.1e-13	0.922909	0.0239091	0.0702091	0.509497	0.000276993	0.0011634	0.161782	0.302509	0.430339
AT1G23720	1.06452	1.11026	1.47256	12.7396	12.5297	6.69316	11.8198	15.0199	21.3548	0.108042	0.253236	0.276988	1.63592	0.641067	0.218127	1.59429	0.284075	0.646209	1.96013	0.00517389	0.0216403	1.99776	0.00922717	0.0366215	2.52274	8.62e-09	2.02e-07	5.62858	1.1e-61	1.2e-59	6.23844	2.62e-87	5.39e-85	3.65448	4.13e-06	3.12e-05	4.24798	2.05e-09	4.63e-08	3.1234	5.62e-43	6.95e-41	3.71938	3.53e-79	1.24e-76
ATCG00470	15.3085	13.1694	14.0693	9.31617	8.26634	7.3138	3.35465	3.21131	1.43793	31.3811	28.5062	37.4489	25.5432	22.7563	28.2616	11.5705	1.74537	8.33906	-0.357049	0.115098	0.245865	-2.15818	9.2e-06	0.000113815	-1.19115	9.13e-09	2.13e-07	-1.99288	2.5e-19	3.52e-18	-3.60776	1.12e-35	3.66e-34	-1.64249	1.29e-11	2.68e-10	-1.43956	0.0482182	0.121783	-0.780203	0.00116233	0.0041392	-2.40838	1.21e-13	1.6e-12
AT4G16857	9.26657	6.30028	6.02845	3.13209	4.49244	3.86915	3.18904	2.59322	1.81157	15.7117	23.3386	13.3507	50.783	19.875	42.1373	7.48004	10.126	10.8767	1.09263	0.0152849	0.0527903	-0.870575	0.00144101	0.00827286	-1.27682	9.28e-09	2.17e-07	-2.21344	2.13e-22	3.71e-21	-2.79367	6.56e-31	1.73e-29	-3.31615	3.58e-30	6.58e-28	-1.91006	1.11e-09	2.67e-08	-0.916356	7.95e-05	0.00037769	-1.51035	2.03e-09	1.75e-08
AT1G61660	10.0889	10.9907	11.1883	13.1367	13.6408	14.5755	8.23856	6.82882	6.66667	5.7368	5.48467	2.8475	8.6057	5.78412	6.42406	4.47606	7.12406	3.93431	0.55193	0.041511	0.114461	0.15045	0.660979	0.79651	1.19696	9.82e-09	2.28e-07	1.5297	1.52e-13	1.34e-12	0.615822	0.00633051	0.013807	0.967907	5.58e-08	6.1e-07	0.481449	0.0763074	0.17409	0.35215	0.00188015	0.00630467	-0.573806	1.34e-05	6.52e-05
AT5G44010	3.29451	3.38378	3.7123	1.28021	1.01929	1.34475	3.47597	3.97025	3.08922	6.25497	7.08148	8.78784	1.34712	1.9035	1.71986	5.75821	2.80962	4.59978	-2.16753	3.01e-17	1.49e-15	-0.738993	0.0156376	0.0552185	-1.08782	9.86e-09	2.29e-07	-2.62687	4.75e-32	1.45e-30	-1.07874	1.26e-08	6.24e-08	-0.46595	0.153097	0.270775	-0.326479	0.304831	0.479641	-1.51716	2.78e-11	3.36e-10	0.0174038	0.92601	0.953616
AT1G47900	4.07474	4.3603	4.4498	5.46286	6.05703	5.6207	5.45407	6.78503	5.96086	2.3234	2.05194	2.02167	2.98604	2.34743	2.07777	3.22135	5.89097	2.66471	0.201	0.430056	0.615557	0.88758	0.00726693	0.03029	1.01116	9.99e-09	2.31e-07	1.39595	4.08e-18	5.28e-17	1.49758	1.88e-19	2.43e-18	1.18714	3.64e-10	5.87e-09	0.62518	0.0374423	0.100384	0.40566	0.00157479	0.00539848	0.495129	0.000233201	0.000886041
AT5G42900	0.362233	0.330438	0.21609	0.575837	0.323284	0.475252	0.716597	0.873063	0.742307	3.4246	1.65632	1.85813	1.12971	0.860099	0.945497	0.970473	2.17648	2.05912	-1.25291	0.00947194	0.035627	-0.409067	0.450819	0.63281	-2.93226	1.06e-08	2.45e-07	-2.36099	3.75e-07	1.64e-06	-1.58548	0.000125374	0.000370217	-1.11686	0.0474822	0.106121	-1.16215	0.0305101	0.0852563	0.590773	0.375931	0.515532	1.35717	0.0190484	0.0442044
AT2G33790	1.98632	1.96755	5.20656	26.194	20.7894	14.4913	20.5811	20.6732	22.0344	0	0.0529285	0	0.703955	1.28629	0.245487	7.25678	8.66238	3.01642	5.24495	0.000930209	0.00506989	8.3458	9.76e-11	4e-09	7.29062	1.1e-08	2.52e-07	10.01	7.32e-17	8.59e-16	10.068	2.49e-17	2.75e-16	4.7748	1.99e-36	6.75e-34	1.73768	3.42e-07	4.7e-06	2.73884	1.29e-07	9.79e-07	2.78438	1.22e-09	1.07e-08
AT5G15160	9.1844	12.7423	10.8154	7.01827	5.63896	6.60898	9.07878	11.7747	7.64495	22.2759	22.8347	21.8857	9.41245	7.96525	8.2177	17.7629	3.53504	16.1752	-1.39897	7.44e-11	1.78e-09	-0.827907	0.0522905	0.13991	-1.03174	1.11e-08	2.53e-07	-1.8232	4.44e-24	8.62e-23	-1.24125	4.46e-11	2.92e-10	-0.431512	0.079357	0.160739	-0.40095	0.429346	0.604214	-0.770652	0.000273465	0.0011505	-0.201748	0.342779	0.471706
AT1G49430	7.25079	5.84313	8.79332	16.6335	14.1247	16.0352	14.3763	14.7945	15.0421	3.3016	3.61036	1.76787	3.74096	4.20849	4.57571	7.55451	5.11831	5.65989	0.515284	0.0652018	0.161575	1.08721	0.000568818	0.00381536	1.33349	1.12e-08	2.55e-07	2.40334	2.06e-33	6.72e-32	2.33547	2.16e-34	6.72e-33	1.88154	2.45e-35	6.94e-33	1.26503	2.73e-11	9.63e-10	1.08963	5.18e-14	8.38e-13	1.0102	9.27e-14	1.24e-12
AT2G42530	6.0272	3.58005	3.96281	3.69174	2.6028	5.27181	10.723	12.0779	7.63653	9.03935	11.3217	12.0512	10.5439	10.2333	10.1498	14.6967	10.6144	12.1509	-0.0784435	0.689408	0.816579	0.218416	0.359242	0.546079	-1.25331	1.15e-08	2.61e-07	-1.51075	4.83e-10	3.02e-09	-0.0988149	0.607193	0.70342	-1.43842	2.04e-08	2.43e-07	-0.303087	0.214523	0.375451	-0.235959	0.398633	0.538452	1.16215	8.01e-08	5.55e-07
AT3G17360	0.647725	1.01532	1.21312	1.04431	1.15615	1.31755	1.61188	1.78289	1.95735	0.202188	0.326728	0.202833	0.187914	0.312961	0.622539	0.598146	1.97804	0.458185	0.604594	0.267635	0.451774	2.05848	0.00032331	0.00237431	1.97337	1.18e-08	2.68e-07	2.23801	5.45e-14	5e-13	2.85732	3.23e-27	6.96e-26	1.62809	2.87e-05	0.000177042	0.816954	0.092987	0.202407	0.285617	0.229036	0.355022	0.89218	2.83e-05	0.000129652
AT3G44050	0.946582	1.30724	1.75287	1.30622	1.41504	2.02847	1.36189	1.91481	1.59812	0.303828	0.416181	0.227608	0.873339	0.547852	0.52761	0.260396	2.3507	0.613607	1.02724	0.0391454	0.109606	1.77207	0.0120003	0.0448026	2.07668	1.25e-08	2.81e-07	2.29718	1.19e-11	8.71e-11	2.34879	1.94e-13	1.57e-12	1.26186	0.000139361	0.000716149	0.595096	0.351243	0.527672	0.240985	0.360523	0.500191	0.280015	0.253062	0.374964
AT5G08725	9.92772	10.2767	7.35047	2.05203	0.754062	1.47804	1.13964	0.909119	0.393509	26.8729	27.2419	30.3388	1.09794	8.02476	14.4728	8.48864	13.5105	13.4819	-1.85426	0.000449091	0.00272324	-1.24352	0.00122101	0.00721108	-1.61382	1.27e-08	2.85e-07	-4.32476	7.47e-26	1.63e-24	-5.11271	6.29e-26	1.25e-24	-2.47917	0.00313155	0.0108344	-3.85837	1.12e-08	2.16e-07	-2.69045	1.4e-07	1.06e-06	-3.49198	1.77e-09	1.53e-08
AT3G22620	28.9757	13.7257	17.2267	44.7567	29.4488	26.7407	19.9936	23.0078	25.4479	7.5922	7.76513	7.0526	10.3892	11.5838	7.71756	25.8012	18.5677	27.8945	0.39391	0.149472	0.297627	1.69781	1.75e-10	6.87e-09	1.42135	1.28e-08	2.87e-07	2.14465	9.64e-25	1.97e-23	1.59942	1.57e-19	2.04e-18	1.7446	2.92e-13	7.89e-12	-0.0842098	0.703379	0.821814	0.743498	0.0579326	0.119014	0.187203	0.370058	0.499989
AT5G60040	2.32294	2.18169	2.43671	2.475	2.46307	2.52578	4.52259	4.25597	4.04962	1.1069	0.949483	0.60126	1.93854	1.54338	1.81946	1.97797	2.86046	3.3793	0.981994	0.0014852	0.00755558	1.63481	2.66e-06	3.87e-05	1.3829	1.32e-08	2.96e-07	1.46139	4.34e-10	2.73e-09	2.25571	1.24e-27	2.77e-26	0.471071	0.0154271	0.0421897	0.637905	0.00803474	0.0291435	0.0984553	0.521194	0.651622	0.882266	2.84e-10	2.65e-09
AT3G43270	4.0474	5.17459	4.38996	4.18379	4.06373	6.01422	8.49904	7.38366	11.6101	1.79835	2.04913	1.47456	1.88863	1.25589	1.42561	5.87506	4.96985	5.13725	-0.230911	0.531579	0.702946	1.59424	2.66e-07	5.04e-06	1.35413	1.45e-08	3.23e-07	1.39644	2.56e-08	1.31e-07	2.35533	2.75e-26	5.6e-25	1.61852	1.04e-08	1.31e-07	0.776436	0.000921961	0.00472943	0.0627778	0.752695	0.837628	1.00963	2.11e-08	1.59e-07
AT1G78450	8.55474	10.6887	7.38217	3.3737	3.79343	3.71776	0.290285	0.324195	0.200467	15.9507	20.5646	21.1824	10.4035	11.4977	14.5703	1.02962	0.573557	1.66337	-0.673237	0.00216067	0.0104074	-4.13616	2.6e-28	1.18e-25	-1.11375	1.49e-08	3.3e-07	-2.43157	8.98e-33	2.85e-31	-6.14772	3.28e-53	2.33e-51	-1.76479	3.71e-13	9.85e-12	-2.00599	0.0187053	0.0576906	-1.29604	1.37e-08	1.2e-07	-5.02628	2.92e-32	1.59e-30
AT2G27840	11.8175	10.9698	12.3429	22.279	15.4473	16.7053	15.6356	16.7143	16.0853	5.66584	6.20458	5.0006	12.7402	13.8882	11.684	12.3353	35.4371	15.5154	1.17071	1.45e-07	2.04e-06	1.9141	5.88e-08	1.3e-06	1.0586	1.5e-08	3.32e-07	1.66329	3.87e-18	5.03e-17	1.50997	5.49e-20	7.39e-19	0.485915	0.00953091	0.0280542	-0.388387	0.266862	0.437863	0.624664	7.65e-05	0.000365174	0.459618	0.000456066	0.00162808
AT3G10310	1.14097	1.4186	1.30079	1.34354	1.9008	1.6899	1.62789	2.00357	2.66406	0.319611	0.321054	0.214602	0.553525	0.704382	0.479812	0.378463	1.0615	0.455148	1.00798	0.0744587	0.178657	1.1534	0.0964307	0.21874	2.17082	1.6e-08	3.52e-07	2.49837	3.71e-12	2.87e-11	2.86299	2.55e-16	2.63e-15	1.48816	6.99e-06	5.01e-05	1.72784	0.000188652	0.00120981	0.348666	0.147453	0.252415	0.701105	0.00362679	0.0103928
AT4G38290	7.72686	5.59416	7.68243	4.48437	6.60048	4.63437	7.54367	7.69643	8.32842	19.3256	22.3894	15.996	11.9342	12.8429	13.9259	18.9058	12.1951	24.989	-0.589169	0.0282527	0.0856725	-0.0320653	0.925052	0.959304	-1.45691	1.63e-08	3.58e-07	-1.90261	7.78e-13	6.4e-12	-1.30332	1.95e-08	9.51e-08	-1.32099	1.15e-05	7.82e-05	-1.25727	0.000294688	0.00177999	-0.425257	0.173889	0.287646	0.161527	0.555695	0.672204
AT4G39770	6.72118	5.2534	8.8103	10.7791	12.0865	7.80918	3.96906	2.87838	3.42622	2.18562	3.05799	2.187	2.78097	4.64479	4.18223	2.0477	2.26841	1.10048	0.630416	0.0670606	0.16508	-0.446959	0.349082	0.535844	1.48426	1.65e-08	3.63e-07	2.01812	2.24e-17	2.76e-16	0.456084	0.0959029	0.155797	1.38329	9.5e-08	9.95e-07	0.919289	0.0196813	0.0600876	0.554007	0.00828428	0.0230731	-1.02165	4.93e-06	2.6e-05
AT1G06515	28.3816	22.4934	20.5634	12.9327	12.7323	13.9968	19.073	19.2327	14.2028	37.9719	48.0553	65.3403	20.8731	34.6809	39.2408	38.8569	39.2092	54.6518	-0.686671	0.0042241	0.0182744	-0.181081	0.45593	0.636466	-1.08082	1.74e-08	3.81e-07	-1.95851	1.29e-23	2.44e-22	-1.53658	5.1e-15	4.71e-14	-1.27642	1.06e-07	1.11e-06	-1.34201	5.62e-09	1.15e-07	-0.855164	5.62e-07	3.87e-06	-0.446997	0.0103447	0.0261225
AT1G55260	21.0627	25.6762	24.762	34.145	32.5153	36.8873	36.4295	33.9745	36.5434	7.75167	14.2385	11.3154	11.7865	18.4729	7.32621	20.5167	17.4239	16.7476	0.164394	0.598435	0.753183	0.725327	0.00764291	0.0315083	1.10389	1.82e-08	3.95e-07	1.61145	9.62e-18	1.22e-16	1.67422	4.73e-21	6.85e-20	1.44281	4.51e-08	5.05e-07	0.962737	9.63e-10	2.34e-08	0.528668	9.95e-06	5.61e-05	0.577095	4.28e-07	2.67e-06
AT5G61420	11.464	16.9563	20.9136	25.9755	21.1338	30.195	12.5475	9.75647	12.2971	5.47933	9.15316	6.81858	14.7218	18.383	15.0349	7.04803	8.74714	7.39771	1.15495	3.78e-08	5.93e-07	0.12169	0.648197	0.787352	1.2023	1.82e-08	3.95e-07	1.82469	1.67e-22	2.91e-21	0.680015	0.000310828	0.000861375	0.663721	7.9e-05	0.00043741	0.572384	0.00376762	0.0154906	0.642875	0.000383825	0.00155112	-0.515824	0.00333199	0.00964083
AT5G60190	6.71951	6.94261	5.3016	6.2024	6.07437	6.02903	4.98977	5.78412	5.08803	12.245	13.266	14.2323	11.6725	9.98478	12.3529	7.75685	11.9316	9.59794	-0.235621	0.243608	0.423115	-0.432467	0.0961269	0.218277	-1.06533	1.95e-08	4.19e-07	-1.14364	3.93e-11	2.74e-10	-1.33412	8.67e-14	7.21e-13	-0.915343	2.47e-06	1.96e-05	-0.888311	0.000755205	0.00401384	-0.0569693	0.770403	0.851215	-0.260431	0.201799	0.314381
AT2G39930	7.20457	9.37202	9.88646	9.14833	9.23001	11.0061	13.1659	13.5608	14.0403	4.9214	4.6322	3.00169	5.45333	3.78399	4.8927	5.24167	5.34111	4.23816	0.157783	0.517749	0.691515	0.247306	0.363241	0.550166	1.07532	1.97e-08	4.22e-07	1.20115	5.04e-11	3.47e-10	1.68648	5.31e-25	1.01e-23	1.03404	1.2e-08	1.5e-07	1.45514	2.27e-19	3.53e-17	0.145853	0.305991	0.44141	0.619799	6.42e-07	3.9e-06
AT4G29100	6.50087	7.60972	7.20342	16.0447	13.7721	14.1866	11.593	10.8904	12.2943	2.98908	4.05475	3.25613	5.14256	5.76897	4.68967	3.6442	9.86376	5.80652	0.587213	0.0148513	0.051569	0.914561	0.0104108	0.0400952	1.05026	2.24e-08	4.77e-07	2.06901	1.2e-37	4.82e-36	1.74485	4.09e-27	8.75e-26	1.47612	5.26e-21	3.8e-19	0.844909	0.00873806	0.0311825	1.0396	8.9e-17	1.86e-15	0.702387	2.71e-08	2.01e-07
ATMG00030	16.3174	10.2767	10.7107	8.81439	7.21072	5.26552	8.68974	7.2275	5.1648	24.5924	37.5195	45.9145	121.377	116.234	82.1849	31.3777	70.9299	132.238	1.55642	2.51e-11	6.29e-10	1.12707	0.0049838	0.0225376	-1.53078	2.25e-08	4.79e-07	-2.37026	3.09e-16	3.45e-15	-2.36459	8.45e-17	8.99e-16	-3.93099	5.64e-60	9.05e-57	-3.4812	3.59e-14	2.3e-12	-0.817441	0.0103299	0.0279002	-0.826083	0.00910262	0.0233873
AT5G24760	5.83117	6.31553	5.49373	8.34774	6.61013	6.88959	8.71095	8.21731	8.71685	2.46992	3.00485	2.59317	3.6665	3.7685	1.96904	4.81455	8.18038	3.91597	0.209908	0.512268	0.686521	1.07551	0.00177805	0.00984287	1.12995	2.27e-08	4.81e-07	1.41129	3.85e-13	3.27e-12	1.65773	2.46e-21	3.62e-20	1.19543	4.94e-06	3.67e-05	0.59755	0.0382046	0.101935	0.30215	0.0496867	0.104887	0.536027	0.000109444	0.000444291
AT1G76720	4.52759	4.57711	4.59558	2.21331	2.69032	3.06058	2.65749	2.78816	2.58767	2.08344	2.7997	1.74339	1.5976	1.22101	1.65851	1.44782	0.595725	1.66229	-0.577433	0.03902	0.109409	-0.828393	0.0417026	0.117833	1.04781	2.29e-08	4.85e-07	0.240155	0.274811	0.382784	0.267264	0.182223	0.270492	0.808888	0.000565842	0.00243622	1.11011	0.00313963	0.0133088	-0.787869	3.39e-07	2.42e-06	-0.773407	1.32e-08	1.02e-07
AT5G25890	8.34548	6.10085	6.60862	16.6975	11.7984	12.3705	8.60017	8.99557	9.97502	1.85331	3.24711	2.46249	5.02887	6.26916	3.37352	6.14794	8.44559	4.82429	0.944953	0.00806903	0.0311905	1.36924	0.000335482	0.00244887	1.47918	2.38e-08	5e-07	2.40802	3.25e-24	6.4e-23	1.85641	1.11e-15	1.09e-14	1.45831	1.03e-08	1.29e-07	0.501643	0.0604194	0.145787	0.949286	2.02e-07	1.49e-06	0.384514	0.025799	0.0576084
AT1G45332	5.84818	6.08226	6.16849	7.72486	8.59302	8.11024	7.98725	9.63042	9.42647	3.26454	2.44455	3.34773	5.60384	5.59471	4.90393	5.01185	8.23028	5.40967	0.81935	0.000233562	0.00154914	1.04966	0.000235338	0.00183102	1.00154	2.43e-08	5.08e-07	1.40693	7.01e-17	8.23e-16	1.5682	1.92e-20	2.67e-19	0.580544	0.000118848	0.000624908	0.532117	0.0222087	0.0661594	0.426586	0.000504502	0.00198212	0.575855	5.45e-06	2.86e-05
AT2G01950	3.73071	3.64081	3.68168	7.65522	7.11709	7.15707	2.29467	2.90098	4.23726	1.35974	1.93499	1.76077	5.57964	3.52357	4.46469	1.99052	5.73907	2.86304	1.41348	3.09e-08	4.89e-07	1.07466	0.00573337	0.0251207	1.13095	2.43e-08	5.08e-07	2.09224	7.19e-34	2.4e-32	0.8893	0.000363002	0.000994713	0.66978	0.000343462	0.00157473	-0.171761	0.668246	0.796052	0.982032	3.12e-15	5.72e-14	-0.233693	0.235232	0.354634
ATCG00950	0.621056	0.648006	0.708291	0.629151	0.864018	0.447357	0.591314	0.424536	0.442382	1.47108	2.56995	3.0921	4.50045	70.5667	5.04599	2.55177	8.58555	2.42283	3.48642	NA	1	0.933874	0.0452722	0.125499	-1.84808	2.78e-08	5.75e-07	-1.90545	6.89e-08	3.33e-07	-2.29925	2.05e-11	1.39e-10	-5.38955	NA	1	-3.21837	5.07e-10	1.31e-08	-0.0346654	0.927706	0.95646	-0.443542	0.253961	0.376008
AT2G40900	14.6035	9.78036	9.13559	15.9244	12.9047	9.54847	6.21621	5.92581	5.95629	2.9921	6.21384	2.95507	11.199	6.32634	6.86049	4.24432	14.1804	6.95159	0.991639	0.00183785	0.0090515	1.06933	0.012531	0.0464183	1.46388	3e-08	6.14e-07	1.63134	1.21e-09	7.2e-09	0.564493	0.0311456	0.0578881	0.630727	0.0141972	0.0393085	-0.490374	0.210884	0.370609	0.187011	0.351379	0.490013	-0.893273	6.04e-07	3.68e-06
AT1G30600	3.04391	3.25478	3.82459	2.99844	3.29875	3.84735	4.54184	4.52054	4.81384	1.01508	1.72558	0.900821	2.20811	1.88632	1.85533	1.02418	4.55451	2.23504	0.69551	0.0452079	0.12227	1.10865	0.029058	0.088967	1.47379	3.04e-08	6.21e-07	1.4515	5.59e-08	2.73e-07	1.91761	4.63e-16	4.67e-15	0.748326	0.000834354	0.00342188	0.82559	0.0626459	0.150103	-0.00237701	0.989372	0.993521	0.450847	0.0042232	0.0118847
AT5G45670	12.606	16.7109	18.1619	13.2978	10.4952	16.1562	13.9857	14.7696	16.8522	8.24222	9.16894	6.2868	4.6413	5.54297	4.95082	10.8333	8.42719	10.2145	-0.65986	0.0051052	0.0214061	0.323442	0.196834	0.364101	1.00252	3.2e-08	6.51e-07	0.728632	0.000190811	0.000560166	0.932689	1.01e-08	5.07e-08	1.38132	3.42e-11	6.59e-10	0.624223	0.000749485	0.00398528	-0.254128	0.140547	0.243007	-0.0619072	0.663962	0.761989
AT1G03780	1.87227	2.84655	2.75713	1.8407	2.28573	1.93115	2.35065	2.76715	2.27046	0.804014	0.931895	0.430372	1.04663	0.671031	1.69046	0.507015	4.70728	0.810287	0.639108	0.187163	0.351087	1.48065	0.0337031	0.0998968	1.78281	3.48e-08	7.06e-07	1.45378	5.72e-06	2.12e-05	1.75504	5.23e-09	2.73e-08	0.806551	0.0236254	0.060098	0.294401	0.660062	0.790238	-0.309177	0.170131	0.282645	-0.0194675	0.927721	0.954406
AT3G15550	2.04444	2.86582	2.35705	2.20893	1.90225	2.11161	2.13175	1.87217	2.9173	0.482321	0.841496	0.697291	0.429592	1.03285	0.875202	0.499453	2.2553	0.563947	0.196841	0.722101	0.838416	0.722628	0.299558	0.483838	1.84852	3.78e-08	7.62e-07	1.59791	1.4e-06	5.7e-06	1.76566	1.6e-07	7.04e-07	1.39848	0.000217552	0.00105514	1.05765	0.0724934	0.1675	-0.229405	0.316192	0.452368	-0.0756052	0.755012	0.833701
AT5G16250	13.0032	23.0069	17.5781	16.8229	12.4703	16.1624	14.1543	12.1258	15.459	6.45689	9.09383	4.6077	9.90121	7.38027	10.3584	7.36693	26.6402	7.33709	0.4423	0.152207	0.301729	1.04321	0.0278442	0.0860472	1.40965	3.98e-08	8e-07	1.14664	2.77e-06	1.08e-05	1.0377	1.13e-05	3.88e-05	0.695367	0.00186866	0.00689319	0.0117809	0.979695	0.989212	-0.242795	0.226375	0.352073	-0.364437	0.0565392	0.11183
AT2G25625	3.15643	3.69151	4.20047	30.4495	26.6101	27.0562	13.6676	15.8842	14.1127	9.63537	7.74309	10.1508	46.0399	41.7976	48.2714	12.6383	12.2828	12.7367	2.29498	1.56e-39	3.97e-37	0.460454	0.0755014	0.182793	-1.31506	4.25e-08	8.5e-07	1.58677	1.92e-23	3.58e-22	0.655841	0.000227613	0.00064499	-0.715542	3.03e-08	3.51e-07	0.209204	0.257973	0.427862	2.92201	1.54e-70	6.63e-68	1.97926	8.16e-26	2.87e-24
AT5G60690	5.40223	5.78389	6.43676	9.64438	9.78488	8.7916	7.00665	6.84441	8.66107	2.78923	3.59992	2.24739	4.98366	4.72854	5.3713	2.91019	6.90564	4.13094	0.791524	0.000435324	0.00265666	0.698958	0.0383956	0.110534	1.02871	4.32e-08	8.61e-07	1.68128	4.49e-23	8.17e-22	1.3703	4.86e-14	4.12e-13	0.88234	2.69e-10	4.43e-09	0.686718	0.0238979	0.0701903	0.672887	2.12e-08	1.79e-07	0.348766	0.00961408	0.0245222
AT4G02970	37.3125	51.1298	31.5741	35.5735	22.313	22.3097	66.4228	60.5413	47.9289	144.726	200.155	381.667	101.863	192.333	95.58	550.934	521.415	439.86	-0.907746	0.101017	0.223361	1.06478	0.0153926	0.0545918	-2.59714	5.05e-08	9.98e-07	-3.21	7.23e-11	4.9e-10	-2.06659	4.69e-06	1.71e-05	-2.30261	6.91e-09	8.89e-08	-3.11539	3.51e-84	2.69e-80	-0.588766	0.00267505	0.00861345	0.540223	0.000630283	0.00217763
AT1G79430	11.2321	11.7739	9.51306	10.598	10.3671	9.71242	7.76929	7.32714	9.5086	6.38684	4.46471	3.44716	13.7059	9.38385	10.9281	9.0326	17.4907	8.01025	1.23675	1.95e-06	2.17e-05	1.27825	0.000276024	0.00209251	1.18497	5.09e-08	1e-06	1.07436	5.37e-07	2.3e-06	0.769057	0.000755272	0.00196087	-0.1717	0.35556	0.50816	-0.492636	0.12044	0.245378	-0.0903755	0.521855	0.652233	-0.407011	0.00902448	0.0232174
AT3G57965	1.32366	1.49071	0.999219	0.952517	1.40009	1.90816	1.49884	1.77239	2.03209	2.94683	5.00061	3.55212	6.21766	4.6562	8.05098	3.63538	6.58015	9.26487	0.706659	0.011147	0.0409647	0.769255	0.0350747	0.103025	-1.59106	5.11e-08	1.01e-06	-1.45619	2.33e-06	9.18e-06	-1.12649	1.99e-05	6.61e-05	-2.17099	2.64e-12	6.11e-11	-1.8836	4.52e-07	6.01e-06	0.156121	0.646073	0.753741	0.472	0.10808	0.190989
AT3G23430	24.1213	16.3167	22.4655	15.9583	14.4894	13.9455	13.1806	10.3448	14.3402	8.04394	14.1304	8.92607	17.5193	8.77231	8.44627	8.49715	16.0992	11.7629	0.148027	0.57284	0.734341	0.234188	0.388045	0.57458	1.01789	5.33e-08	1.04e-06	0.488106	0.0071447	0.0156124	0.274678	0.144784	0.222536	0.331413	0.177186	0.302981	0.0540673	0.827868	0.903504	-0.509823	0.000185071	0.000810551	-0.737048	3.76e-07	2.37e-06
AT3G25610	3.29272	2.36189	2.63162	6.26337	7.00759	5.33916	2.71033	2.75804	4.19956	0.931233	0.816651	1.4292	2.54094	2.8116	2.10733	1.13906	0.294556	0.631495	1.22301	4.76e-05	0.000382909	-0.611107	0.260902	0.441024	1.38887	5.5e-08	1.08e-06	2.52847	1.23e-31	3.67e-30	1.59644	8.12e-10	4.62e-09	1.29852	4.87e-12	1.07e-10	2.21975	7.73e-07	9.59e-06	1.16009	1.21e-12	1.68e-11	0.217135	0.273857	0.399076
AT2G25790	2.76348	4.05829	3.05981	5.93507	5.67536	5.89176	4.27809	4.50077	5.38224	1.39281	1.47274	1.08734	2.48109	1.77091	1.9809	1.81788	4.6715	2.56806	0.6447	0.0375492	0.106346	1.20284	0.00265969	0.0136665	1.32122	5.61e-08	1.1e-06	2.11856	7.02e-29	1.79e-27	1.82746	8.15e-19	1.02e-17	1.4658	5.1e-14	1.53e-12	0.640941	0.0623236	0.149451	0.819286	5.77e-07	3.97e-06	0.515408	0.00334115	0.00966298
AT5G47050	15.4647	12.3813	11.7562	16.5807	15.3861	11.5002	7.4671	6.99265	8.99615	4.88124	8.18388	4.24424	11.5415	10.2516	9.03127	5.23947	6.18144	4.38077	0.820254	0.00146425	0.00745942	-0.122358	0.713223	0.830808	1.19474	5.68e-08	1.11e-06	1.3019	1.3e-08	6.87e-08	0.428004	0.0646643	0.110572	0.473809	0.0120157	0.034064	0.564824	0.0178662	0.0556181	0.126783	0.428157	0.567616	-0.760609	8.73e-07	5.19e-06
AT5G57240	2.14195	3.36247	2.28546	6.64395	6.92385	7.19698	1.29188	1.37159	1.02192	0.731717	0.673768	0.636469	2.00948	1.45755	1.36363	0.399901	0.0506291	0.338655	1.23072	0.00778841	0.0303196	-1.36157	0.1306	0.272053	1.93191	5.71e-08	1.11e-06	3.31935	4.52e-37	1.76e-35	0.841746	0.0324296	0.0600237	2.07954	3.41e-18	1.81e-16	2.21796	0.00191014	0.00883208	1.40957	1.82e-12	2.48e-11	-1.0811	0.000157342	0.000619206
AT1G11600	1.87272	4.38448	4.1435	0.698836	0.376644	1.19967	2.72758	3.17865	2.94828	0.862005	1.11329	0.541207	0.164521	0.125258	0.172118	0.605709	2.50505	1.02588	-2.45577	0.000928979	0.00506622	0.723026	0.272793	0.454475	2.04352	6.28e-08	1.21e-06	-0.169274	0.743867	0.807092	1.79988	1.94e-08	9.45e-08	2.27775	0.00170105	0.00635083	1.09551	0.0325682	0.0898757	-2.195	2.09e-08	1.77e-07	-0.234941	0.3891	0.519106
AT5G49550	19.3964	19.0589	19.2848	21.2443	14.8918	15.706	26.3527	20.8521	22.4855	28.8672	40.2191	46.8156	31.3467	35.0947	38.5055	68.7256	51.5489	58.4535	-0.154187	0.452662	0.636118	0.634396	0.00564756	0.0248463	-1.00288	6.43e-08	1.24e-06	-1.18717	1.14e-08	6.08e-08	-0.743578	6.19e-05	0.000191117	-1.03819	1.27e-07	1.3e-06	-1.3636	1.55e-12	7.09e-11	-0.162363	0.361296	0.500863	0.267232	0.0855356	0.157744
AT1G05260	10.8878	6.34763	7.04047	35.9685	30.8683	23.5934	16.7102	16.9475	18.5297	0.955492	2.39951	3.35945	22.212	13.1206	7.47877	13.0811	18.4454	10.8175	2.66578	1.75e-11	4.53e-10	2.66859	2.4e-11	1.1e-09	1.86118	6.62e-08	1.27e-06	3.72449	1.25e-13	1.11e-12	2.95578	1.15e-27	2.56e-26	1.05569	0.000545416	0.00235824	0.297673	0.201078	0.358849	1.88908	5.13e-22	1.6e-20	1.09966	1.23e-09	1.08e-08
AT4G14330	1.37196	1.82516	1.73919	1.33282	1.36219	1.39501	1.94306	1.96337	2.07667	0.34028	0.38203	0.571811	0.873582	0.407204	1.13774	0.229729	3.25748	0.855146	0.893739	0.10575	0.230913	1.75264	0.0207913	0.0690712	1.9387	6.86e-08	1.31e-06	1.63995	4.74e-06	1.78e-05	2.20513	8.17e-12	5.74e-11	0.733151	0.0651037	0.137353	0.461198	0.510941	0.675073	-0.276933	0.248025	0.377211	0.273788	0.217192	0.33335
ATCG00080	43.0049	27.6533	26.666	13.4768	14.4444	10.1116	8.73209	10.7473	2.58439	75.0216	82.9504	102.591	199.979	35.6844	132.267	33.1844	23.7512	129.125	0.483524	0.467374	0.649176	-0.477022	0.349133	0.535851	-1.41757	6.92e-08	1.32e-06	-2.80282	1.74e-23	3.26e-22	-3.56083	1.35e-24	2.48e-23	-3.29719	5.65e-12	1.23e-10	-3.08011	1.68e-05	0.000147417	-1.36346	8.65e-05	0.000407084	-2.13723	6.25e-07	3.8e-06
AT5G60930	1.42736	2.92795	2.93968	3.30154	2.59832	3.34908	2.55683	2.9644	3.49273	0.555328	1.03598	0.740905	2.15512	1.78874	2.52568	1.14897	4.59994	1.55906	1.46021	3.27e-06	3.44e-05	1.65506	0.00073748	0.00475248	1.64574	7.57e-08	1.43e-06	1.96226	1.99e-15	2.08e-14	1.94051	1.86e-15	1.78e-14	0.494038	0.0201959	0.0526925	0.300095	0.510443	0.674911	0.337251	0.148712	0.254016	0.301709	0.183001	0.291512
AT1G44800	12.8321	14.0117	12.1112	22.6656	17.5658	17.6762	17.5034	14.541	25.407	4.99244	8.32196	4.49163	11.6966	7.76445	4.7531	18.8622	39.6202	15.7647	0.432285	0.176998	0.336862	2.06788	7.98e-10	2.68e-08	1.12974	7.69e-08	1.45e-06	1.67507	2.13e-15	2.22e-14	1.67919	4.36e-13	3.42e-12	1.23517	5.13e-06	3.8e-05	-0.373698	0.270146	0.441247	0.565276	2.97e-05	0.000153017	0.555796	0.000992306	0.00327351
AT5G18070	3.49129	4.76957	4.70015	3.90687	4.27708	4.47627	7.27332	9.46383	7.73626	9.3901	11.0596	6.86886	3.83235	4.35088	4.85834	12.7191	14.7317	14.6193	-1.07945	1.68e-06	1.9e-05	0.631291	0.004415	0.0205003	-1.07504	7.81e-08	1.47e-06	-1.13443	2.26e-09	1.31e-08	-0.16823	0.35336	0.466823	-0.0627146	0.753156	0.836932	-0.78565	1.1e-05	0.000101587	-0.0392445	0.828607	0.890149	0.914293	5.46e-08	3.87e-07
AT4G10150	2.19391	3.05761	3.18106	1.53391	1.22376	1.35926	0.822001	1.18032	0.681194	6.82849	8.09184	7.09238	3.51614	2.65892	2.83344	3.49869	2.30333	3.8745	-1.29898	1.36e-05	0.000124857	-1.17673	0.00105263	0.00635917	-1.38318	8.39e-08	1.56e-06	-2.444	2.53e-19	3.56e-18	-3.04006	1.47e-23	2.54e-22	-1.15216	0.00177996	0.00661056	-1.85262	0.000118084	0.000807291	-1.04024	0.00187033	0.0062773	-1.65085	1.16e-05	5.73e-05
AT2G17525	3.29488	3.86217	5.03647	2.514	3.36068	3.05838	4.71631	4.07103	3.946	1.72664	1.23513	0.459908	0.978651	0.239494	0.926332	1.11523	0	0.491772	-0.68637	0.256758	0.439349	-1.07875	0.264232	0.444519	1.82867	8.66e-08	1.61e-06	1.35642	0.000191476	0.000561918	1.87897	8.53e-09	4.33e-08	2.02942	2.02e-06	1.63e-05	2.98012	0.0391553	0.103873	-0.454589	0.0337939	0.0762776	0.0587296	0.761394	0.838523
AT5G43180	8.40628	6.54553	6.75278	12.8324	11.825	7.79097	11.6139	8.00281	10.1119	2.07928	2.67611	2.64154	5.72952	4.82481	4.41988	8.41631	11.06	8.38345	1.00735	0.00739415	0.0290687	1.92233	2.21e-07	4.28e-06	1.55632	8.93e-08	1.66e-06	2.1077	8.16e-14	7.37e-13	1.99744	8.68e-14	7.21e-13	1.09271	6.01e-05	0.000343216	0.0891925	0.738473	0.846607	0.57217	0.00980337	0.0267031	0.448921	0.0295079	0.0645287
AT3G21600	5.32452	5.2735	4.59814	7.20139	6.89719	6.04106	3.74824	3.64047	4.44954	1.56254	2.28305	2.06798	4.58635	2.67304	3.50759	2.44545	4.42292	5.55281	0.854437	0.0145187	0.0506881	1.07924	0.010559	0.0405585	1.3643	8.97e-08	1.66e-06	1.74301	7.89e-14	7.14e-13	0.991617	0.00014105	0.000413168	0.878781	0.000404754	0.00182071	-0.0751122	0.832674	0.906332	0.39972	0.019345	0.0476288	-0.36495	0.0570166	0.112654
AT1G73300	9.31561	4.68981	4.29366	5.8026	8.58924	3.66934	1.83068	1.54004	1.14931	1.51213	2.35077	1.81966	2.95018	2.01418	0.63741	2.00702	0.089681	0.307626	-0.0304555	0.951383	0.975056	-1.22753	0.140655	0.286653	1.68984	9e-08	1.67e-06	1.64134	2.4e-07	1.08e-06	-0.33834	0.321058	0.43256	1.665	0.000285585	0.00134315	0.90653	0.316668	0.491864	-0.0272884	0.95603	0.973356	-2.02048	1.02e-11	1.11e-10
AT5G65820	2.19902	2.55507	3.14625	2.29735	3.614	3.21352	3.3037	2.51618	3.22239	0.845116	0.754605	0.550255	0.975754	0.859627	0.495822	0.513196	0.103956	0.0802336	0.103986	0.856782	0.922018	-1.61182	0.0867386	0.202542	1.87485	9.38e-08	1.73e-06	2.05686	1.56e-09	9.23e-09	2.0564	2.24e-10	1.36e-09	1.9475	2.04e-07	2.01e-06	3.68718	5.81e-09	1.19e-07	0.202427	0.418581	0.558239	0.189834	0.418807	0.547504
AT5G45010	3.23199	5.49684	2.39644	4.98304	3.22669	3.73729	4.13773	3.77231	5.35772	8.8873	10.7257	13.3475	4.04327	7.21891	5.1832	8.96297	5.36185	3.60563	-1.01564	0.000685934	0.00392303	-0.868369	0.0225374	0.0735405	-1.56516	9.41e-08	1.74e-06	-1.48971	4.71e-09	2.62e-08	-1.32422	3.53e-08	1.67e-07	-0.479261	0.148768	0.264752	-0.439932	0.286205	0.459718	0.0971064	0.769584	0.85064	0.250229	0.426024	0.554263
AT4G02800	4.1169	6.42749	5.05051	5.27788	4.05943	4.73348	3.94082	4.31544	5.44294	1.5113	2.33557	1.40505	0.793839	3.35041	2.05818	1.52485	8.30124	2.91373	0.226545	0.654464	0.791575	1.28496	0.0233913	0.0756933	1.56914	9.78e-08	1.8e-06	1.39451	8.49e-07	3.55e-06	1.37065	1.48e-06	5.75e-06	1.16661	0.00557332	0.0177558	0.101977	0.849106	0.914989	-0.153952	0.474449	0.609593	-0.191087	0.380433	0.510831
AT3G47965	10.0297	9.9666	7.43013	11.8104	4.82665	8.34264	12.2904	7.0253	7.14422	17.1006	23.9797	24.4634	15.0266	13.0748	8.87618	41.2097	14.6752	16.9649	-0.83602	0.00281289	0.0129759	0.163075	0.668692	0.801882	-1.25451	1.02e-07	1.86e-06	-1.41746	1.21e-06	4.96e-06	-1.31817	3.06e-07	1.3e-06	-0.587381	0.105702	0.201954	-1.46488	0.000932754	0.00477839	-0.141663	0.646507	0.753891	-0.0556285	0.83998	0.894073
AT1G49320	10.6763	11.9035	9.88004	6.34636	7.58602	5.74662	5.68634	4.41832	7.15257	5.22409	5.8254	4.00212	4.65297	2.19377	2.32227	9.35109	7.2028	4.79129	-0.724992	0.0483284	0.128631	0.5128	0.147509	0.296498	1.10825	1.05e-07	1.91e-06	0.359753	0.117934	0.188366	0.184025	0.460397	0.574758	1.07605	0.00116245	0.00456146	-0.312184	0.353212	0.529705	-0.728476	2.86e-05	0.000147858	-0.917325	1.84e-06	1.04e-05
AT5G18860	10.6767	6.58331	7.51498	10.6729	12.863	9.91672	5.53037	5.82595	6.00987	3.65628	4.97005	3.16959	6.87164	4.69148	5.54799	3.10737	2.32561	1.61936	0.524556	0.0207437	0.0671771	-0.732311	0.022184	0.0726104	1.07209	1.13e-07	2.04e-06	1.47761	2.34e-17	2.87e-16	0.547437	0.00160487	0.00392427	0.944563	1.49e-07	1.51e-06	1.29553	8.94e-07	1.09e-05	0.426109	0.0102646	0.027766	-0.516861	0.00117531	0.00380901
AT5G51750	5.84327	11.0352	10.3479	8.51723	8.14739	10.719	14.1181	13.1327	17.0235	4.53984	4.33127	3.5987	2.82493	2.69899	2.89742	4.46944	6.35128	4.07387	-0.578595	0.0125923	0.0452701	0.263965	0.332888	0.519362	1.12687	1.14e-07	2.05e-06	1.10954	4.79e-11	3.31e-10	1.81546	2.18e-33	6.45e-32	1.68057	5.72e-20	3.71e-18	1.56719	6.11e-13	3.06e-11	0.00371589	0.98493	0.990721	0.69794	0.0185405	0.0431639
AT2G20635	2.19375	2.43787	2.49648	2.33425	1.8871	2.0344	2.70943	2.20689	2.78202	0.678684	0.743725	0.508426	0.989162	0.502064	0.488673	0.910434	4.38005	0.896203	0.0256919	0.966632	0.983592	1.68516	0.0134698	0.0491206	1.88202	1.16e-07	2.09e-06	1.66729	2.93e-06	1.14e-05	1.98025	4.47e-09	2.35e-08	1.63175	6.75e-05	0.000381215	0.313996	0.603423	0.749459	-0.194585	0.418381	0.558037	0.106176	0.649124	0.750181
AT3G58550	25.8591	17.6492	20.5425	43.4376	26.9057	26.9941	23.4866	20.8053	24.2688	33.8222	64.4456	39.9112	27.0852	54.8442	15.7578	88.7762	22.4788	45.0334	-0.50807	0.379765	0.570506	0.189528	0.755759	0.858961	-1.10714	1.3e-07	2.32e-06	-0.531173	0.0204838	0.0401619	-1.01973	2.19e-07	9.46e-07	-0.0268798	0.961324	0.976412	-1.19429	0.00211156	0.00957354	0.595658	0.00227063	0.00745475	0.0934789	0.552622	0.669271
AT1G68050	0.236755	0.311962	0.258933	0.627276	0.485984	0.662664	0.745128	0.407594	0.793914	1.21587	1.41567	1.63953	4.03644	2.07999	3.34736	1.17798	1.7667	0.330556	1.13823	0.00122394	0.00640031	-0.374637	0.536897	0.705979	-2.40076	1.32e-07	2.36e-06	-1.29009	0.000559498	0.00151185	-1.14684	0.00295271	0.00687432	-2.43613	2.44e-11	4.86e-10	-0.754304	0.26418	0.434911	1.1317	0.0275477	0.0643827	1.26339	0.0161011	0.038252
AT4G36150	1.70303	2.06069	2.54641	1.91212	1.94407	2.24015	1.8163	1.77278	2.11511	0.924527	0.727481	0.677205	1.12539	1.20685	0.545602	0.821074	0.57573	0.51347	0.292895	0.482788	0.662692	-0.277552	0.569823	0.73098	1.4373	1.4e-07	2.48e-06	1.36155	8.04e-08	3.85e-07	1.27859	5.64e-07	2.33e-06	1.06346	0.000898664	0.00364456	1.57229	1.73e-06	1.95e-05	-0.0552263	0.786032	0.861206	-0.150177	0.461589	0.588387
AT3G20010	3.03349	3.441	3.76734	3.38509	3.74332	3.97517	4.1655	4.44	4.41696	1.85339	1.8104	1.22183	1.09293	1.56018	1.25058	0.775411	2.98225	1.1686	-0.337592	0.253393	0.435009	0.0183621	0.967872	0.981038	1.06693	1.44e-07	2.54e-06	1.15768	2.76e-09	1.59e-08	1.40133	1.27e-14	1.14e-13	1.49086	7.82e-13	1.97e-11	1.40007	0.000879017	0.0045512	0.11096	0.446297	0.584513	0.342876	0.0116079	0.028818
AT1G77550	4.01171	4.77416	5.09264	5.5359	5.43446	5.26339	7.85897	8.29399	8.3578	2.44571	2.03679	2.15893	1.91768	2.6578	2.80482	3.73573	4.32171	4.94744	0.139367	0.626108	0.773147	0.977245	0.000629397	0.00416286	1.06438	1.45e-07	2.56e-06	1.26365	2.55e-12	2e-11	1.87258	6.54e-30	1.62e-28	1.11854	7.51e-08	8.02e-07	0.909645	1.48e-06	1.72e-05	0.220028	0.140052	0.24241	0.816912	3.05e-09	2.55e-08
AT3G15990	3.40835	2.37936	2.62572	5.70128	5.17721	4.42242	3.04455	2.66187	3.59531	0.605943	1.1115	0.897341	3.07394	2.17062	0.957398	2.13816	1.07186	1.9134	1.23633	0.00860562	0.0328992	0.981031	0.0561724	0.147246	1.68887	1.45e-07	2.56e-06	2.52381	6.21e-21	9.74e-20	1.82119	1.01e-09	5.68e-09	1.27969	0.000265528	0.00125841	0.8539	0.0169894	0.0534748	0.855375	1.62e-05	8.81e-05	0.139386	0.523723	0.644272
AT4G26010	1.21469	2.14669	2.04381	8.77466	8.9784	3.70496	4.56512	7.21194	12.475	0.0727055	0.328651	0.319535	1.26276	1.10931	0.541978	2.68213	2.56563	1.21139	2.00997	0.00889781	0.0337923	3.17856	7.68e-06	9.7e-05	2.91566	1.57e-07	2.75e-06	4.87815	4.4e-25	9.24e-24	5.06794	1.19e-13	9.78e-13	2.85743	1.55e-12	3.71e-11	1.90259	1.31e-05	0.000118374	1.98153	2.59e-10	2.81e-09	2.16153	1.34e-12	1.6e-11
AT1G14440	4.22792	5.96441	6.36687	3.31904	3.35405	4.4982	6.18073	7.02334	5.82671	2.07778	2.84085	1.77561	1.6193	1.93734	2.60833	3.71422	4.3609	2.83562	-0.132111	0.710128	0.830615	0.712953	0.0500295	0.135369	1.3058	1.6e-07	2.79e-06	0.713175	0.0061064	0.0135574	1.49603	8.06e-12	5.67e-11	0.838388	0.00330419	0.0113469	0.799029	0.00141884	0.00685283	-0.572524	0.00600427	0.0174839	0.197898	0.267389	0.391446
AT1G49700	0.492252	0.544296	0.444928	1.46229	0.758829	1.01768	1.36816	0.924496	1.58398	1.56694	2.62335	5.3371	3.20996	4.62215	3.45552	8.00707	8.50012	7.76538	0.236342	0.589202	0.746424	1.36015	0.00158843	0.00894971	-2.68156	1.71e-07	2.95e-06	-1.58322	0.000853819	0.00224169	-1.30831	0.00352257	0.00808807	-1.82027	4.01e-06	3.04e-05	-2.65473	5.82e-16	5.15e-14	1.12192	0.0369992	0.0822398	1.38222	0.00685639	0.0182253
AT5G55520	1.49277	2.44416	2.43559	2.23106	1.5543	2.09244	1.94465	2.43815	2.38878	0.759477	0.605836	0.368145	1.37279	0.318096	0.936639	0.640921	3.26427	0.438981	0.587123	0.315093	0.503766	1.32977	0.0659489	0.165217	1.87379	1.74e-07	2.98e-06	1.73179	6.26e-07	2.66e-06	1.94886	1.71e-09	9.42e-09	1.1346	0.0120641	0.0341933	0.639796	0.325196	0.50111	-0.122035	0.634975	0.744228	0.0844949	0.724511	0.809348
AT3G05727	43.1873	133.737	150.829	143.446	132.82	198.686	82.669	63.9246	63.2552	16.9183	17.1111	12.35	18.5779	26.6383	31.0971	22.134	9.62148	38.0205	0.705	0.00763443	0.0298102	0.598731	0.153362	0.305618	2.82136	1.83e-07	3.13e-06	3.33026	1.14e-77	2.44e-75	2.16525	6.51e-36	2.15e-34	2.61916	7.54e-36	2.3e-33	1.58152	5.68e-05	0.000426311	0.531338	0.328498	0.465379	-0.646373	0.222714	0.339824
AT2G32795	7.35475	9.49488	8.54403	7.58938	7.32396	8.39674	3.41118	3.73191	4.61527	17.1686	16.6107	21.2465	15.4526	16.6362	17.0081	14.3709	5.10185	8.41569	-0.175433	0.430335	0.615788	-0.970494	0.00989413	0.0386161	-1.11341	1.87e-07	3.19e-06	-1.26387	8.83e-10	5.36e-09	-2.23827	7.37e-22	1.13e-20	-1.09472	2.25e-07	2.19e-06	-1.25243	0.00517984	0.0202254	-0.128852	0.561109	0.6855	-1.11561	1.85e-05	8.78e-05
AT2G21130	1.23112	1.91977	3.24843	3.88911	3.29624	3.47898	4.04498	4.27974	4.36653	6.96363	6.49541	6.92248	7.03916	12.7048	10.4026	8.24589	2.11087	4.10834	0.55252	0.0431958	0.118111	-0.484343	0.28693	0.46973	-1.67005	1.99e-07	3.37e-06	-0.959825	3.58e-05	0.000118411	-0.694032	0.00169162	0.00412116	-1.51805	4.2e-08	4.74e-07	-0.194368	0.688324	0.81043	0.730477	0.0340764	0.0768466	0.983751	0.00243655	0.00730492
AT3G57630	2.279	2.41295	2.3525	4.87156	4.36587	4.78665	2.96303	3.4237	4.32681	0.999618	1.07221	0.800465	2.80682	2.72291	1.76817	1.47227	1.29422	0.636967	1.33261	2.76e-05	0.000236672	0.253493	0.587099	0.744115	1.29361	2e-07	3.38e-06	2.25966	6.17e-28	1.52e-26	1.88573	1.21e-15	1.18e-14	0.921622	2.52e-05	0.000157434	1.64924	2.89e-06	3.07e-05	0.987323	1.12e-10	1.27e-09	0.600396	0.000975063	0.00322166
ATMG01170	1.40829	2.85484	1.62127	0.850982	1.32301	0.940049	2.13281	2.26499	1.55344	3.97954	6.56111	9.17263	16.6822	8.05174	13.6234	7.80132	11.8881	29.4568	0.949913	0.00197138	0.00961818	1.32704	0.00170831	0.00951227	-1.74248	2.08e-07	3.51e-06	-2.68936	5.1e-15	5.14e-14	-1.73496	1.96e-08	9.56e-08	-3.64541	1.74e-29	3.09e-27	-3.05203	1.59e-11	5.89e-10	-0.923319	0.0188778	0.0466856	0.0152449	0.964641	0.97633
AT3G08860	9.47042	16.1646	10.9888	75.0862	74.3518	77.4124	49.481	47.4956	63.8811	6.1132	5.16328	6.90867	46.2481	44.4409	44.2219	30.0896	25.2548	39.1006	2.88093	4.88e-86	1.19e-82	2.38565	8.49e-29	4.03e-26	1.0121	2.34e-07	3.89e-06	3.61721	2.87e-209	2.35e-205	3.13453	1.98e-105	6.13e-103	0.728894	2.62e-16	1.07e-14	0.761727	0.000117975	0.000807027	2.62561	4.17e-73	2.06e-70	2.13142	7.36e-15	1.1e-13
AT1G67720	2.98874	3.79034	3.17253	3.6724	4.85797	4.83684	5.55682	4.9341	5.33926	1.5504	1.28654	1.72199	2.85186	2.58837	3.2976	2.30713	7.388	3.19661	0.927982	0.000470821	0.00282686	1.50616	0.000189554	0.00151873	1.12931	2.34e-07	3.89e-06	1.5282	2.86e-13	2.47e-12	1.78676	3.52e-22	5.51e-21	0.592278	0.00342058	0.0116964	0.293683	0.439764	0.61398	0.420611	0.0136953	0.0354409	0.666023	7.19e-06	3.7e-05
AT3G21330	1.55626	3.29821	2.22251	0.62474	0.454557	0.86623	1.14498	0.949915	1.1597	5.15207	6.90043	6.31391	0.52948	0.974202	0.707798	3.60089	3.1535	3.32983	-3.07291	7.71e-20	4.82e-18	-0.855681	0.0033964	0.0165855	-1.37491	2.5e-07	4.13e-06	-3.26216	1.95e-29	5.19e-28	-2.50785	2.3e-24	4.17e-23	-0.200169	0.709145	0.804862	-1.63748	4.87e-07	6.41e-06	-1.86628	7.73e-07	5.21e-06	-1.12465	0.000609554	0.00211327
AT3G25930	10.8571	6.97851	8.11793	25.7253	21.3488	10.6931	16.3508	18.2735	20.1441	2.98774	3.93264	3.62232	6.79041	4.97774	2.92798	14.1891	2.73737	5.94198	0.46909	0.200732	0.368992	1.12831	0.0251228	0.0797478	1.3024	2.52e-07	4.15e-06	2.42699	4.29e-18	5.55e-17	2.36756	5.97e-35	1.91e-33	1.95102	1.2e-08	1.5e-07	1.25421	0.00674704	0.0252626	1.14523	0.00495229	0.0147422	1.07294	3.55e-10	3.28e-09
AT5G06850	2.85876	2.27551	2.85838	3.63733	4.48291	4.52062	3.44204	2.65544	3.53545	0.697497	1.17405	1.1599	2.31707	2.70367	1.93222	1.40632	3.63134	3.17314	1.18786	0.000385871	0.00239555	1.44616	0.000897072	0.00560715	1.40257	2.59e-07	4.25e-06	2.03707	6.61e-17	7.8e-16	1.6597	9.7e-11	6.13e-10	0.843257	0.000106346	0.00056572	0.225635	0.537761	0.697787	0.655268	0.000222775	0.000958868	0.264025	0.160914	0.263825
AT1G79840	2.19475	3.40992	3.24931	1.44313	1.45835	1.14901	2.95314	3.21307	3.71567	1.1032	1.38992	0.945043	0.899322	0.969987	1.60293	1.87009	2.11144	0.910666	0.00110969	0.997718	0.999012	0.517252	0.244265	0.421825	1.36389	2.63e-07	4.32e-06	0.209287	0.464067	0.57957	1.5104	7.92e-11	5.05e-10	0.200972	0.547554	0.680231	1.01016	0.00360949	0.0149367	-1.13455	7.26e-07	4.92e-06	0.154639	0.428904	0.556845
AT5G48600	2.21774	2.22289	2.69499	3.2426	3.21083	3.18988	3.29048	3.42563	3.47739	1.04978	0.837836	1.18503	2.70257	1.74067	2.21097	1.35573	3.68954	1.91682	1.10494	0.00021247	0.0014252	1.18696	0.00405653	0.0191577	1.21906	2.68e-07	4.4e-06	1.62668	7.45e-15	7.38e-14	1.72153	4.21e-17	4.57e-16	0.511827	0.016001	0.0434665	0.546927	0.123212	0.249829	0.428145	0.00723377	0.0205062	0.510568	0.00123516	0.0039802
AT4G11080	3.96458	5.15977	4.59486	3.14915	2.47052	3.0368	4.28224	4.70507	5.52845	2.02618	2.03533	0.872442	3.09721	2.22808	1.65838	1.43657	2.77361	3.06479	0.487758	0.226857	0.402211	0.566835	0.233718	0.408867	1.47214	2.68e-07	4.4e-06	0.783726	0.0127645	0.0263478	1.54165	3.13e-08	1.48e-07	0.287238	0.336816	0.489068	0.991385	0.00324183	0.0136814	-0.669936	0.000600373	0.00231952	0.0773823	0.664253	0.762172
AT1G01580	1.56687	0.94924	1.23554	1.55875	1.36624	0.866403	1.50612	0.868161	0.553604	0.189187	0.232273	0.346444	0.542959	0.513162	0.332983	0.310187	0.436343	0.323299	0.847839	0.207305	0.377062	0.488533	0.549789	0.715731	2.29793	2.74e-07	4.47e-06	2.28333	3e-07	1.33e-06	1.92711	0.000135854	0.000398759	1.4266	0.000724016	0.00303029	1.45047	0.0104345	0.0359841	0.00657423	0.983023	0.98981	-0.361033	0.310811	0.439091
AT5G19300	4.16421	3.05853	2.79018	3.73096	2.93546	3.45756	4.36861	4.90924	4.86264	1.12704	0.955234	1.08353	2.7919	3.29588	1.96909	2.16547	5.87793	3.58112	1.33629	0.000991986	0.00535203	1.88342	7.75e-05	0.00071001	1.66389	2.78e-07	4.52e-06	1.65229	4.15e-08	2.06e-07	2.14906	2.56e-15	2.42e-14	0.310249	0.287034	0.43497	0.279152	0.460635	0.632849	0.00927968	0.968419	0.980747	0.494097	0.0204409	0.0470128
AT3G55230	2.34518	4.39527	2.77163	20.868	14.0982	13.159	9.03212	9.02709	11.3346	0.568106	0.881944	0.34047	3.63399	2.83677	0.577486	4.10685	4.20243	3.44202	1.9629	0.00403851	0.0175861	2.71807	9.91e-07	1.63e-05	2.40288	3e-07	4.85e-06	4.71036	6.13e-44	3.21e-42	4.01411	1.49e-32	4.19e-31	2.74861	0.000100452	0.000538314	1.31715	2.36e-07	3.36e-06	2.33278	3.88e-22	1.22e-20	1.62453	4.36e-12	4.95e-11
AT2G44740	5.26896	6.23062	6.41736	4.61455	4.31054	6.29842	7.18586	8.01269	4.90792	12.4021	13.1788	10.3044	7.80541	7.40222	7.01975	8.27651	6.93595	13.7059	-0.703121	0.00166894	0.00832611	-0.302754	0.32456	0.510748	-1.00136	3.48e-07	5.59e-06	-1.26144	2.4e-09	1.39e-08	-0.844222	6.32e-05	0.000195013	-0.566146	0.0200354	0.052353	-0.528977	0.122668	0.249127	-0.239798	0.280865	0.413568	0.164496	0.451672	0.578478
AT4G15340	4.31953	1.93272	2.43753	3.76328	4.02872	2.11032	1.50469	0.887684	0.996824	0.363362	1.23188	0.42419	2.1441	1.66321	0.846455	1.22875	0.942818	0.620943	1.19229	0.0237718	0.0748816	0.478186	0.459515	0.639304	2.10488	3.49e-07	5.6e-06	2.26493	1.78e-08	9.24e-08	0.737723	0.110435	0.175861	1.06604	0.0039795	0.0132867	0.275238	0.548853	0.706784	0.17951	0.541298	0.669036	-1.36357	8.4e-06	4.25e-05
AT3G43590	6.20325	7.9894	7.90656	7.12611	7.63835	8.30189	12.5402	10.82	11.7953	3.72902	4.23801	2.69159	2.35161	2.18724	2.58701	4.84211	6.91567	2.86063	-0.593519	0.0424265	0.116501	0.463615	0.203036	0.371855	1.05123	3.57e-07	5.69e-06	1.08723	2.61e-08	1.33e-07	1.70883	3.68e-22	5.74e-21	1.67318	3e-17	1.39e-15	1.26297	2.66e-05	0.000220487	0.0564278	0.7087	0.803444	0.665939	1.43e-06	8.24e-06
AT2G38390	10.2509	7.65193	7.57956	49.3184	36.2313	29.7792	22.3622	16.5966	28.1973	12.4397	28.4628	18.034	41.5876	82.5981	25.3964	56.6197	24.8895	28.1964	1.33609	0.0269407	0.0825853	0.907698	0.00487964	0.0221629	-1.20749	3.64e-07	5.78e-06	0.942464	0.0189322	0.037449	0.179909	0.649882	0.740645	-0.397177	0.45898	0.606097	-0.713644	0.0242496	0.0709694	2.17011	2.01e-34	1.49e-32	1.393	1.85e-14	2.66e-13
ATMG00690	3.54968	3.66986	3.03517	1.19127	2.40768	1.24192	2.17051	1.40555	1.38871	7.29187	11.5698	9.74163	24.1337	9.35563	20.2293	9.30631	14.7922	35.9668	0.897545	0.00549964	0.022807	1.07959	0.011959	0.0446861	-1.47806	3.66e-07	5.8e-06	-2.58991	1.21e-13	1.08e-12	-2.53557	5.06e-15	4.68e-14	-3.49548	2.97e-18	1.58e-16	-3.60371	1.02e-12	4.81e-11	-1.09003	0.0064361	0.0185454	-1.05025	0.00554196	0.0150944
AT1G22990	14.9765	13.3169	11.1001	26.4532	34.0836	22.5073	6.48868	6.50442	4.88259	19.8638	28.0945	34.7454	68.1505	79.5266	63.9677	42.2735	10.6215	23.7615	1.34572	6.06e-12	1.69e-10	-0.0991013	0.796314	0.884228	-1.06735	3.73e-07	5.91e-06	-0.0208418	0.921449	0.942944	-2.21794	6.04e-23	9.94e-22	-1.37088	5.56e-15	1.93e-13	-2.10495	1.44e-06	1.67e-05	1.06908	5.04e-09	4.68e-08	-1.14211	7.17e-08	5.01e-07
AT1G66730	4.82426	5.98009	6.70865	5.69038	6.90436	7.81204	4.50415	4.95705	4.64551	3.36071	3.33766	1.88109	3.56937	2.45094	3.03698	1.85057	1.87432	0.996907	0.0654939	0.798105	0.887211	-0.852831	0.0139081	0.0503325	1.02914	4.08e-07	6.42e-06	1.22524	2.29e-09	1.33e-08	0.705996	0.000317218	0.000877794	1.14989	2.69e-09	3.75e-08	1.5751	5.38e-09	1.11e-07	0.215647	0.156237	0.264093	-0.315397	0.0206314	0.0473852
AT2G23950	3.1191	3.40182	4.13489	5.57376	4.83488	4.46721	3.05078	2.98323	3.70393	1.34125	1.60394	1.73099	4.30443	3.14002	3.94773	3.35098	6.57584	2.69224	1.27463	3.61e-06	3.77e-05	1.44012	0.000180058	0.00145473	1.19114	4.12e-07	6.48e-06	1.64526	4.63e-15	4.69e-14	1.04872	3.82e-06	1.4e-05	0.361951	0.0729729	0.150544	-0.377261	0.286335	0.459777	0.474562	0.0055503	0.0163258	-0.134727	0.463428	0.589953
AT3G53760	2.13579	3.0624	2.53785	2.49965	2.58801	2.73382	3.62248	4.18515	3.84949	1.05389	1.09936	0.712577	1.87734	1.31936	1.07644	3.1734	4.96421	3.22096	0.563846	0.153515	0.303773	1.99279	3.64e-08	8.52e-07	1.43066	4.18e-07	6.55e-06	1.42022	5.34e-08	2.61e-07	2.00991	2.2e-17	2.45e-16	0.848936	0.00237295	0.00852351	0.0338392	0.895776	0.94238	0.010569	0.957654	0.974399	0.588721	0.00141014	0.00447815
AT3G17840	4.19481	6.38837	6.76951	7.24181	6.41518	7.8544	8.51078	9.94349	11.9577	2.78019	2.86688	1.78415	3.08983	4.05419	4.51633	4.15493	12.5226	5.19248	0.635902	0.0280923	0.0853517	1.56362	8.4e-05	0.000760949	1.22226	4.27e-07	6.63e-06	1.5062	3.63e-13	3.1e-12	2.01917	1.92e-23	3.27e-22	0.864454	2.32e-05	0.000146601	0.472499	0.206421	0.365392	0.304647	0.0936921	0.175722	0.805677	5.71e-06	2.98e-05
AT3G28070	3.99277	4.75969	5.26811	5.34482	6.29766	7.46793	11.4259	11.6943	12.6078	2.34479	1.41322	1.99663	5.1689	4.7701	4.7248	2.42681	3.18803	3.18053	1.33803	3.87e-06	4.01e-05	0.619294	0.109346	0.239693	1.28648	4.36e-07	6.76e-06	1.70722	2.08e-12	1.65e-11	2.62321	4.47e-41	1.85e-39	0.361479	0.0760562	0.155459	2.01777	1.27e-22	2.95e-20	0.441806	0.01691	0.042484	1.34558	4e-20	9.5e-19
AT2G45220	1.79962	2.90794	2.54129	10.2271	7.56505	7.93883	8.30233	8.68847	14.1879	0.761043	0.581003	0.702393	0.813411	4.79949	0.879337	2.62035	2.60342	1.09245	1.65787	0.0069072	0.0274896	1.63568	0.00267434	0.0137256	1.82766	4.51e-07	6.95e-06	3.62876	3.82e-42	1.85e-40	3.91922	6.5e-43	2.96e-41	1.96704	0.0167845	0.0451746	2.29811	4.24e-10	1.12e-08	1.82161	7.59e-19	1.87e-17	2.10061	8.8e-21	2.21e-19
AT4G37770	0.632619	0.903527	0.943472	1.29518	0.923885	1.25758	1.5773	1.06436	1.31247	1.9802	3.3377	3.282	0.538082	0.614501	0.594202	2.72391	3.92928	4.27292	-2.3116	8.66e-08	1.27e-06	0.354512	0.350965	0.537577	-1.79217	4.53e-07	6.97e-06	-1.33128	4.78e-05	0.000154663	-1.13062	0.000357726	0.000981463	0.973888	0.0335745	0.0800877	-1.47169	4.11e-05	0.000321208	0.482065	0.20496	0.326421	0.668752	0.0723149	0.137278
AT4G00480	2.24622	4.16593	3.63505	1.66721	1.53551	1.37947	4.31901	4.89553	4.89687	0.976176	1.31678	1.1032	0.670724	0.652502	0.701694	1.69197	4.21473	1.23921	-0.757485	0.114044	0.244184	1.08056	0.0406286	0.115486	1.56564	4.56e-07	7.02e-06	0.406218	0.207546	0.303847	2.04475	5.8e-17	6.23e-16	1.1566	0.00182445	0.0067508	0.979396	0.0250402	0.072764	-1.13853	1.87e-05	0.000100236	0.487021	0.0243743	0.0548634
AT4G24610	2.92298	2.77824	3.26803	3.89729	3.82674	4.51641	3.84543	4.33706	4.53429	1.77883	0.893428	1.23977	1.61983	1.25576	1.73173	1.89356	1.99501	1.34977	0.223761	0.485617	0.665493	0.428259	0.245493	0.423135	1.19809	4.64e-07	7.12e-06	1.62028	1.23e-12	9.93e-12	1.68785	2.6e-14	2.26e-13	1.38705	5.38e-12	1.18e-10	1.27491	2.49e-08	4.46e-07	0.442783	0.0025111	0.00815712	0.499631	0.000462079	0.00164549
AT4G32830	2.92334	3.68659	4.93434	3.27225	3.15508	4.25169	3.33174	2.37009	3.5146	1.34895	0.797083	1.35136	1.90823	1.61425	0.961203	1.78888	5.10608	1.6272	0.348513	0.492727	0.671416	1.29134	0.025914	0.0815599	1.72609	4.9e-07	7.47e-06	1.58777	1.52e-06	6.16e-06	1.38693	5.04e-05	0.000157914	1.23084	0.000470979	0.00207555	0.110079	0.825451	0.90193	-0.117459	0.640618	0.749028	-0.33038	0.201107	0.313597
AT1G01725	15.5801	15.2105	12.8296	12.9156	10.1514	11.9554	8.59504	8.80373	8.81437	24.4323	27.7925	37.3862	34.8776	33.5897	28.4836	41.6133	9.26314	18.4929	0.103437	0.631815	0.776129	-0.359028	0.391217	0.577945	-1.03585	4.98e-07	7.59e-06	-1.38089	9.08e-11	6.11e-10	-1.78301	2.2e-17	2.45e-16	-1.48976	6.76e-14	2e-12	-1.40926	0.0030771	0.01308	-0.322833	0.108733	0.19769	-0.738315	0.000351776	0.00128523
AT2G05120	2.1295	2.79108	2.77434	2.71295	3.13478	3.29704	3.85178	3.6556	4.06977	1.22847	1.27706	0.831828	2.41735	2.51366	2.16959	1.68628	3.23793	2.00167	1.0754	0.000127599	0.000907262	1.06	0.00418005	0.0196011	1.20373	5.2e-07	7.89e-06	1.4268	1.18e-10	7.85e-10	1.78025	1.34e-18	1.64e-17	0.3449	0.0710306	0.147389	0.737385	0.00865474	0.0309429	0.243761	0.157305	0.265465	0.58541	0.000213091	0.000816045
AT2G25810	1.35535	1.37376	2.5647	8.3017	8.19416	5.92742	6.09376	8.73126	9.7333	0.20412	0.153781	0	1.45444	0.0519063	0	1.71519	1.01689	0.78484	2.05341	0.195395	0.362156	3.28898	0.00260006	0.0134138	3.85826	5.3e-07	8.02e-06	5.90513	3.59e-22	6.1e-21	6.05118	2.8e-23	4.7e-22	3.86857	0.0220474	0.0567844	2.79691	1.58e-12	7.25e-11	2.0747	2e-13	3.02e-12	2.20898	3.59e-15	5.51e-14
AT3G42800	1.21507	2.59629	2.057	0.377034	0.41032	0.315963	0.708719	1.13073	0.856504	4.75288	5.15936	6.10654	0.170697	0.0389879	0.535736	1.79106	1.17754	3.40605	-4.42246	1.04e-18	5.95e-17	-1.32095	0.00200735	0.0108913	-1.4474	5.35e-07	8.1e-06	-3.88615	8.92e-30	2.43e-28	-2.57759	2.76e-19	3.53e-18	0.539422	0.570854	0.700463	-1.24727	0.0221842	0.0661122	-2.41704	3.97e-08	3.23e-07	-1.12306	0.00311039	0.00908117
AT3G53190	7.06494	8.75222	9.54199	12.2553	10.3054	12.8463	7.26372	8.04322	10.5671	3.63535	5.25496	3.60459	9.42418	7.00472	9.1433	4.02207	16.9328	6.66695	1.021	1.81e-05	0.00016209	1.15148	0.0063794	0.0273315	1.02146	5.46e-07	8.24e-06	1.47688	3.71e-15	3.79e-14	1.03906	5.04e-07	2.09e-06	0.447604	0.0124465	0.0351447	-0.0974538	0.823368	0.901033	0.475876	0.00155612	0.0053417	0.0245713	0.88343	0.925204
AT4G25820	1.40746	1.51574	2.05532	13.4401	11.5799	5.61674	8.10784	13.5541	23.7213	0.102672	0.206272	0.0564047	3.0635	1.56653	0.382682	11.8679	5.41334	4.91274	3.75709	7.1e-05	0.000542156	5.91913	4.12e-16	4.34e-14	3.75419	5.93e-07	8.9e-06	6.3442	9.46e-24	1.81e-22	6.9323	1.24e-18	1.53e-17	2.58676	0.00154464	0.00584118	1.0252	0.0197855	0.0602774	2.61278	2.71e-17	5.9e-16	3.18404	8.63e-11	8.5e-10
AT2G21950	2.05732	1.34305	1.59479	1.01626	1.3693	0.975988	2.03811	1.47077	0.844493	4.06993	4.57889	4.8295	6.34373	4.92638	5.19555	3.30311	1.48689	7.72008	0.27854	0.295838	0.482915	-0.09819	0.843043	0.913412	-1.42922	6.08e-07	9.09e-06	-2.02955	2.69e-12	2.11e-11	-1.63781	2e-07	8.66e-07	-2.31499	9.63e-15	3.23e-13	-1.52896	0.0117767	0.0396253	-0.578827	0.106931	0.194928	-0.200942	0.593099	0.705409
AT1G53230	1.3361	1.41067	1.19004	0.737491	0.894324	0.779097	1.37665	1.821	1.32233	3.08643	3.91625	3.42686	3.87756	3.4699	4.14742	2.10408	1.24088	5.96835	0.128989	0.637594	0.77908	-0.153939	0.759859	0.861333	-1.40403	6.31e-07	9.37e-06	-2.13873	3.83e-13	3.26e-12	-1.21384	5.83e-06	2.1e-05	-2.27498	3.17e-14	9.8e-13	-1.05042	0.0647781	0.154071	-0.713554	0.0410036	0.0896257	0.197568	0.528272	0.648459
AT2G25160	1.05001	0.91577	0.971137	2.93294	2.96387	3.18241	1.2516	2.45929	3.98048	0.0285011	0.171778	0.0626301	0.634631	0.521829	0.451476	0.350472	0.520622	0.462698	2.59757	0.00565339	0.0233166	2.35009	0.0366454	0.106592	3.47671	6.35e-07	9.41e-06	5.07629	1.87e-19	2.66e-18	4.85284	3.77e-14	3.23e-13	2.47411	1.7e-13	4.77e-12	2.52103	2.09e-06	2.31e-05	1.62209	1.91e-10	2.1e-09	1.38378	0.000117753	0.000474673
AT1G56660	8.18695	6.03909	4.783	8.86744	9.94569	7.3153	7.58011	7.63613	10.7709	2.62715	3.4928	2.06585	12.2273	5.7113	9.19195	5.23645	10.3079	4.11537	1.71527	1.87e-09	3.63e-08	1.27145	0.000644268	0.00423812	1.21618	6.96e-07	1.02e-05	1.64685	6.27e-15	6.26e-14	1.65401	2.2e-14	1.92e-13	-0.0771247	0.760704	0.842569	0.398952	0.242161	0.410166	0.451693	0.0177137	0.0442447	0.446374	0.0198735	0.0458788
AT2G23700	2.73176	2.87817	3.53802	5.30133	3.81744	4.59015	4.12101	4.13057	4.26887	1.36348	1.43285	1.0602	2.46621	1.66427	1.40732	1.53048	3.64016	2.04326	0.510248	0.150975	0.299748	0.910177	0.0320294	0.0959387	1.24534	6.97e-07	1.02e-05	1.80226	4.37e-15	4.43e-14	1.68568	4.09e-15	3.81e-14	1.28425	1.26e-06	1.07e-05	0.792055	0.0196185	0.0599278	0.577117	0.00179195	0.00604454	0.448733	0.00848444	0.0219864
AT4G37650	4.58247	5.00385	4.67355	4.42255	4.27947	4.00815	2.69753	3.47691	3.36637	1.95746	2.49249	2.27189	2.57836	2.66411	2.10655	2.62176	5.03611	2.00233	0.117379	0.706288	0.828032	0.531046	0.199861	0.368322	1.08696	7.47e-07	1.08e-05	0.893707	3.82e-05	0.00012579	0.495807	0.0363676	0.0664295	0.769925	0.000669878	0.00282879	-0.0208664	0.95671	0.976434	-0.172263	0.295885	0.430324	-0.583053	0.00148387	0.0046924
AT5G06150	3.12018	6.46759	5.925	4.96508	4.64114	4.84359	4.80258	4.64577	6.20552	1.8045	2.10926	1.80242	2.63	2.20258	2.20115	1.99034	4.57658	2.38284	0.28789	0.406153	0.595549	0.654119	0.138983	0.284174	1.44072	7.53e-07	1.09e-05	1.31199	1.35e-08	7.12e-08	1.44147	1.39e-09	7.74e-09	1.01625	1.45e-05	9.6e-05	0.802481	0.0287203	0.0812279	-0.107663	0.650235	0.757067	0.00910714	0.969255	0.979072
AT2G22610	0.522131	1.24956	1.65833	1.40899	1.15203	2.09318	1.81283	1.68543	1.99945	0.220068	0.28908	0.0929984	0.784038	0.241066	0.804467	0.430206	0.688729	0.376071	1.58644	0.017662	0.0590972	1.31686	0.0807305	0.192003	2.502	7.74e-07	1.11e-05	2.91662	1.02e-11	7.56e-11	3.16685	2.6e-17	2.87e-16	1.32206	0.00304784	0.0105782	1.87401	4.18e-07	5.62e-06	0.436484	0.217734	0.342001	0.676775	0.0283728	0.0624346
AT1G51170	4.47033	5.05262	3.96499	6.6747	5.36738	5.03527	4.10655	5.17685	4.34376	1.83932	1.20661	2.02092	2.44064	1.79454	1.92375	3.07725	3.89592	2.05269	0.272105	0.506649	0.682496	0.841254	0.0661239	0.165522	1.41684	7.76e-07	1.12e-05	1.72932	1.64e-10	1.08e-09	1.41925	3.07e-07	1.3e-06	1.44713	5.54e-08	6.07e-07	0.590968	0.0732383	0.168793	0.333838	0.0897236	0.169529	0.0123639	0.950973	0.967606
AT5G39785	1.56515	1.782	1.93986	2.29117	1.93264	2.15663	1.73516	1.80867	1.93722	0.550545	0.452479	0.522415	2.11745	1.70545	0.722863	0.984719	0.851907	0.812524	1.56498	0.0020971	0.010157	0.80492	0.175434	0.335986	1.79515	8.22e-07	1.18e-05	2.03965	1.05e-09	6.32e-09	1.83464	8.37e-08	3.79e-07	0.467193	0.224369	0.362466	1.04366	0.00277829	0.0120166	0.265118	0.258524	0.388863	0.047957	0.843281	0.896506
AT1G15960	3.45979	3.49033	3.98899	5.70943	6.16106	6.13761	2.97965	1.91554	3.20759	0.625635	2.11391	0.791558	4.76185	2.66122	3.7628	0.264215	2.53438	0.874749	1.65048	2.21e-05	0.000193859	0.0652049	0.925016	0.959304	1.63083	8.5e-07	1.21e-05	2.32615	9.09e-06	3.28e-05	1.18928	0.00118748	0.00296943	0.663731	0.00262646	0.00931172	1.13881	0.0695893	0.162475	0.713064	6.04e-07	4.14e-06	-0.438839	0.0282004	0.0621084
AT3G03350	4.20254	3.71352	3.92838	4.9804	4.26356	4.96395	5.03865	4.57601	6.18971	1.55119	1.38973	1.28977	1.26958	0.341151	1.09382	0.584268	2.29744	0.895539	-0.653983	0.259176	0.442374	-0.15743	0.81082	0.893883	1.48569	8.6e-07	1.22e-05	1.72124	7.42e-10	4.54e-09	1.888	1.12e-11	7.76e-11	2.36137	5.56e-09	7.29e-08	2.06153	3.61e-05	0.000286999	0.256261	0.21128	0.33424	0.410873	0.0492889	0.0996814
AT3G47510	20.4425	21.2457	21.945	19.166	16.3274	15.0299	13.1206	15.8753	10.0728	7.95333	12.6786	11.1132	7.54583	12.5745	10.9553	18.2136	13.5663	16.5459	-0.0427142	0.887766	0.939572	0.616155	0.0444749	0.123902	1.0055	8.79e-07	1.24e-05	0.644867	0.00330309	0.00776739	0.292227	0.226836	0.325326	0.682794	0.00525355	0.0168598	-0.310255	0.249289	0.417986	-0.339596	0.0277589	0.0647973	-0.705416	7.98e-05	0.000333453
ATMG01360	1.45819	1.60938	0.837667	0.543745	1.0122	0.680234	1.16554	1.00416	0.573494	3.17701	4.44509	4.07246	16.0012	5.77065	9.5154	4.18576	9.35823	15.5441	1.40817	1.03e-05	9.72e-05	1.32315	0.00114719	0.00684522	-1.58058	8.86e-07	1.25e-05	-2.41298	6.1e-13	5.08e-12	-2.09773	1.17e-10	7.32e-10	-3.82951	3.6e-23	3.6e-21	-3.41033	2.04e-12	9.05e-11	-0.810355	0.0593235	0.121291	-0.51049	0.220283	0.336824
AT1G59740	2.23167	2.78036	2.21884	1.27289	1.70125	1.66731	4.13893	3.56187	5.45672	0.56979	0.790404	0.983787	0.483331	0.524376	0.530932	1.77945	3.42434	1.46056	-0.617394	0.271951	0.45636	1.51683	0.00317359	0.0157153	1.63103	9.49e-07	1.33e-05	0.963397	0.00800027	0.0173016	2.48243	2.51e-17	2.78e-16	1.57331	7.1e-05	0.000398766	0.977154	0.0102172	0.0353942	-0.644813	0.0105124	0.0282985	0.858873	7.34e-05	0.000308667
AT4G21820	0.47168	0.735518	0.709463	0.737005	0.604458	0.8886	0.685152	0.614234	0.844922	0.0988137	0.1418	0.0930598	0	0.516911	0.276225	0.0810061	0.468832	0.301538	1.23658	0.2307	0.406787	1.35735	0.148625	0.298245	2.51986	1.01e-06	1.4e-05	2.71272	1.74e-08	9.04e-08	2.66924	2.26e-08	1.09e-07	1.47407	0.292033	0.439891	1.32864	0.0345924	0.0943059	0.213799	0.494245	0.627376	0.157082	0.613206	0.721724
novel.242	3.80057	4.1048	3.91293	1.18303	1.64035	1.64396	0.877727	0.598882	0.619042	2.67853	1.48532	1.2784	0.485776	0.493126	0.666316	0.317947	0.976144	0.155338	-1.73907	9.95e-07	1.19e-05	-1.90282	0.000683778	0.00446306	1.11858	1.02e-06	1.41e-05	-0.309509	0.269012	0.375924	-1.38981	4.35e-06	1.59e-05	1.42044	1.74e-06	1.43e-05	0.531226	0.408051	0.583269	-1.40893	3.92e-17	8.43e-16	-2.49972	6.76e-42	6.51e-40
AT5G12080	4.16548	5.33865	4.8432	6.76471	6.59027	7.15135	12.2895	12.1348	13.6283	2.45102	2.78498	1.85421	5.51134	2.94268	2.93907	7.21376	14.963	8.20535	0.672306	0.0260985	0.0806577	2.1062	6.77e-12	3.44e-10	1.01626	1.04e-06	1.44e-05	1.50503	1.6e-16	1.83e-15	2.41055	8.47e-51	5.49e-49	0.824721	0.000993071	0.00397989	0.321287	0.23214	0.39762	0.509734	0.000338046	0.00138729	1.4035	4.47e-28	1.84e-26
AT2G07680	1.63366	1.77336	2.22157	2.53184	2.77489	2.79329	2.42624	1.56955	2.41511	0.602784	1.03801	0.540651	0.745065	0.888419	1.00872	0.554663	1.25634	1.00906	0.263047	0.490414	0.669916	0.378299	0.424672	0.609087	1.36627	1.07e-06	1.47e-05	1.86504	7.19e-14	6.52e-13	1.54293	3.89e-08	1.83e-07	1.59692	5.52e-13	1.43e-11	1.18017	0.00129809	0.00635382	0.519193	0.00260166	0.00841528	0.182484	0.374121	0.504369
AT4G36270	2.34929	3.17494	2.38297	1.82331	1.80018	2.63603	2.73134	3.22744	2.25462	0.747828	0.94596	1.03469	2.1709	2.31018	2.55504	2.316	2.43771	1.08862	1.35669	0.000292953	0.0018871	1.10805	0.0283391	0.0872184	1.53882	1.11e-06	1.51e-05	1.17533	0.000413399	0.00114534	1.58356	1.67e-07	7.31e-07	-0.188205	0.513547	0.654125	0.488891	0.213175	0.373656	-0.341401	0.176162	0.290668	0.053206	0.818378	0.878602
AT1G62500	4.97041	10.1088	9.26997	6.74229	5.07381	8.75177	3.65153	5.42503	8.83601	3.75381	3.31369	1.54145	5.0658	3.85684	8.58554	2.39348	6.20214	1.7495	1.00888	0.00671401	0.0268736	0.271339	0.605392	0.757407	1.49784	1.11e-06	1.52e-05	1.23087	5.51e-05	0.000176247	1.04318	0.00215236	0.00513915	0.212042	0.502112	0.644746	0.788034	0.117636	0.241356	-0.247713	0.323932	0.460601	-0.446679	0.342349	0.47129
novel.147	6.53896	6.67762	8.99437	33.0865	20.7546	23.0068	8.44413	7.99868	8.42651	2.86922	3.45861	2.58505	15.2822	16.8105	10.7477	11.9489	5.76524	4.75607	2.25234	1.54e-15	6.32e-14	1.34368	0.00211778	0.0113637	1.31708	1.15e-06	1.57e-05	3.08034	2.91e-41	1.35e-39	1.46824	7.48e-10	4.28e-09	0.822061	0.000348281	0.00159288	0.141876	0.703277	0.821814	1.78339	5.24e-20	1.42e-18	0.158866	0.410167	0.539277
AT1G69580	4.30008	4.26641	4.78719	8.63832	8.18892	7.38987	4.62915	4.50955	6.2338	1.48448	1.77521	2.21356	5.69801	4.92537	4.90722	3.30317	7.27804	3.171	1.49594	8.78e-07	1.05e-05	1.33742	0.00223765	0.0118522	1.29148	1.16e-06	1.58e-05	2.12332	7.06e-21	1.1e-19	1.48139	1.36e-08	6.74e-08	0.618723	0.00108859	0.00431102	0.156835	0.678575	0.803896	0.852049	2.69e-07	1.95e-06	0.197892	0.314177	0.442821
AT1G31770	5.49674	5.02785	6.96947	17.6419	16.2555	15.9647	6.71664	6.18235	11.8993	2.14601	3.23354	3.16841	13.1209	11.028	10.9981	5.9925	14.96	11.7467	2.02968	2.75e-22	2.21e-20	1.94382	2.15e-09	6.69e-08	1.03575	1.19e-06	1.62e-05	2.52016	1.91e-53	1.46e-51	1.52602	5.5e-10	3.19e-09	0.482785	0.000296985	0.00139174	-0.405083	0.249848	0.418432	1.50434	3.32e-29	1.71e-27	0.4982	0.0171848	0.0404307
AT4G21060	3.73716	3.46479	3.5924	3.48821	2.78207	3.26879	3.26496	3.29316	3.23361	2.00525	1.53668	1.61267	3.18538	1.78735	2.75459	1.7625	1.71646	2.11963	0.572534	0.0679905	0.16662	0.126879	0.724127	0.838423	1.06729	1.21e-06	1.64e-05	0.862131	0.000129094	0.000390484	0.913911	2.01e-05	6.67e-05	0.280389	0.283461	0.431403	0.801922	0.00108702	0.00546028	-0.184629	0.28102	0.413702	-0.144375	0.37661	0.506871
AT4G17030	2.80307	2.9343	3.3809	21.6307	13.6156	19.4935	4.87586	5.93329	6.20648	0.321805	0.915896	0.766084	3.10509	3.10964	3.09854	2.77002	6.63538	2.88712	2.20802	2.32e-05	0.000202438	2.62703	1.99e-05	0.000220036	2.19084	1.24e-06	1.67e-05	4.75167	3.28e-47	2.01e-45	3.08099	2.86e-16	2.94e-15	2.53459	8.58e-26	1.15e-23	0.465817	0.258404	0.428448	2.57929	2.57e-34	1.91e-32	0.89604	0.000168191	0.000657771
AT3G55660	1.72456	2.11599	1.98538	2.18439	1.70114	2.40157	1.79561	2.69553	2.49413	0.715098	0.585302	0.291	0.919996	1.48169	1.55477	1.23759	4.20023	1.04098	1.29652	0.0121424	0.0439809	2.02905	0.00145985	0.0083568	1.86611	1.24e-06	1.68e-05	1.95087	2.44e-07	1.1e-06	2.11591	9.18e-09	4.64e-08	0.650844	0.0520415	0.114419	0.106819	0.842714	0.911221	0.104672	0.671363	0.774124	0.258903	0.293763	0.420976
AT3G24880	1.65716	1.82701	1.80662	1.84868	2.40009	2.18056	2.24176	1.67048	2.18678	1.02648	0.877728	0.605859	0.838705	0.647175	1.18572	0.570271	1.13405	0.507396	0.076619	0.816792	0.898209	-0.175757	0.67945	0.808773	1.07444	1.28e-06	1.73e-05	1.32976	1.37e-09	8.12e-09	1.26671	1.21e-08	6e-08	1.24471	7.61e-07	6.78e-06	1.45995	2.61e-05	0.000216755	0.275457	0.0792257	0.153317	0.200387	0.213698	0.329053
AT1G80760	5.08202	9.87285	11.453	6.28352	6.57658	5.59341	5.0649	4.9214	7.29793	3.21296	3.87295	1.46638	1.32079	1.00558	2.90173	2.22872	7.88009	2.66082	-0.723621	0.157703	0.309297	0.584768	0.294491	0.478466	1.62377	1.29e-06	1.73e-05	1.08128	0.000461	0.00126422	1.00086	0.00187301	0.00452483	1.79615	2.31e-06	1.84e-05	0.433448	0.378515	0.554449	-0.522827	0.0378489	0.0838279	-0.616077	0.0170037	0.0400886
AT1G15570	5.33413	6.4267	6.55427	3.71093	3.09886	4.04939	5.92779	7.84035	5.71861	3.46534	3.00899	2.00054	2.1187	1.43384	3.28375	2.84084	7.04693	2.55945	-0.323021	0.381674	0.572393	0.560904	0.197227	0.364641	1.11028	1.3e-06	1.74e-05	0.331484	0.190854	0.2834	1.18908	2.92e-07	1.24e-06	0.645464	0.0457729	0.102883	0.644897	0.103527	0.219525	-0.759508	2.79e-05	0.000144044	0.0871624	0.611941	0.720637
AT5G11510	1.14801	1.47203	1.60897	2.10104	1.97507	2.26231	1.89049	1.96449	2.20311	0.145293	0.535147	0.44344	0.790835	0.426944	0.932651	0.555845	3.29744	0.910395	0.926762	0.100768	0.222876	2.09185	0.00186306	0.0102433	1.91602	1.32e-06	1.77e-05	2.47359	2.54e-12	2e-11	2.42512	3.03e-12	2.22e-11	1.53402	1.34e-06	1.13e-05	0.345025	0.540541	0.700285	0.578197	0.00618055	0.0179157	0.514458	0.0159464	0.0379271
AT5G59090	3.33872	1.99482	1.90436	14.1068	13.942	9.2373	5.65683	4.41681	7.46386	0.328158	0.741688	1.0366	11.4903	6.25861	4.98801	3.85034	9.48541	3.80281	3.42689	1.6e-21	1.18e-19	3.03513	2.36e-11	1.09e-09	1.78859	1.33e-06	1.78e-05	4.1205	2.3e-19	3.24e-18	3.05412	5.38e-24	9.56e-23	0.690442	0.0128322	0.0360643	0.0295843	0.937144	0.966339	2.35687	3.03e-29	1.57e-27	1.27148	2.29e-08	1.72e-07
ATCG00180	1.80893	2.36827	2.74775	1.42007	1.88349	1.91185	5.69317	4.90924	4.79751	0.733105	0.736414	0.161097	1.67157	0.865004	1.28425	0.216356	0.730442	1.80402	1.21127	0.0408466	0.113098	0.760672	0.377609	0.564488	2.07752	1.35e-06	1.8e-05	1.64588	0.000328815	0.000926592	3.21445	5.22e-22	8.07e-21	0.424048	0.251448	0.395383	2.47927	1.48e-05	0.00013258	-0.41427	0.122495	0.217766	1.14936	3.12e-08	2.29e-07
AT2G42920	3.51945	4.33441	4.82866	2.48436	2.80327	2.68115	3.97011	3.86562	4.23005	2.44408	2.11494	1.13239	0.393412	0.344452	0.342982	0.772481	0.171148	0.566111	-2.40869	5.76e-10	1.22e-08	-1.90419	0.000282596	0.00213492	1.15469	1.36e-06	1.8e-05	0.459574	0.0675128	0.115821	1.07075	3.18e-06	1.18e-05	2.85935	5.42e-25	6.62e-23	2.99208	3.71e-12	1.53e-10	-0.676198	3.09e-05	0.000158346	-0.0759032	0.610254	0.719198
AT1G54575	22.0223	20.072	20.4246	40.1547	39.5626	31.7055	19.9051	15.0869	19.6122	7.83736	6.87196	14.2303	15.9133	25.267	15.1009	8.05843	17.7575	8.85309	0.950692	0.00132616	0.00687577	0.26761	0.496659	0.671053	1.11589	1.37e-06	1.82e-05	1.91983	4.02e-17	4.83e-16	0.905991	0.000223461	0.000634107	0.965724	6.04e-06	4.4e-05	0.651974	0.0482418	0.12183	0.826668	2.54e-10	2.77e-09	-0.200178	0.170705	0.276423
AT1G31258	55.8909	63.5869	61.6179	54.0616	62.4364	38.2443	69.7459	54.6563	41.0823	92.7485	116.347	177.482	42.6878	89.3758	45.0725	206.638	88.0637	118.683	-1.13718	0.000244406	0.0016102	0.106475	0.751721	0.856975	-1.09153	1.45e-06	1.92e-05	-1.34864	1.27e-07	5.91e-07	-1.23329	8.01e-07	3.23e-06	-0.214246	0.5193	0.656932	-1.32447	0.000190428	0.00121996	-0.234023	0.275669	0.40775	-0.132808	0.534676	0.653865
AT5G07680	7.67085	5.21536	6.4027	8.53095	10.0296	6.48858	6.55713	5.3259	4.70468	2.0633	3.07191	3.23859	5.57882	5.80898	4.15416	5.55767	1.83554	3.46297	0.882453	0.0037622	0.0165771	0.385529	0.39848	0.58515	1.20773	1.49e-06	1.97e-05	1.55587	1.85e-10	1.21e-09	0.97861	7.67e-05	0.000233265	0.667389	0.00497224	0.0160922	0.606688	0.135609	0.268687	0.369357	0.064734	0.130074	-0.221513	0.261297	0.384491
AT4G23540	3.0974	3.28416	3.406	3.76919	4.73889	3.64557	4.20994	4.93928	5.41134	2.03252	0.886965	0.970158	1.5729	1.0676	1.72315	1.1609	2.17176	1.95019	0.152477	0.69158	0.818135	0.447189	0.310931	0.495807	1.33066	1.5e-06	1.97e-05	1.6168	7.3e-09	3.98e-08	1.88932	8.22e-13	6.3e-12	1.45377	2.13e-09	3.02e-08	1.45803	2.9e-07	4.05e-06	0.305971	0.0577104	0.118622	0.569049	0.000176584	0.000687583
AT1G13030	4.12585	3.75662	3.68496	3.10854	3.12052	3.16022	4.06637	4.83567	4.4511	2.06772	1.36648	1.55443	1.96283	1.54974	2.25627	2.09655	5.44418	2.18518	0.197587	0.584875	0.743378	0.969128	0.0339737	0.100549	1.21426	1.54e-06	2.02e-05	0.886321	0.000508578	0.00138509	1.40845	3.14e-09	1.68e-08	0.679881	0.0088133	0.0262859	0.454764	0.250605	0.419397	-0.307219	0.0927096	0.174224	0.203782	0.244068	0.364594
AT2G46740	2.97289	1.70663	1.72639	1.27792	1.73751	0.966483	2.01087	1.72113	1.91147	0.245656	0.678603	0.573559	0.492299	0.562217	0.486419	1.20831	0.790382	0.655933	0.0307096	0.964481	0.982197	0.837352	0.242917	0.420188	2.10189	1.54e-06	2.02e-05	1.386	0.00364571	0.00849568	1.90755	2.93e-06	1.1e-05	1.34948	0.00322238	0.0111071	1.08257	0.0103819	0.0358431	-0.69411	0.0354249	0.079353	-0.187619	0.511123	0.633744
AT1G51460	1.27954	1.7434	2.60693	1.50054	0.898588	1.24761	3.39516	4.3154	4.51345	0.636552	0.467272	0.4035	0.196256	0.597676	0.387823	1.68593	2.56135	2.00823	-0.36808	0.584531	0.743113	2.05848	2.02e-05	0.000222945	1.89886	1.55e-06	2.02e-05	1.24695	0.00222704	0.00541061	3.00378	4.43e-24	7.91e-23	1.61475	0.00124392	0.00484795	0.961977	0.000711511	0.00380893	-0.632601	0.0470384	0.100273	1.11459	4.81e-06	2.54e-05
AT3G23470	0.445688	0.828194	1.79712	5.22631	4.44171	3.05367	3.27296	3.51675	3.39038	0.0288998	0.0290303	0	0.643509	0.14698	0.215432	0.14215	2.90348	0.0987728	4.08029	0.00678614	0.0271013	5.74069	NA	1	5.69166	1.59e-06	2.07e-05	7.71146	3.68e-13	3.14e-12	7.40571	2.28e-12	1.69e-11	3.61986	2.64e-15	9.55e-14	1.69643	NA	1	2.04286	1.83e-08	1.57e-07	1.72479	4.98e-07	3.07e-06
AT3G17420	3.95599	3.25318	2.79533	5.60322	6.4173	5.00531	5.43662	6.14667	8.43592	0.784077	1.19601	1.59535	3.56939	3.95817	1.59651	2.95201	5.30464	5.13627	1.3438	0.00136389	0.00702202	1.91566	3.55e-06	4.95e-05	1.49108	1.64e-06	2.13e-05	2.23053	1.06e-16	1.22e-15	2.47964	8.83e-20	1.18e-18	0.879391	0.00494296	0.0160147	0.574155	0.0613629	0.147659	0.760259	8.77e-05	0.000411996	0.996027	1.1e-06	6.42e-06
AT4G21880	2.51465	2.04279	2.33474	1.95956	1.66669	2.39356	2.77664	2.81716	3.25516	0.496367	0.563643	1.1856	1.72996	1.51467	1.44788	2.44149	3.2075	1.18015	1.05719	0.0142822	0.0500129	1.61507	0.0017605	0.00976055	1.62719	1.64e-06	2.13e-05	1.40254	9.64e-05	0.000297277	1.97546	2.83e-10	1.7e-09	0.338375	0.224733	0.362908	0.37036	0.326232	0.502338	-0.200874	0.370175	0.509882	0.355848	0.0689457	0.132038
AT2G15310	5.23415	3.89337	4.36469	5.44272	5.23642	3.24901	2.58106	1.70774	2.20184	1.6751	1.13827	1.78635	0.526577	2.75624	2.20357	2.05983	2.65896	1.85223	0.241461	0.680051	0.81031	0.522854	0.325409	0.511567	1.55701	1.65e-06	2.15e-05	1.5735	2.89e-06	1.13e-05	0.486005	0.196085	0.287639	1.32806	0.00676739	0.0209633	-0.0224731	0.956325	0.97617	0.0377376	0.881184	0.92758	-1.0614	8.02e-05	0.00033493
AT3G54580	0.95081	1.53885	1.52475	14.2075	12.099	6.94827	9.32208	18.2304	29.3125	0.268491	0.503446	0.0786666	3.14069	3.98728	1.0174	9.28845	1.97664	4.26703	3.24177	8.33e-10	1.72e-08	4.19599	6.93e-14	4.94e-12	2.22977	1.7e-06	2.2e-05	5.26047	4.76e-15	4.82e-14	6.05237	1.11e-14	9.98e-14	2.00703	0.00101403	0.00405108	1.86482	0.0119364	0.0400279	3.04282	2.73e-38	2.45e-36	3.82065	9.45e-14	1.26e-12
AT4G19690	3.83979	3.02707	5.64498	8.95609	12.126	4.90865	11.893	9.66154	4.03522	0.804409	1.53912	1.6414	3.47999	2.64948	1.17787	2.92039	6.74267	2.12742	0.866448	0.0747312	0.179232	1.57385	0.00293812	0.0147914	1.65504	1.72e-06	2.22e-05	2.68065	3.91e-15	3.98e-14	2.67773	7.68e-14	6.4e-13	1.80706	4.78e-06	3.57e-05	1.11816	0.0227345	0.0673721	1.0467	0.000269233	0.00113458	1.02888	0.0447106	0.0918876
AT4G31840	8.65988	17.1481	15.7947	16.613	13.6148	17.5067	13.2535	11.848	14.9043	4.21708	7.53087	4.19216	8.22754	7.9662	7.48474	4.44485	34.4589	4.91872	0.558433	0.0827737	0.193359	1.46557	0.127864	0.267814	1.38357	1.74e-06	2.26e-05	1.55611	2.75e-10	1.77e-09	1.31623	7.92e-08	3.6e-07	0.990824	9.86e-07	8.59e-06	-0.131767	0.886058	0.936365	0.193341	0.37933	0.519316	-0.0602801	0.778685	0.851907
AT1G73630	5.77581	5.68858	5.41754	9.72069	6.90543	6.29108	4.45874	2.76731	4.92324	2.48032	1.59713	1.74693	1.69936	4.14016	2.25191	6.04787	3.80202	4.61897	0.460054	0.364445	0.555431	1.32055	0.00534827	0.0237906	1.53533	1.75e-06	2.26e-05	1.94861	4.72e-10	2.95e-09	1.04579	0.00403043	0.00914112	1.48701	5.79e-05	0.00033185	-0.258898	0.499818	0.666472	0.43364	0.0561139	0.115874	-0.481121	0.0655097	0.126617
AT5G01870	4.14775	11.5613	9.94155	140.507	106.954	169.411	19.9141	13.8351	19.6627	1.90188	3.21306	1.32978	34.4182	59.8828	46.1573	11.1975	22.754	14.4038	4.42742	6.08e-49	2.96e-46	2.91224	2.67e-11	1.22e-09	1.98931	1.79e-06	2.31e-05	5.98703	1.26e-56	1.11e-54	3.03352	3.57e-24	6.4e-23	1.55036	2.53e-13	6.94e-12	0.139339	0.659005	0.78942	4.01821	7.83e-19	1.92e-17	1.05456	0.00010829	0.000440194
AT3G03830	3.06047	4.52012	5.12941	1.69895	2.02903	2.52394	6.998	5.94629	5.70152	8.36893	15.1731	12.335	1.54534	2.18007	2.2824	26.0206	3.47439	26.7718	-2.59225	7.65e-11	1.82e-09	0.660748	0.216059	0.387784	-1.4957	1.83e-06	2.35e-05	-2.5451	2.94e-14	2.77e-13	-0.95268	0.000490728	0.00131415	0.0398474	0.938346	0.961923	-1.60056	0.00676321	0.0252984	-1.02817	0.00768889	0.0216614	0.549412	0.0686938	0.131664
ATMG01390	28.8606	20.6489	18.4616	13.6579	14.4885	11.9953	10.7338	12.1019	10.0811	42.9118	65.6534	73.002	190.027	146.377	124.543	46.4478	101.594	180.154	1.33283	3.8e-13	1.22e-11	0.862479	0.120691	0.256903	-1.41551	1.9e-06	2.44e-05	-2.20446	1.96e-38	8.11e-37	-2.47294	5.9e-51	3.85e-49	-3.54301	3.42e-108	2.74e-104	-3.32437	1.76e-10	5.05e-09	-0.766948	1.06e-06	7.01e-06	-1.04956	6.36e-12	7.09e-11
AT1G08260	0.897737	1.15219	1.05486	1.8534	1.82613	1.97836	2.30121	2.39357	2.67157	0.462673	0.485265	0.485926	0.381791	0.40833	0.53256	0.557784	1.06774	0.761586	-0.128278	0.709032	0.829902	0.742989	0.0495593	0.134369	1.11627	1.94e-06	2.48e-05	1.95559	1.48e-24	2.99e-23	2.3507	3.4e-38	1.26e-36	2.0763	9.86e-22	7.89e-20	1.62149	1.4e-09	3.26e-08	0.860256	5.02e-08	4.03e-07	1.24272	2.46e-16	4.19e-15
AT5G25090	7.03811	6.84548	6.43217	8.78997	5.77375	8.89204	8.18267	7.52706	7.94648	1.90847	3.00065	1.45871	3.54747	8.18697	2.62882	3.87733	22.4602	8.22427	1.16013	0.0290162	0.0873714	2.44581	2.77e-05	0.000292157	1.67085	2.04e-06	2.59e-05	1.85258	1.69e-07	7.77e-07	1.87873	7.45e-09	3.82e-08	0.691312	0.101064	0.194872	-0.548962	0.306607	0.48152	0.201583	0.404685	0.544688	0.215624	0.321377	0.450343
AT1G08560	5.85129	9.57182	9.27878	8.53638	6.01536	8.77826	6.0275	6.94945	8.00304	3.63087	4.08145	1.70972	2.77194	2.37421	2.98049	1.24022	6.9267	1.69891	-0.227058	0.561214	0.726153	0.0726088	0.905048	0.948101	1.38811	2.05e-06	2.6e-05	1.28134	1.08e-05	3.84e-05	1.14126	4.49e-05	0.000141722	1.49955	8.23e-09	1.05e-07	1.08665	0.0533173	0.131992	-0.0876478	0.684873	0.78492	-0.239381	0.238257	0.357964
ATCG01180	0.803719	0.740579	0.744614	0.758208	0.554276	0.639081	0.673441	0.628942	0.527456	1.62032	1.99171	2.85785	4.15865	64.2994	6.17835	2.14978	7.48801	2.18601	3.52454	NA	1	0.876518	0.060752	0.155717	-1.49555	2.09e-06	2.64e-05	-1.75426	4.9e-08	2.41e-07	-1.82975	8.25e-09	4.2e-08	-5.27842	NA	1	-2.69262	1.69e-07	2.51e-06	-0.236515	0.494455	0.627598	-0.325823	0.355116	0.48468
AT1G53140	1.25959	1.3518	1.76802	1.60319	1.19028	1.49057	1.2659	1.32342	1.34582	0.475642	0.434354	0.118774	0.250335	0.659741	0.443205	0.496269	2.83631	0.424882	0.377436	0.599018	0.753377	1.87183	0.019734	0.0663053	2.08069	2.15e-06	2.71e-05	2.02419	3.43e-06	1.32e-05	1.91473	8.28e-06	2.91e-05	1.65098	0.0001174	0.000617968	0.0661203	0.922819	0.958365	-0.0379561	0.886104	0.931035	-0.158323	0.545412	0.66322
AT4G05190	1.17499	2.71098	2.62852	2.89464	2.20768	2.40705	2.12704	2.30232	2.67858	0.667664	0.888195	0.376705	1.07684	1.32155	1.10975	0.473377	2.17251	0.47797	0.844951	0.048802	0.129624	0.698864	0.295885	0.480016	1.74976	2.15e-06	2.72e-05	1.92785	2.35e-10	1.52e-09	1.86303	5.08e-10	2.95e-09	1.07909	2.41e-05	0.000151514	1.18429	0.036186	0.0978147	0.199428	0.459812	0.595856	0.122281	0.639321	0.742703
AT3G62040	33.2807	16.3909	20.0292	23.1043	24.2838	16.6548	9.03255	7.64892	9.92213	7.08605	13.3948	9.55514	40.3354	18.2159	24.2503	10.1922	22.1437	17.7786	1.45113	4.14e-07	5.31e-06	0.747089	0.0294974	0.0899841	1.21697	2.21e-06	2.78e-05	1.06607	3.48e-06	1.34e-05	-0.184804	0.440073	0.555298	-0.393569	0.142936	0.256556	-0.918469	0.00356476	0.0147835	-0.130269	0.555255	0.68096	-1.39486	1.61e-10	1.54e-09
AT5G26670	3.42518	3.67152	3.72398	4.61363	4.90421	4.69861	4.09925	3.90288	3.83317	0.977877	1.84902	1.48523	3.91937	2.63294	2.62637	2.71146	4.29849	3.75992	1.07975	0.00283421	0.013066	1.32959	0.000944099	0.00583924	1.32958	2.25e-06	2.83e-05	1.69636	5.75e-11	3.94e-10	1.44827	4.42e-08	2.06e-07	0.607699	0.0115163	0.032901	0.132061	0.627329	0.766917	0.387685	0.0251566	0.0595229	0.125687	0.488996	0.613983
AT5G20830	3.96741	3.93753	3.42413	10.1466	9.70035	10.6515	7.95269	6.92512	8.99509	2.00984	2.19658	1.18364	3.76641	3.89245	4.23996	3.24256	6.80863	3.40711	1.12824	1.52e-05	0.000138698	1.32695	0.000221926	0.00174166	1.07064	2.28e-06	2.86e-05	2.47211	6.35e-40	2.82e-38	2.13298	1.37e-26	2.87e-25	1.33745	8.53e-22	6.84e-20	0.823318	0.00559565	0.0215776	1.42283	4.78e-31	2.76e-29	1.07095	1.22e-14	1.77e-13
AT3G09085	9.28639	9.92595	8.72937	6.1883	7.91114	7.08876	6.68038	8.86571	6.92006	13.992	20.6868	31.7212	15.0952	19.444	18.8221	17.448	12.5994	19.701	-0.325749	0.248502	0.429234	-0.407178	0.228546	0.402832	-1.24608	2.33e-06	2.91e-05	-1.67458	2.52e-09	1.45e-08	-1.57183	1.01e-08	5.09e-08	-1.35222	9.98e-09	1.26e-07	-1.1514	0.00011408	0.000783649	-0.405034	0.0763705	0.14888	-0.316709	0.169629	0.275024
AT4G14140	0.97656	1.08772	1.34438	0.341192	0.488454	0.488096	0.472844	0.37874	0.339867	0.325662	0.402624	0.467913	0	0.0382216	0.0583564	0.0718775	0	0	-3.6576	1.61e-05	0.000145829	-4.03568	0.000291014	0.00218565	1.51492	2.35e-06	2.94e-05	0.116064	0.765983	0.825609	-0.0135174	0.972371	0.980117	3.76909	9.1e-07	7.98e-06	4.03751	0.000223375	0.00140157	-1.3766	1.02e-06	6.73e-06	-1.51972	7.89e-08	5.47e-07
AT4G02710	1.61972	1.5285	1.84642	3.30488	2.89112	2.5159	1.44392	2.05531	2.51022	0.603005	0.474758	0.787886	1.97414	1.42564	1.64009	0.734823	1.31259	1.61532	1.42542	7.92e-05	0.000597482	0.981626	0.0448634	0.124761	1.42619	2.37e-06	2.95e-05	2.20149	8.25e-17	9.63e-16	1.67917	4.51e-08	2.1e-07	0.765958	0.00100113	0.0040062	0.708268	0.0686146	0.160864	0.795443	3.34e-05	0.000170705	0.262244	0.254536	0.376619
AT1G71960	4.0302	5.11765	3.91698	6.37875	6.89059	6.65411	4.47913	4.15131	4.72419	1.45347	1.85822	2.43901	3.1305	2.82245	3.15193	1.8198	6.05606	1.69351	0.653822	0.0362156	0.103491	0.741646	0.140732	0.286785	1.18857	2.4e-06	2.98e-05	1.77052	4.89e-16	5.36e-15	1.20824	2.5e-07	1.07e-06	1.10791	2.99e-09	4.13e-08	0.478924	0.30648	0.481411	0.603223	0.000210154	0.000910402	0.0277914	0.874546	0.919218
AT1G76130	3.62902	3.70478	3.73794	5.23406	5.70868	5.80033	6.94913	5.25883	5.71498	1.18844	1.83661	1.57362	3.77264	3.0376	1.67528	2.34822	4.93382	1.97882	0.873659	0.0250719	0.0780461	1.01802	0.028337	0.0872184	1.26982	2.45e-06	3.04e-05	1.83972	1.37e-14	1.33e-13	1.95329	6.02e-16	5.99e-15	0.958657	0.00100076	0.0040056	0.950022	0.0107634	0.0368764	0.590793	0.000566055	0.00220002	0.690786	0.000122264	0.000491234
AT4G20460	3.13758	2.1613	2.54409	5.08462	4.54015	3.6769	3.69791	5.48029	4.90882	0.533317	0.857159	0.937557	2.4384	0.50631	1.52397	1.69053	4.39865	1.51896	0.932008	0.118397	0.250981	1.71721	0.0033952	0.0165833	1.75806	2.52e-06	3.12e-05	2.49253	7.78e-15	7.7e-14	2.5924	4.02e-16	4.07e-15	1.54557	0.000417917	0.00187257	0.886204	0.0480037	0.121375	0.7544	0.00119424	0.00424087	0.841239	0.000336386	0.00123523
AT4G03100	2.2257	3.11931	3.22373	3.15474	2.47684	2.93214	2.52026	3.83173	3.17377	0.801784	1.28865	0.49333	0.942652	1.20702	2.24132	1.73525	4.60683	1.50717	0.749649	0.16148	0.315036	1.60912	0.00591267	0.0257135	1.72518	2.62e-06	3.24e-05	1.69881	1.78e-06	7.14e-06	1.86836	1.06e-07	4.74e-07	0.943661	0.0107825	0.0311476	0.277191	0.555644	0.711982	-0.00659848	0.97776	0.986666	0.150282	0.535169	0.654331
AT4G35620	2.18043	2.5087	2.31437	2.34202	2.05116	2.62878	1.90768	2.40953	3.32099	0.481476	0.967298	0.491226	1.50094	0.699633	2.40343	1.21232	3.08396	1.20479	1.23313	0.034381	0.0994178	1.51066	0.0176938	0.0609222	1.8499	2.68e-06	3.3e-05	1.82788	2.59e-06	1.01e-05	1.96372	7.01e-07	2.85e-06	0.58568	0.172838	0.297405	0.469354	0.335815	0.512219	-0.00153346	0.995096	0.997024	0.120205	0.654033	0.753912
AT3G17330	4.68826	3.56396	4.07864	4.15833	3.76935	3.87091	4.76091	3.61815	4.2729	2.21712	1.80065	1.91772	1.86969	1.53545	2.8791	1.60487	3.34884	2.19669	0.070288	0.834684	0.908587	0.275544	0.482084	0.65869	1.05644	2.75e-06	3.38e-05	0.965382	4.52e-06	1.7e-05	1.07994	5.6e-07	2.31e-06	0.88661	0.00103916	0.00413721	0.819505	0.0120603	0.0404199	-0.0704192	0.684171	0.784432	0.0322727	0.856825	0.906626
AT4G29920	0.758476	0.547016	1.00065	1.45565	1.40591	1.25029	0.734498	0.703114	0.978236	0.170245	0.171014	0.0561162	1.71346	1.05633	0.555223	0.265173	1.39942	0.392755	3.0441	5.04e-07	6.4e-06	2.37351	0.00513539	0.023069	2.52659	2.81e-06	3.45e-05	3.3306	4.46e-14	4.14e-13	2.57962	2.99e-07	1.27e-06	0.28278	0.471079	0.617047	0.229036	0.721985	0.834813	0.826792	0.003607	0.0111914	0.061005	0.851557	0.902451
AT2G39920	1.11136	0.917854	1.43237	1.19962	0.881654	1.15209	1.55455	1.87787	2.87558	3.31495	3.61947	3.74781	6.88928	5.03337	6.133	3.66279	2.27374	3.89972	0.746776	0.0108223	0.039951	-0.109759	0.787993	0.879159	-1.62323	2.87e-06	3.52e-05	-1.74877	1.17e-07	5.46e-07	-0.772506	0.0139391	0.0281238	-2.50294	1.96e-15	7.21e-14	-0.648837	0.129647	0.260014	-0.104898	0.802972	0.872214	0.859584	0.024629	0.0553616
AT2G38465	3.55561	3.32668	5.71065	3.86482	3.33602	4.54537	3.93509	2.98217	3.99135	8.8321	12.1856	14.03	7.29788	9.63319	8.72555	8.54895	5.56628	8.81942	-0.461214	0.140384	0.284452	-0.602032	0.116226	0.250104	-1.47403	2.91e-06	3.56e-05	-1.60142	6.01e-08	2.92e-07	-1.69475	8.26e-09	4.21e-08	-1.14565	0.000344676	0.00157965	-1.0787	0.00645786	0.0243571	-0.106253	0.762434	0.845283	-0.21293	0.54974	0.666876
AT2G02680	2.11601	1.36856	2.08381	2.08235	2.67985	1.16337	3.08065	2.35921	2.94714	0.682124	0.543437	0.542721	0.209501	0.741688	0.306844	1.27265	0.0195301	0.683324	-0.507845	0.432859	0.618335	0.170782	0.853733	0.919427	1.65557	3.02e-06	3.67e-05	1.71672	6.46e-06	2.38e-05	2.23249	8.5e-14	7.07e-13	2.22495	1.15e-05	7.78e-05	2.079	0.00919576	0.0325128	0.0811949	0.791211	0.864709	0.585543	0.0127397	0.0312976
AT3G21710	15.9164	9.57149	10.6761	19.0001	19.6423	11.3904	13.0796	15.1429	16.2445	5.19985	7.00906	5.27376	8.58982	10.3522	4.72099	19.0549	2.6569	7.44291	0.425564	0.160194	0.313118	0.749338	0.133263	0.275889	1.05041	3.12e-06	3.79e-05	1.49003	3.09e-11	2.16e-10	1.336	1.29e-13	1.06e-12	1.05892	0.000285111	0.00134144	0.603353	0.422577	0.597428	0.459994	0.0332046	0.0751788	0.293815	0.0983653	0.176907
AT5G45340	6.38463	4.586	4.74844	10.7445	12.5403	8.55256	4.02334	2.53155	2.92674	1.58428	2.79974	2.51435	3.03121	3.07376	3.14384	1.51524	0.925679	0.977655	0.412434	0.195911	0.3629	-1.0022	0.0312082	0.0939559	1.19145	3.23e-06	3.91e-05	2.18128	1.28e-21	2.1e-20	0.450016	0.111245	0.176978	1.76204	1.14e-17	5.51e-16	1.46668	0.000112102	0.000772838	1.01082	2.61e-08	2.17e-07	-0.734114	0.000672352	0.00230926
AT2G18010	2.00134	2.32684	2.57507	0.259926	0.840537	0.926741	1.53498	2.02675	1.04176	5.63368	7.66049	5.58601	0.795501	0.838597	0.32009	5.23796	0.912717	7.27917	-3.28677	7.07e-12	1.95e-10	-0.480831	0.404792	0.59104	-1.45062	3.32e-06	4e-05	-3.24343	4.41e-15	4.47e-14	-2.04085	1.32e-09	7.37e-09	0.0344551	0.966469	0.97941	-1.55035	0.0270963	0.0775613	-1.77176	0.000357653	0.00145647	-0.5844	0.143929	0.241191
AT1G60060	1.76882	4.1501	3.77783	3.73179	3.62498	4.64139	4.30037	4.14482	8.14653	0.726405	1.26735	0.462072	1.43019	0.972209	2.24435	1.62978	3.84104	1.79668	0.904975	0.10885	0.23588	1.57122	0.00891181	0.0356311	1.97675	3.45e-06	4.15e-05	2.25775	2.81e-10	1.8e-09	2.73906	2.25e-13	1.81e-12	1.34531	0.000128632	0.000668464	1.18573	0.00739945	0.0271783	0.302905	0.291954	0.425803	0.770347	0.0112611	0.0281054
AT1G74770	2.05268	1.12119	1.70073	3.34369	4.0405	2.06473	2.54311	2.68967	1.6146	0.372686	0.815588	0.46798	1.48189	0.920637	0.694541	0.785631	0.099464	0.750605	0.891931	0.0409211	0.113261	-0.00618959	0.992977	0.996012	1.55815	3.47e-06	4.16e-05	2.48448	1.65e-15	1.74e-14	2.03898	2.74e-11	1.83e-10	1.58476	1.34e-06	1.13e-05	2.05985	0.000448695	0.0025652	0.946501	0.000191699	0.000837789	0.48706	0.0427232	0.0884453
AT1G76310	1.96483	3.26699	3.46807	2.02772	2.10821	2.25926	1.96532	2.1664	2.54994	0.618419	1.113	1.24571	0.963919	1.46775	1.32056	0.549219	3.61573	1.07882	0.323493	0.47323	0.654367	0.823664	0.207345	0.376921	1.55121	3.48e-06	4.18e-05	1.08053	0.000821708	0.00216364	1.15946	0.000279692	0.000781901	0.752154	0.0137901	0.0383358	0.347407	0.565219	0.720073	-0.449224	0.069039	0.137059	-0.384833	0.118237	0.205728
AT4G22490	8.0528	29.3308	37.1033	15.7271	16.6526	16.3204	25.8446	13.2437	26.223	2.82735	3.68447	1.67919	1.08898	2.25409	2.77694	7.39199	10.9765	4.30928	-0.436114	0.428032	0.613582	1.47579	0.00292579	0.014756	3.18419	3.54e-06	4.23e-05	2.54025	2.14e-22	3.73e-21	2.97905	6.86e-23	1.12e-21	2.9781	5.05e-22	4.19e-20	1.52228	8.86e-05	0.000627811	-0.617705	0.304353	0.439855	-0.193273	0.772096	0.846973
AT1G67040	1.9941	2.97608	3.59059	1.66404	1.79369	1.82658	2.08963	2.70316	3.11527	1.41114	1.1966	0.845708	0.734534	0.447388	0.580607	0.82631	1.01951	0.829923	-0.981168	0.0219018	0.0702634	-0.360922	0.41977	0.604661	1.308	3.56e-06	4.25e-05	0.586387	0.030093	0.0565645	1.18114	7.09e-06	2.52e-05	1.55794	1.17e-06	1e-05	1.55813	4.47e-07	5.95e-06	-0.701492	0.00220314	0.00725934	-0.118356	0.599442	0.710642
AT1G05230	2.2981	2.87073	3.08769	2.6988	2.72727	3.12921	4.07713	3.0261	3.93413	1.50788	1.39817	0.84431	1.00728	0.648905	1.24293	0.546755	0.433386	0.619422	-0.384087	0.301281	0.488706	-1.22138	0.0064259	0.0274607	1.1367	3.57e-06	4.25e-05	1.16254	7.09e-07	2.99e-06	1.54281	1.65e-11	1.13e-10	1.53729	1e-08	1.27e-07	2.78168	1.6e-22	3.63e-20	0.0458702	0.788723	0.863211	0.414278	0.016161	0.0383825
AT1G76540	5.40694	6.43185	5.78651	8.48923	5.16066	6.69983	7.66442	5.52694	6.75024	1.92832	2.68542	3.0336	3.00564	6.68669	6.24801	4.63465	16.6295	5.42971	1.04895	0.00446173	0.0191363	1.81075	0.000112855	0.000983227	1.20875	3.7e-06	4.39e-05	1.38805	4.44e-07	1.93e-06	1.37469	6.09e-08	2.8e-07	0.333889	0.301334	0.449786	-0.422626	0.354285	0.530595	0.201007	0.33772	0.475306	0.17375	0.363018	0.492925
AT5G49645	7.56113	7.9586	7.80679	6.61347	5.58017	8.96637	5.88383	6.82149	6.09492	16.3775	18.7529	12.4003	8.46501	7.59568	7.35355	8.55649	4.50929	3.98781	-1.0335	0.000100236	0.000733161	-1.46845	9.63e-05	0.000856397	-1.02639	4.17e-06	4.86e-05	-1.19164	1.2e-06	4.91e-06	-1.34815	1.51e-09	8.36e-09	-0.166413	0.557968	0.689113	0.136138	0.734072	0.843202	-0.145443	0.548419	0.674926	-0.314148	0.16261	0.266155
AT3G02850	1.25014	1.02839	1.76536	0.544038	0.646795	0.507114	0.928646	0.60824	0.506297	0.317204	0.318636	0.464697	0.395537	0.172081	0.413801	0.26004	0.877922	0.30717	-0.172564	0.802656	0.890154	0.400581	0.606942	0.758652	1.8836	4.29e-06	4.99e-05	0.602586	0.199082	0.29385	0.886041	0.0581224	0.100718	0.763144	0.156376	0.275521	0.498404	0.443522	0.617613	-1.25906	0.000146252	0.000658003	-0.98857	0.00347197	0.0100084
AT5G07180	2.60872	3.51602	2.91619	1.45707	1.69897	2.38045	5.7821	4.81888	6.10776	1.49773	1.66982	0.922263	1.20206	0.853802	0.889498	1.74054	5.08363	1.29379	-0.485646	0.182903	0.345223	0.995566	0.0386952	0.111148	1.1428	4.29e-06	4.99e-05	0.411823	0.154786	0.237155	2.01591	1.74e-21	2.58e-20	0.888361	0.00403676	0.0134462	1.03954	0.017543	0.0548497	-0.711673	0.00107189	0.00386003	0.88202	3.08e-08	2.26e-07
AT3G04030	3.93242	3.83599	4.14498	3.7863	4.61787	5.50849	1.19642	1.39981	1.95542	2.0706	1.52529	1.3271	1.93644	4.00169	3.02271	0.877016	4.32673	1.71023	0.849858	0.029926	0.0893866	0.495283	0.395991	0.58275	1.27391	4.31e-06	5e-05	1.47217	1.09e-07	5.12e-07	-0.127717	0.715299	0.79391	0.618191	0.0451648	0.101754	-0.606865	0.304703	0.479504	0.218632	0.28629	0.419467	-1.39429	3.14e-08	2.3e-07
AT4G15700	8.43205	8.27527	7.31898	2.65958	1.67231	1.93162	3.43006	2.70745	3.55312	4.29598	1.49076	1.45895	0	0.1589	0	1.72888	0	1.13457	-5.60771	9.32e-06	8.9e-05	-1.33011	0.189781	0.354689	1.72649	4.48e-06	5.19e-05	-0.23692	0.638377	0.729803	0.40225	0.37399	0.488123	5.37027	7.81e-06	5.51e-05	1.75128	0.0611689	0.147302	-1.94605	3.8e-12	5.03e-11	-1.31561	1.82e-07	1.2e-06
AT1G14350	2.58504	4.46315	4.53048	4.31449	5.59174	5.44187	4.45203	4.18637	4.91785	1.63645	1.875	1.06757	2.6418	2.93897	2.62083	1.55115	2.82366	2.68726	0.826616	0.0125742	0.0452313	0.631971	0.140366	0.286306	1.33645	4.61e-06	5.33e-05	1.71685	3.33e-12	2.58e-11	1.55133	1.14e-10	7.11e-10	0.884494	4.05e-05	0.000241155	0.936103	0.00199282	0.00912984	0.401686	0.0649719	0.130433	0.223653	0.284514	0.411378
AT3G02410	0.701497	0.630533	0.868539	0.268854	0.602443	0.451501	3.79669	2.723	2.72468	1.49851	2.126	1.73132	0.137596	0.644265	0.590194	3.48273	2.03949	4.26355	-1.9815	1.02e-05	9.68e-05	0.879323	0.0094427	0.0372673	-1.28149	4.65e-06	5.36e-05	-2.04311	3.34e-10	2.13e-09	0.777756	0.000357827	0.00098152	-0.0687212	0.909211	0.942378	-0.0876941	0.782436	0.87559	-0.740231	0.0449439	0.0965412	2.06622	1.47e-19	3.32e-18
AT2G45610	0.474531	1.40285	0.74702	0.244467	0.458799	0.103765	0.284471	0.136158	0.294677	3.83087	2.87453	2.99201	0.205546	0.234738	1.03218	1.70268	1.64788	0.276058	-2.73047	1.87e-06	2.09e-05	-1.41012	0.0221839	0.0726104	-1.88592	4.72e-06	5.42e-05	-3.61689	5.3e-14	4.87e-13	-3.78148	9.78e-16	9.61e-15	-0.890704	0.362151	0.514059	-2.34788	0.00818298	0.0295925	-1.709	0.012349	0.0324552	-1.88332	0.00443151	0.0123913
AT4G22517	2.732	5.95778	15.8039	41.1636	42.8538	57.4951	34.2443	22.3054	33.2366	0.869652	2.13541	1.48635	3.01225	1.27773	3.78161	4.11914	5.85685	3.38508	0.835156	0.201512	0.369838	1.58222	0.0118019	0.0442279	2.44684	4.76e-06	5.46e-05	4.95381	2.81e-66	3.89e-64	4.31135	1.59e-44	7.75e-43	4.10138	1.06e-44	6.21e-42	2.74367	3.75e-19	5.48e-17	2.52636	0.000378204	0.00153081	1.87031	0.00895863	0.0230638
AT1G04770	10.1538	11.8314	10.8903	14.8632	12.4156	13.6714	17.0387	14.9686	15.4903	6.81212	5.67114	3.58855	7.14789	7.68844	6.82579	4.66649	7.01207	8.85044	0.416824	0.144076	0.289779	0.360142	0.327974	0.514526	1.03124	4.78e-06	5.48e-05	1.32214	1.3e-09	7.73e-09	1.5494	6.23e-14	5.24e-13	0.8986	4.76e-07	4.39e-06	1.20542	6.21e-06	6.07e-05	0.310835	0.0310322	0.0710521	0.527153	0.000123074	0.000493894
AT4G34950	4.53495	3.1101	5.80994	6.15706	4.77222	5.5848	70.3996	64.7891	100.078	9.40116	6.71897	12.7598	7.57592	9.9108	8.73549	54.4883	40.7565	64.1944	-0.150252	0.514607	0.688758	2.47342	2.48e-25	7.85e-23	-1.10006	4.92e-06	5.61e-05	-0.832786	0.000135959	0.00040948	3.01305	1.26e-19	1.66e-18	-0.686747	0.000213512	0.0010389	0.554461	0.0102742	0.0355433	0.288643	0.176462	0.290932	4.12366	2.77e-38	2.18e-36
AT5G53210	0.754136	1.79152	1.40588	0.853341	0.904407	1.2574	1.14435	1.74461	1.90982	0.302572	0.0828922	0.302224	0.171496	0.0559578	0	0.225495	0.685166	0.42305	-1.59798	0.223202	0.39737	0.962434	0.321798	0.507793	2.52904	4.93e-06	5.62e-05	2.113	0.000132277	0.000399027	2.79696	1.47e-08	7.26e-08	3.68588	1.83e-06	1.5e-05	1.84314	0.000738012	0.00393156	-0.393833	0.286963	0.420248	0.277257	0.4165	0.545255
AT1G52820	3.44969	3.99606	3.656	3.11359	2.67277	3.24945	1.4317	2.34948	2.36585	7.43336	8.26693	6.56298	7.4483	2.79037	8.20452	5.15069	5.36373	5.8977	-0.283639	0.394151	0.584468	-0.431629	0.129477	0.270384	-1.0031	5.12e-06	5.82e-05	-1.3262	1.67e-09	9.82e-09	-1.86706	1.32e-13	1.08e-12	-1.05158	0.00481602	0.0156773	-1.42206	1.51e-05	0.000134554	-0.302606	0.199306	0.319293	-0.856147	0.00185783	0.00573889
AT5G01730	0.281285	0.433857	0.741727	0.572445	0.622142	0.620428	0.51687	0.736913	0.649331	0.0713716	0.057355	0.047051	0	0.0145194	0.266017	0.0585095	0.142225	0.0609829	0.658067	0.649646	0.787559	0.579873	0.662743	0.797843	3.04678	5.46e-06	6.18e-05	3.3374	1.12e-08	5.96e-08	3.42063	4.28e-09	2.25e-08	2.67197	0.00321129	0.0110736	2.85819	4.33e-06	4.42e-05	0.311237	0.41242	0.552215	0.382175	0.312745	0.441056
AT5G66230	1.707	3.19603	3.39436	3.07791	2.51792	3.33865	2.7075	2.87752	2.67213	0.774809	1.19526	0.790499	1.45415	1.91399	2.3464	1.29304	6.86983	0.780248	1.03629	0.0128796	0.0460879	1.70181	0.0109962	0.0419207	1.58697	5.57e-06	6.29e-05	1.66791	3.57e-08	1.79e-07	1.56948	1.02e-07	4.57e-07	0.625864	0.0300765	0.0733462	-0.114947	0.861241	0.921967	0.10173	0.698239	0.795619	-0.0100093	0.968401	0.978519
AT1G01070	4.45725	4.80193	4.23651	8.31855	8.75655	6.17895	8.44459	6.15331	7.72919	2.38852	2.1035	1.68965	7.6936	6.58969	5.09151	5.65965	7.41663	4.36127	1.63497	1.16e-08	1.97e-07	1.50295	1.61e-05	0.000184183	1.12573	5.63e-06	6.35e-05	1.88311	2.92e-16	3.26e-15	1.83867	2.86e-16	2.93e-15	0.241084	0.285674	0.433673	0.352623	0.191122	0.345791	0.778079	1.63e-05	8.84e-05	0.721883	3.87e-05	0.000172098
AT4G21830	1.91116	2.21386	1.68301	12.2973	8.77199	9.59999	4.37003	4.98236	8.39241	0.0637333	0.128042	0.420155	1.64621	1.23173	0.356321	0.261239	1.27004	0.163369	2.40896	0.0191431	0.0629894	1.48329	0.299788	0.483975	3.27723	5.7e-06	6.41e-05	5.66228	4.7e-25	9.86e-24	4.88237	4.09e-16	4.14e-15	3.22146	2.5e-15	9.05e-14	3.38385	8.74e-07	1.07e-05	2.39456	4.97e-21	1.45e-19	1.60638	4.08e-07	2.55e-06
AT4G38540	2.10136	1.36175	1.13027	1.73414	1.6602	1.26551	1.64177	2.19433	1.79693	4.46304	3.23113	4.90369	3.79607	3.80351	2.77245	7.08676	8.51308	5.29068	-0.291199	0.353153	0.544247	0.737831	0.0249146	0.0792485	-1.45241	6.08e-06	6.79e-05	-1.46085	6.31e-07	2.69e-06	-1.17038	3.08e-05	9.95e-05	-1.17578	0.000238116	0.00114153	-1.8936	1.39e-09	3.24e-08	0.0130092	0.970755	0.981988	0.291366	0.389349	0.519378
ATCG00630	20.9116	22.3518	23.4375	16.4535	7.46522	9.31165	9.23107	6.54566	6.729	58.578	41.0114	57.0477	26.087	29.3405	36.3888	27.6487	37.2152	61.4268	-0.782545	0.0125387	0.045133	-0.303382	0.438404	0.62186	-1.22952	6.27e-06	6.97e-05	-2.26279	1.46e-11	1.06e-10	-2.81071	3.14e-18	3.73e-17	-1.48702	0.000249706	0.00119117	-2.49401	9.15e-08	1.44e-06	-1.01239	0.0058434	0.0170798	-1.57156	1.6e-05	7.66e-05
AT5G15180	1.20453	1.49657	1.62256	9.78	8.2533	4.82601	3.38915	4.716	4.8137	0.0453515	0.182225	0.298975	2.98912	2.07586	0.676139	0.669214	0.60249	0.193751	3.45156	1.35e-05	0.000123782	1.49251	0.229295	0.403889	3.05754	6.31e-06	7e-05	5.43816	1.46e-24	2.96e-23	4.63188	6.79e-18	7.86e-17	1.96912	7.78e-06	5.48e-05	3.13276	4.21e-10	1.11e-08	2.39453	1.59e-16	3.27e-15	1.57554	3.19e-08	2.33e-07
AT3G24240	0.380963	0.41188	0.744919	1.95141	1.7	1.96598	1.76994	1.47569	2.05818	0.0741085	0.0893316	0.0488552	0.145215	0.256296	0.110487	0.121506	1.32911	0.392593	1.25368	0.195528	0.362283	3.12041	0.000819187	0.00519922	2.85053	6.45e-06	7.13e-05	4.69032	7.89e-24	1.52e-22	4.62114	1.59e-22	2.55e-21	3.44901	1.71e-19	1.05e-17	1.52268	0.0213937	0.064191	1.86232	2.78e-11	3.37e-10	1.78062	5.9e-10	5.35e-09
AT1G01190	3.75216	3.20889	2.50649	2.82187	3.19174	2.35887	1.21253	0.908393	1.50178	0.479001	1.40912	1.09018	2.49886	1.70529	1.68969	0.72926	3.35219	0.935493	0.9754	0.0432733	0.118279	0.760328	0.276272	0.458416	1.67228	6.55e-06	7.21e-05	1.46635	9.31e-05	0.000287511	0.273393	0.541999	0.651706	0.482272	0.121904	0.226387	-0.472782	0.462083	0.633967	-0.184334	0.448615	0.58667	-1.39298	1.46e-06	8.38e-06
AT5G55820	0.814465	1.12967	1.53432	0.999451	1.08651	1.14732	1.6652	1.69737	1.86869	0.240158	0.552845	0.406798	0.935824	0.203568	0.410263	0.63165	1.57862	0.487352	0.359502	0.509463	0.684449	1.17723	0.0309076	0.0932437	1.537	6.62e-06	7.28e-05	1.40555	7.43e-06	2.72e-05	2.11585	9.92e-15	8.97e-14	1.03461	0.0209907	0.0544531	0.952983	0.0257432	0.0743927	-0.11094	0.644752	0.752463	0.584672	0.00681145	0.0181163
AT2G17036	2.08136	3.07506	3.05147	1.71355	1.22788	1.41938	0.888213	1.18429	1.05152	6.87619	7.7758	4.47877	2.56714	2.17785	3.18444	2.19405	3.82902	4.22177	-1.28272	4.28e-05	0.0003494	-0.893331	0.0170806	0.0592594	-1.2208	6.69e-06	7.35e-05	-2.15848	3.44e-14	3.23e-13	-2.62381	4.23e-19	5.36e-18	-0.884414	0.0112828	0.0323561	-1.71765	5.55e-05	0.000417685	-0.918279	0.00260867	0.00843289	-1.39591	1.53e-05	7.37e-05
AT3G60840	1.39557	1.58235	2.35176	3.27972	2.34324	2.44132	1.55269	1.7714	1.58637	0.496944	0.610117	0.424673	2.31144	1.68492	2.16092	0.973204	1.97138	1.13229	1.99351	4.82e-06	4.91e-05	1.41894	0.0162254	0.0569717	1.79739	7.56e-06	8.19e-05	2.36762	6.82e-12	5.14e-11	1.66832	7.17e-06	2.54e-05	0.365927	0.196827	0.328673	0.265225	0.522305	0.684742	0.590482	0.027441	0.0641691	-0.121593	0.665661	0.763373
AT3G57060	1.48329	1.96344	2.12409	2.06273	1.70908	2.28495	1.96088	2.02955	2.31994	0.723511	1.02527	0.383277	1.54199	1.16961	1.63727	0.444844	2.56385	0.73963	1.01366	0.00672458	0.0269067	0.820399	0.175473	0.336032	1.38267	7.66e-06	8.28e-05	1.47872	1.08e-06	4.45e-06	1.55148	6.38e-08	2.93e-07	0.455806	0.0575615	0.12443	0.749555	0.168004	0.313834	0.115331	0.564176	0.68808	0.175739	0.352068	0.481377
AT3G15680	4.72992	5.00725	6.75799	8.01417	5.53464	7.99844	4.1272	4.34292	4.73218	2.49452	2.05392	2.74081	3.49661	6.73854	2.51492	4.29109	16.4678	3.49413	0.79605	0.0426255	0.116872	1.74011	0.000636491	0.00419834	1.18111	7.74e-06	8.34e-05	1.53999	7.78e-10	4.75e-09	0.847231	0.00077191	0.00199983	0.739183	0.0316051	0.076259	-0.878653	0.0916198	0.199981	0.379479	0.072793	0.143021	-0.32556	0.115484	0.201648
AT3G23160	3.76763	2.98766	4.18667	4.44308	4.25259	3.95452	2.79005	3.05238	2.66306	1.11231	2.13072	1.27897	1.88925	1.92076	1.61493	1.22994	0.923554	0.884094	0.250585	0.508683	0.683916	-0.563924	0.254471	0.433713	1.27514	7.82e-06	8.42e-05	1.45736	3.53e-08	1.77e-07	0.901974	0.00139033	0.00343373	1.20089	1.82e-07	1.81e-06	1.48073	4.62e-06	4.67e-05	0.202298	0.276625	0.408862	-0.366866	0.0672	0.129238
AT4G21320	9.92708	9.67194	8.5693	7.74775	8.00117	7.23577	4.4979	4.73628	4.65927	27.799	16.1953	12.8787	9.27996	8.17684	10.0851	10.1613	7.9052	6.25473	-1.0588	3.59e-05	0.000299506	-1.21737	9.46e-05	0.000842625	-1.01212	7.83e-06	8.43e-05	-1.3315	1.52e-08	7.95e-08	-2.04527	1.66e-17	1.87e-16	-0.282761	0.131496	0.240068	-0.812144	0.00280243	0.0121073	-0.299807	0.0581462	0.119356	-1.0232	3.7e-09	3.07e-08
AT1G74580	2.09008	2.11847	2.67409	2.57563	2.73294	2.93351	1.52977	1.84097	1.35828	1.30484	0.740849	0.561002	1.75171	0.5963	0.845814	0.38757	0.942104	0.226214	0.280594	0.567905	0.730792	-0.738709	0.263763	0.444106	1.39809	8.2e-06	8.77e-05	1.63234	3.26e-08	1.64e-07	0.845319	0.0115448	0.0237525	1.34126	0.000228173	0.00109912	1.60201	0.00295507	0.0126442	0.25412	0.183879	0.299965	-0.543644	0.0137341	0.0333838
AT2G01905	0.234734	0.158615	0.482327	0.248768	0.251392	0.383254	0.365866	0.309821	0.422722	0	0	0	0.0976094	0	0	0.104814	0	0	3.21773	0.384823	1	3.34379	0.396684	1	6.3944	8.22e-06	8.77e-05	6.38201	4.62e-06	1.74e-05	6.70884	5.87e-07	2.41e-06	3.11846	0.00522395	0.0167783	3.37674	0.00696399	0.025898	0.00705469	0.989849	0.993809	0.320505	0.536746	0.655844
AT1G03540	1.11757	1.42942	0.846586	0.798994	0.522449	0.721493	0.981011	1.16814	0.892279	0.0931716	0.218382	0.238865	0.719209	0.6634	0.636662	0.152762	0.644674	0	1.86905	0.0155827	0.0536017	0.54276	0.707267	0.826914	2.63329	8.3e-06	8.84e-05	1.87252	0.00380467	0.00883337	2.46525	1.82e-05	6.09e-05	-0.00426442	0.993014	0.996617	1.93119	0.0578001	0.140753	-0.737497	0.0606175	0.123427	-0.159556	0.655522	0.75529
AT5G62550	2.47697	4.51912	4.43292	6.41685	4.83884	5.82558	3.78647	3.88528	3.94796	1.34916	1.80701	1.16472	3.06139	2.97338	2.09526	0.711017	4.34752	2.11343	0.899176	0.0155891	0.0536046	0.737522	0.21465	0.38635	1.4022	8.32e-06	8.86e-05	1.95524	1.86e-14	1.79e-13	1.41468	7.75e-08	3.52e-07	1.0504	2.54e-05	0.000158532	0.693368	0.197293	0.353926	0.574152	0.0125957	0.0329816	0.0205926	0.928953	0.954887
AT1G28110	3.65699	4.76571	4.10344	6.02108	5.78153	7.03705	4.34541	4.47453	5.83955	2.3171	1.74567	1.57442	2.28103	1.11642	2.64204	2.57436	5.5692	2.65714	0.0873338	0.828643	0.904751	0.944245	0.0271414	0.0844281	1.15127	8.42e-06	8.93e-05	1.71379	6.3e-14	5.74e-13	1.36459	2.99e-08	1.42e-07	1.61668	7.55e-08	8.05e-07	0.43675	0.226962	0.391026	0.583708	0.001061	0.00382445	0.222468	0.249388	0.370578
AT2G31900	0.324975	0.275975	0.523956	0.845499	0.971997	0.752867	0.892463	0.710681	0.760857	0.0615085	0.0411908	0.078845	0.0456535	0.0938471	0.0859708	0.193292	0.00851182	0.122629	0.30115	0.770849	0.870213	0.84938	0.494231	0.668766	2.63941	8.49e-06	9e-05	3.80681	5.09e-16	5.57e-15	3.70095	4.69e-15	4.35e-14	3.50169	1.73e-14	5.57e-13	2.85846	5.26e-05	0.000397625	1.18474	8.8e-05	0.000413262	1.06645	0.000459031	0.00163634
AT3G06030	2.03326	3.13711	3.59389	3.51157	3.38731	3.35925	3.06754	4.78392	4.16665	0.922899	1.32438	1.12991	1.22126	1.01921	1.54793	1.0376	6.48061	1.12652	0.15474	0.713281	0.832667	1.36207	0.0300233	0.091206	1.377	8.84e-06	9.34e-05	1.57771	1.31e-09	7.76e-09	1.82243	2.25e-11	1.52e-10	1.41401	2.23e-07	2.18e-06	0.474641	0.439684	0.61398	0.221259	0.325326	0.461987	0.452635	0.0546134	0.10867
AT1G06980	2.07487	2.45357	1.81735	0.741703	0.881796	0.864205	0.710766	1.19069	0.644233	5.76606	5.03911	5.13163	1.12985	2.63928	1.12829	2.83616	0	2.51265	-1.71981	4.27e-05	0.000349058	-1.56421	0.298369	0.482576	-1.32735	8.87e-06	9.36e-05	-2.70492	8.89e-16	9.55e-15	-2.65071	3.28e-14	2.82e-13	-0.992889	0.0765435	0.156255	-1.07751	0.339344	0.516053	-1.35653	0.000826746	0.00307254	-1.31621	0.00191193	0.00588877
AT1G10380	4.15037	2.82641	3.12712	4.95407	5.52721	4.45268	1.8952	2.37244	2.77867	1.51382	1.1785	0.956386	3.80901	3.2721	2.64484	1.73741	6.15897	2.68395	1.40068	0.000313288	0.0019993	1.5411	0.00423083	0.0197841	1.46853	8.88e-06	9.37e-05	2.00386	1.41e-12	1.13e-11	0.935044	0.00645739	0.014055	0.596504	0.0180696	0.0480405	-0.589899	0.231715	0.397051	0.556478	0.0112056	0.0299201	-0.524878	0.043638	0.0900339
AT2G01210	0.681523	0.789464	0.968006	0.980226	1.33813	1.12409	0.857971	0.938642	1.1971	0.181819	0.11415	0.124856	0.283398	0.254294	0.487081	0.428527	0.0377413	0.349546	1.2703	0.135534	0.277381	0.964194	0.403932	0.590428	2.53357	9.01e-06	9.49e-05	3.00383	4.47e-09	2.5e-08	2.81556	8.21e-08	3.72e-07	1.72507	0.000145905	0.000745036	1.86796	0.0117205	0.0394594	0.491069	0.122999	0.218419	0.290628	0.379931	0.510279
AT4G19030	0.883754	0.859928	1.51132	5.5259	5.48954	4.88532	5.27671	5.90327	7.70513	0.0412599	0.165784	0	0.918729	1.00724	0.422907	2.40152	0.308325	0.458304	3.47172	0.00149942	0.00761735	3.93285	0.00185218	0.0101989	3.94715	9.13e-06	9.6e-05	6.20019	7.97e-19	1.08e-17	6.46279	2.12e-20	2.94e-19	2.74136	8.17e-15	2.77e-13	2.56891	6.2e-05	0.000459404	2.28082	2.27e-16	4.61e-15	2.53095	1.41e-19	3.18e-18
AT4G18050	1.2727	1.65509	2.13683	1.91928	2.08955	2.28941	1.72745	1.17822	1.80061	0.756749	0.774242	0.43113	0.112336	0.199563	0.28728	0.126372	0.151265	0.0718442	-1.72726	0.00189708	0.00930956	-2.47974	0.000213031	0.00168304	1.3653	9.39e-06	9.84e-05	1.65361	6.45e-10	3.98e-09	1.24683	3.28e-05	0.000105375	3.37893	4.46e-21	3.27e-19	3.7439	8.48e-16	7.35e-14	0.309043	0.150126	0.256028	-0.111144	0.641009	0.743923
AT3G01200	2.38578	2.83274	2.2704	2.55853	2.038	2.44451	2.20663	2.49374	1.80959	4.45541	5.7942	5.94429	9.35391	8.29502	9.37808	3.78293	7.23355	8.36155	0.728457	0.00163901	0.00819914	0.267144	0.447061	0.629681	-1.11048	1.01e-05	0.000105421	-1.22645	6.05e-07	2.58e-06	-1.32192	1.17e-07	5.2e-07	-1.96158	4.52e-19	2.68e-17	-1.57743	2.39e-05	0.000200665	-0.0946126	0.720185	0.812015	-0.203751	0.456882	0.58383
AT2G28620	1.10536	1.86729	2.05711	2.45304	2.61803	2.8385	2.5741	2.84227	2.95686	0.463131	0.382146	0.835979	1.2375	1.69927	1.20217	0.813576	3.24113	1.35675	1.29265	0.00182982	0.00902601	1.69422	0.00227541	0.011994	1.58749	1.01e-05	0.000105421	2.2158	6.04e-14	5.52e-13	2.31348	4.41e-16	4.45e-15	0.916791	0.000155374	0.000785553	0.627077	0.167124	0.312648	0.647972	0.00471301	0.0141372	0.731797	0.000945498	0.00313338
AT4G28680	0.435658	0.86308	1.02382	1.83633	1.53758	2.754	1.22867	0.886391	1.69701	0.0462263	0.18574	0.0253952	0.411727	0.846362	0.732255	0.208427	0.479775	0.315982	2.92705	0.000491811	0.00293505	1.96768	0.0893487	0.206948	3.15902	1.03e-05	0.000106746	4.52967	3.4e-15	3.48e-14	3.85954	4.32e-10	2.53e-09	1.6083	5e-05	0.000291763	1.91908	0.000375923	0.0021984	1.39565	4.97e-05	0.000245745	0.70925	0.0554256	0.110012
AT3G08660	0.666314	1.23817	0.949559	0.804231	0.773069	0.757647	0.858797	1.39566	1.34476	2.69605	3.22903	1.87988	2.84001	1.58212	2.19816	3.6128	2.60446	4.74013	-0.24908	0.462224	0.644678	0.498059	0.170717	0.329438	-1.45172	1.05e-05	0.000108812	-1.76692	1.06e-08	5.68e-08	-1.12717	0.000208082	0.00059433	-1.52705	1.24e-05	8.34e-05	-1.61225	1.14e-05	0.00010498	-0.2949	0.418441	0.558085	0.332167	0.342682	0.471627
AT5G67400	0.871316	0.682435	2.00825	13.4664	10.8868	4.84982	5.59135	11.0117	15.5313	0.0924527	0.046435	0.0507903	3.99375	2.39802	0.861477	4.24432	4.98966	1.7379	5.23966	3.65e-08	5.74e-07	5.85499	3.12e-10	1.16e-08	4.22512	1.06e-05	0.000109803	7.23093	9.67e-20	1.4e-18	7.38448	6.74e-21	9.68e-20	1.9843	2.09e-05	0.000133596	1.54545	0.000721814	0.003856	3.02633	9.64e-07	6.41e-06	3.16889	4.03e-07	2.52e-06
AT5G53250	12.057	5.72631	7.19261	15.8811	15.9871	7.53279	5.38995	5.6341	7.38027	3.05578	1.29245	3.44583	3.43795	5.39854	2.24793	9.8885	4.47354	2.7484	0.497971	0.339864	0.530524	1.14396	0.0563417	0.147619	1.68598	1.09e-05	0.000112883	2.31307	3.06e-10	1.95e-09	1.22959	0.000785984	0.00203307	1.81098	2.5e-06	1.98e-05	0.100041	0.839006	0.909567	0.648464	0.0319537	0.0727863	-0.446036	0.109926	0.193809
AT2G05215	1.04132	1.67115	0.905916	0.919651	1.31658	1.02466	0.702279	0.859014	0.484984	2.63338	5.54488	3.728	23.0489	9.58113	20.7156	5.56308	6.0129	13.7168	2.151	3.3e-11	8.17e-10	1.0968	0.0111721	0.0423914	-1.71749	1.1e-05	0.000113684	-1.89418	4.96e-07	2.14e-06	-2.54429	3.08e-10	1.83e-09	-4.0543	5.14e-32	1.12e-29	-3.63075	5.5e-14	3.41e-12	-0.15521	0.724623	0.815483	-0.821642	0.095047	0.172193
AT5G08110	1.7274	1.79255	2.26269	1.99777	2.26355	2.50618	1.43003	1.62855	1.60903	0.67206	1.09301	0.597763	1.32544	1.15561	1.62521	0.446004	1.97963	1.33988	0.784035	0.0361155	0.103313	0.679563	0.219616	0.392486	1.28997	1.14e-05	0.000117027	1.49103	7.64e-08	3.67e-07	0.970658	0.000843732	0.00216894	0.699209	0.00481037	0.015661	0.306133	0.533978	0.694535	0.221272	0.266252	0.397674	-0.312814	0.133097	0.226357
AT5G40100	1.15197	1.35976	1.34832	1.2363	1.44455	1.33921	1.25878	1.34307	1.39902	0.306355	0.598378	0.392702	0.773111	0.62323	0.618501	0.753436	1.78058	0.727117	0.623712	0.212492	0.383567	1.33758	0.0199399	0.0668123	1.57333	1.16e-05	0.000118734	1.6053	3.36e-06	1.3e-05	1.61432	1.94e-06	7.42e-06	0.973666	0.00173294	0.00645389	0.291937	0.503682	0.669526	0.0527427	0.821246	0.885175	0.0479462	0.837528	0.89231
AT3G11340	5.63722	4.45075	5.66381	15.2239	16.8673	10.7178	13.5265	13.4082	12.9892	2.28556	3.02638	2.20683	4.53404	7.96069	2.83959	8.94252	4.11171	3.99452	1.01705	0.00545618	0.0226439	1.19107	0.00293617	0.0147879	1.0675	1.19e-05	0.000122187	2.48185	8.08e-30	2.2e-28	2.39688	1.71e-39	6.62e-38	1.46148	3.45e-06	2.66e-05	1.22305	0.000141372	0.000947059	1.43479	5.86e-15	1.04e-13	1.3376	9.79e-20	2.24e-18
AT4G31890	2.81431	3.28374	3.00961	2.68779	2.93518	2.67627	5.38504	5.02818	5.97451	1.6233	1.66899	1.23801	1.3948	1.22381	1.47701	4.21146	3.7898	2.64349	-0.158016	0.630587	0.77552	1.2404	0.000163246	0.00133439	1.00685	1.19e-05	0.000122187	0.846176	0.000162743	0.000484313	1.84125	2.79e-21	4.09e-20	0.996573	2.2e-05	0.000139902	0.617725	0.00937519	0.0330252	-0.140109	0.416824	0.556614	0.843315	4.21e-08	3.03e-07
AT1G68740	1.06263	1.59928	2.017	4.64971	5.87704	3.90089	3.79319	3.39551	4.72414	0.563764	0.528555	0.516188	0.820147	0.783707	0.420254	0.462166	1.68515	1.34877	0.320098	0.523662	0.696394	1.12657	0.0504398	0.136263	1.54089	1.2e-05	0.000122871	3.13829	5.11e-33	1.63e-31	2.87624	2.35e-28	5.38e-27	2.81253	1.65e-21	1.28e-19	1.76405	3.81e-05	0.000301013	1.61817	2.6e-12	3.49e-11	1.34371	2.61e-09	2.21e-08
AT3G25710	6.39502	5.32197	6.65942	13.198	13.0669	11.0987	3.93455	3.01315	4.20112	2.82851	3.63051	2.07185	4.79363	4.19573	3.99002	2.02893	4.20777	2.58463	0.592304	0.0641867	0.159637	0.055685	0.89973	0.945506	1.106	1.25e-05	0.000127648	2.10199	5.71e-23	1.03e-21	0.373088	0.178049	0.26526	1.50307	2.8e-15	1.01e-13	0.333434	0.374711	0.550651	1.01667	1.09e-10	1.24e-09	-0.726786	0.000378805	0.00137468
AT2G38823	3.49051	3.76472	3.24798	2.13416	2.31642	3.05305	2.8168	2.61941	2.8345	7.62577	6.66332	7.23092	3.9543	4.40964	6.03499	6.12305	7.41592	7.18521	-0.591924	0.0372158	0.105666	-0.0464625	0.873722	0.930708	-1.03321	1.27e-05	0.000128744	-1.54438	7.98e-10	4.86e-09	-1.39098	2.26e-09	1.23e-08	-0.959826	0.00259231	0.00920156	-1.33011	1.94e-06	2.17e-05	-0.489965	0.0770922	0.149966	-0.348747	0.181727	0.290072
AT4G04360	5.61804	5.86691	3.72382	3.60845	3.34263	3.2015	3.59751	3.4438	4.3609	11.3261	11.2775	12.2261	10.9728	8.28676	6.94325	6.59725	9.89912	16.7234	-0.420741	0.15704	0.308547	-0.0604176	0.876364	0.931985	-1.19344	1.33e-05	0.000135041	-1.80392	8.54e-12	6.37e-11	-1.62305	4.63e-10	2.7e-09	-1.39035	2.21e-05	0.000140035	-1.54976	0.000304735	0.00183488	-0.589232	0.0678803	0.135155	-0.42023	0.187793	0.297573
AT2G05518	6.52905	7.53405	3.99478	8.87106	8.42676	6.94078	7.94847	6.91714	7.95295	13.3653	15.3099	13.912	15.5589	22.5387	19.4454	14.8973	6.23005	19.3336	0.421859	0.102971	0.226402	-0.0642599	0.875761	0.931797	-1.23631	1.38e-05	0.000138459	-0.839211	0.000366321	0.00102358	-0.91132	8.49e-05	0.000256585	-1.26703	5.43e-07	4.95e-06	-0.83337	0.0564213	0.138098	0.418387	0.157366	0.265528	0.333934	0.255949	0.378372
AT5G46880	2.22969	3.18242	2.45816	1.75484	1.40785	2.16252	2.987	2.80715	2.78334	1.32778	1.36934	0.797516	0.220756	0.360154	0.346424	1.52389	0.749674	1.13451	-1.93053	4.34e-05	0.00035374	-0.0271893	0.952706	0.97271	1.16942	1.38e-05	0.000138757	0.581599	0.0467471	0.0837778	1.28143	1.08e-07	4.82e-07	2.50753	2.78e-11	5.46e-10	1.32624	4.54e-05	0.000349356	-0.5682	0.0113654	0.0303006	0.120977	0.513851	0.635936
AT5G05365	5.61405	6.70643	6.17981	6.99445	5.2788	5.96268	4.7778	5.43661	7.65728	1.87217	1.17539	2.05701	6.77419	3.45157	4.57929	3.45325	5.5378	4.99893	1.52797	0.00615228	0.0250723	1.46317	0.0214979	0.0708793	1.86292	1.39e-05	0.000140051	1.81479	1.61e-05	5.58e-05	1.79852	3.03e-05	9.81e-05	0.275312	0.470652	0.616655	0.347379	0.415707	0.590807	-0.0268409	0.924174	0.954203	-0.0551067	0.853172	0.903791
AT5G27330	3.36376	3.78828	3.05539	4.98789	5.07757	5.59377	7.16976	9.16909	7.69777	1.45411	1.8015	1.67756	2.78455	3.91956	1.94209	2.96028	8.0088	3.8516	0.798352	0.0181685	0.060491	1.59436	6.33e-05	0.000594764	1.05108	1.43e-05	0.000143094	1.64181	3.89e-15	3.96e-14	2.27574	8.39e-31	2.2e-29	0.838521	0.00140276	0.00537905	0.694952	0.0482652	0.121862	0.611939	0.000267539	0.00112849	1.23289	2.53e-14	3.58e-13
AT2G37870	16.6837	33.9016	30.5565	172.583	115.984	133.779	38.1876	30.3717	38.6654	9.03764	10.7631	16.7888	41.0779	44.7321	23.8748	44.3009	42.2391	22.6888	1.57538	1.46e-08	2.44e-07	1.58724	1.03e-06	1.69e-05	1.15173	1.43e-05	0.000143448	3.50524	4.54e-69	7.13e-67	1.54285	4.26e-13	3.35e-12	1.92397	4.29e-18	2.23e-16	-0.0304618	0.910431	0.951211	2.37382	2.69e-12	3.61e-11	0.398461	0.0455003	0.0932957
AT5G43990	2.23388	2.17846	2.23786	2.52587	2.15982	1.85029	2.70875	3.46706	2.90052	1.14564	0.615091	1.02003	2.12876	1.02468	1.41722	0.922992	4.39537	1.67086	0.706598	0.0861107	0.199159	1.33489	0.0142999	0.0515198	1.26077	1.44e-05	0.000143889	1.20764	4.73e-05	0.000153177	1.69671	3.42e-10	2.02e-09	0.490743	0.122861	0.227777	0.375035	0.448073	0.620887	-0.0320667	0.875282	0.923744	0.445844	0.018566	0.0432059
AT5G45780	2.40158	3.27512	2.84362	2.46805	2.43563	3.41824	3.98534	4.73593	4.18933	1.12123	1.45906	1.06394	1.81573	1.73664	2.96808	1.79656	4.88756	3.48373	0.826433	0.0279849	0.0851078	1.4874	0.000677415	0.00442947	1.22514	1.44e-05	0.000144094	1.16582	4.11e-05	0.000134579	1.8136	4.09e-14	3.49e-13	0.331621	0.278507	0.426335	0.34096	0.349207	0.525613	-0.0385083	0.86411	0.916226	0.596859	0.00177977	0.00552277
AT3G09925	0.732391	0.74234	1.6384	9.70227	7.40792	3.89699	4.17099	7.67033	12.7914	0	0	0	1.20551	1.5941	1.46031	4.90545	3.54885	0.913003	6.70054	4.42e-06	4.54e-05	7.85811	5.98e-08	1.32e-06	6.26067	1.47e-05	0.000146366	8.98696	4.36e-13	3.69e-12	9.23193	1.03e-13	8.51e-13	2.2824	6.23e-08	6.77e-07	1.38932	0.0206961	0.0625046	2.74471	1.71e-11	2.11e-10	2.97807	3.53e-13	4.47e-12
AT4G05520	4.01747	4.90252	4.65133	4.01491	4.01008	4.99352	3.3036	3.86774	3.91452	2.68389	1.92129	1.86423	2.61029	2.76135	3.19075	2.17493	5.8913	2.42502	0.391147	0.228873	0.40464	0.70342	0.121578	0.258262	1.06861	1.49e-05	0.000149002	0.982901	6.8e-05	0.000214435	0.764183	0.00205114	0.00491352	0.584506	0.0138253	0.0384246	0.0767208	0.852841	0.91755	-0.0650977	0.729228	0.81944	-0.295326	0.116795	0.20364
AT1G56165	1.91394	1.14633	1.47045	1.34457	1.59168	2.01649	1.6037	1.53518	1.09399	4.62013	4.07998	3.62591	5.47164	5.31917	4.25774	5.86857	6.32327	3.86087	0.275512	0.367449	0.558279	0.388997	0.290237	0.473775	-1.44215	1.51e-05	0.000150184	-1.34018	1.59e-05	5.52e-05	-1.55115	8.73e-07	3.5e-06	-1.62332	3.16e-07	3e-06	-1.92487	5.09e-07	6.67e-06	0.122658	0.746421	0.832846	-0.10095	0.796414	0.863569
AT5G48560	4.6683	3.9199	4.5277	11.2166	11.2328	9.54754	7.20213	7.56413	8.59026	1.86966	2.76349	1.46733	8.39768	4.89026	6.42109	2.10202	4.01404	3.76558	1.67828	1.53e-08	2.55e-07	0.70351	0.0810003	0.192435	1.10347	1.52e-05	0.000150688	2.36224	7.67e-29	1.95e-27	1.92383	2.09e-18	2.51e-17	0.675772	0.001276	0.00495535	1.23627	1.39e-05	0.000125101	1.27959	2.63e-18	6.19e-17	0.828023	8.53e-08	5.88e-07
AT4G12545	1.3221	1.34005	1.23717	3.70891	4.16448	1.76861	0.839188	0.401665	1.66615	2.90469	7.20333	4.98669	5.01259	4.80118	3.97532	3.72067	0.979788	0.620473	-0.141279	0.740839	0.850999	-1.49092	0.0365449	0.106386	-1.951	1.62e-05	0.000160028	-0.673944	0.115292	0.184831	-2.39379	3.17e-06	1.18e-05	-0.538827	0.196495	0.328255	-0.881567	0.344569	0.521278	1.29798	0.00445429	0.0134569	-0.434361	0.481275	0.607269
AT1G16630	0.8913	1.2754	1.00781	1.45084	1.1386	1.22289	1.10006	1.1734	1.48138	0.407963	0.163922	0.224121	0.327026	0.850684	0.912338	0.300998	2.60825	0.470583	1.37739	0.0331537	0.0965668	2.08894	0.010723	0.0410585	1.99398	1.63e-05	0.000160479	2.23121	1.84e-07	8.39e-07	2.22156	2.02e-07	8.77e-07	0.850923	0.0456052	0.102573	0.15046	0.833569	0.906662	0.258351	0.354948	0.494082	0.237995	0.402183	0.531792
ATCG00640	4.85194	3.36484	3.30066	2.02975	2.05116	1.1168	3.44443	2.41799	2.61654	16.6912	11.0779	16.0467	104.861	11.5206	93.0395	15.3936	3.71217	80.9856	2.24133	0.00836054	0.0321732	1.20075	0.0989583	0.223129	-1.92486	1.63e-05	0.000160491	-3.10286	6.75e-10	4.15e-09	-2.3815	1.05e-07	4.68e-07	-5.35481	9.56e-09	1.21e-07	-3.57199	3.35e-05	0.000269551	-1.15652	0.0810643	0.156223	-0.446573	0.453834	0.580766
AT2G32270	4.2829	3.36518	3.20196	6.56803	6.48915	3.57189	5.25443	3.37233	4.48424	1.39504	1.71275	1.19216	2.41603	1.57666	0.830495	1.01657	1.38354	0.794655	0.154848	0.755478	0.860217	-0.42041	0.462006	0.641421	1.33514	1.63e-05	0.000160743	1.9228	6.47e-10	3.99e-09	1.59518	6.41e-08	2.94e-07	1.76079	8.59e-06	6e-05	2.0323	1.22e-07	1.87e-06	0.607792	0.0161295	0.0408298	0.267983	0.248534	0.369483
AT1G33790	3.75801	8.22152	7.25083	4.37045	4.01807	6.29741	5.08562	4.59608	7.36491	3.17027	2.96645	3.17312	3.38455	3.37931	4.91669	3.56019	3.15514	4.78679	0.315392	0.208597	0.378773	0.313517	0.282968	0.465529	1.04754	1.64e-05	0.00016114	0.633467	0.00294933	0.00700537	0.860533	2.85e-05	9.26e-05	0.310529	0.212224	0.34789	0.560667	0.0437688	0.112955	-0.392886	0.107976	0.196564	-0.177617	0.647384	0.749074
AT3G25570	7.01632	6.76188	5.91814	5.7394	6.62117	6.84121	2.81845	2.9703	2.866	3.8597	3.03427	1.21692	5.50039	3.89184	4.59725	2.53131	3.76208	2.00741	0.771793	0.0348646	0.100434	0.0402064	0.93281	0.962479	1.27826	1.65e-05	0.000162531	1.21709	7.32e-05	0.000229512	0.0807098	0.810657	0.862125	0.434161	0.0447676	0.100963	0.0567438	0.867848	0.926019	-0.042405	0.795275	0.867206	-1.18976	8.86e-11	8.71e-10
AT4G18600	1.02841	1.44689	1.93053	2.07406	2.34937	2.34949	2.05656	2.12724	2.33051	0.877858	0.314936	0.442897	1.29251	0.52847	0.918153	0.418576	0.557824	0.604655	0.730591	0.0869858	0.200527	-0.0432927	0.930816	0.961524	1.42886	1.68e-05	0.000164958	2.02337	2.43e-12	1.92e-11	1.97858	3.19e-12	2.34e-11	1.28128	8.74e-06	6.09e-05	2.03833	1.18e-15	1.01e-13	0.614855	0.00257143	0.00833289	0.560282	0.004681	0.0129996
AT5G38940	0.993453	3.16469	5.83237	2.71569	2.91322	3.06199	9.9117	7.90004	10.752	0.55216	0.776513	0.546008	0.737693	0.954789	0.565954	1.81061	0.871077	2.40612	0.255335	0.737027	0.848784	1.44931	0.0510732	0.137556	2.41208	1.76e-05	0.000171507	2.18555	4.06e-07	1.77e-06	3.91499	2.14e-30	5.5e-29	1.92844	9.67e-06	6.69e-05	2.48315	3.23e-10	8.76e-09	-0.205888	0.638137	0.746929	1.512	0.0234637	0.0531073
AT5G02370	1.96528	2.72432	2.9597	2.7311	1.93451	2.22455	1.45535	1.31853	1.88445	1.11318	0.88101	0.555948	0.961438	0.617615	0.848671	1.24441	0.952288	0.605276	-0.0838982	0.882481	0.93657	0.143494	0.825532	0.902396	1.58081	1.8e-05	0.000174925	1.40428	0.000119916	0.000363887	0.852527	0.0312805	0.0581211	1.4792	8.44e-05	0.000462566	0.727142	0.125681	0.253893	-0.156943	0.552711	0.678593	-0.721085	0.0110486	0.0276435
AT4G01390	4.39958	3.74364	3.72624	4.94085	6.15638	8.83657	0.0488416	0.0935094	0.151782	0.697357	1.52837	1.39311	2.65387	1.28969	4.01694	0	0	0.379178	1.12735	0.0518553	0.135809	-3.25335	0.0148103	0.052922	1.71848	1.84e-05	0.000178474	2.44037	1.06e-10	7.14e-10	-3.63572	3.13e-05	0.000101118	1.30137	0.00165265	0.00619741	-0.378493	0.870992	0.927994	0.743325	0.00547208	0.0161145	-5.34737	2.74e-15	4.23e-14
AT3G47220	1.22367	0.620144	0.934198	1.9877	2.24269	1.35699	1.31648	1.5988	1.11946	0.127521	0.256193	0.0280223	0.908638	0.752321	0.166354	0.815412	0.550583	0.392253	2.13071	0.0176002	0.0589403	2.0979	0.0294373	0.0898259	2.74047	1.86e-05	0.000179673	3.7162	2.56e-12	2.01e-11	3.26531	3.37e-09	1.8e-08	1.58976	0.00208597	0.00758896	1.19426	0.0121006	0.0405311	0.999597	0.00229447	0.00752505	0.535247	0.111431	0.195897
AT1G74030	3.43752	4.98876	5.61858	17.8933	16.4086	14.8968	16.2047	15.9382	19.5272	1.64135	2.65634	2.00378	4.35866	6.15255	4.10677	7.67466	14.2844	6.07723	1.20233	9.15e-05	0.000677509	2.16153	2.42e-09	7.41e-08	1.15706	1.86e-05	0.000180159	2.93866	3.45e-54	2.73e-52	3.0249	1.16e-58	9.71e-57	1.73245	1.28e-19	8.09e-18	0.878778	0.00339923	0.014197	1.80227	3.75e-27	1.71e-25	1.87531	2.83e-30	1.32e-28
AT1G17920	1.28522	1.49808	1.85285	1.20599	1.14702	1.67216	1.41572	1.27225	1.87055	0.412521	0.791095	0.350239	0.334021	0.305167	0.908555	0.814705	1.12097	0.929253	-0.0194186	0.974703	0.987132	0.890419	0.107451	0.236776	1.57431	1.9e-05	0.000183489	1.34613	0.000404671	0.00112306	1.53878	2.04e-05	6.76e-05	1.35778	0.00345358	0.0117909	0.664326	0.0580398	0.141262	-0.208735	0.423292	0.563194	-0.02991	0.905154	0.94072
ATMG01370	14.818	13.1613	10.1763	3.64268	4.90814	4.27576	7.41782	9.20483	8.25314	18.5434	29.1943	44.2747	48.7543	35.0031	64.1308	31.7187	34.4944	99.9405	0.673989	0.0244719	0.0766025	0.861751	0.0424636	0.119565	-1.26679	1.94e-05	0.000187207	-2.86948	1.56e-17	1.94e-16	-1.89566	3.37e-10	2e-09	-3.54879	2.44e-32	5.49e-30	-2.74728	6.61e-10	1.66e-08	-1.57904	6.46e-07	4.41e-06	-0.620035	0.0256301	0.0572902
AT1G06100	1.98241	0.868904	1.65139	0.094637	0	0	4.52881	2.21377	3.44361	0	0.0628181	0.20613	0	0	0	0.51266	1.50579	0.213733	-3.05083	0.40322	1	3.07983	0.0416989	0.117833	4.10958	1.95e-05	0.000187521	-1.53359	0.542927	0.654085	5.28113	3.28e-10	1.95e-09	1.51227	0.708033	1	2.18745	0.00197919	0.00908735	-5.58038	1.99e-06	1.26e-05	1.17132	0.00272909	0.00808674
AT3G47960	6.9443	5.60312	5.67793	14.8683	15.8202	17.083	11.5645	10.5985	13.3412	1.75969	3.02639	3.92544	8.43023	5.69514	5.8631	3.01628	2.92216	2.77929	1.18921	5.3e-05	0.000421188	0.0109467	0.976573	0.986467	1.06954	1.96e-05	0.000188269	2.43222	3.44e-29	9.03e-28	2.01976	1.13e-19	1.49e-18	1.23445	1.92e-11	3.89e-10	2.02055	4.9e-25	1.71e-22	1.38413	5.09e-25	2e-23	0.957408	2.9e-11	3e-10
AT2G16990	4.96801	3.29425	3.0006	6.66333	5.34545	5.72615	2.92255	2.41799	2.96253	1.59867	1.74197	1.72673	3.76487	3.9137	3.96396	3.33195	2.40729	2.3615	1.1887	2.69e-05	0.000231187	0.686179	0.0674838	0.168309	1.155	2.01e-05	0.00019277	1.78219	8.93e-17	1.04e-15	0.701524	0.00485967	0.0108432	0.586547	0.00235894	0.00847572	0.0301081	0.918019	0.9558	0.647872	0.00163072	0.00556331	-0.444846	0.0496032	0.100204
AT1G09960	2.15315	2.8864	2.27889	3.61913	2.87212	3.30084	2.41498	2.4513	2.30754	0.621522	1.30294	0.712577	1.94955	1.75915	1.03237	2.37036	1.72766	1.31609	0.834459	0.0738841	0.177687	1.04749	0.0426442	0.119981	1.47195	2.03e-05	0.000194282	1.86536	3.4e-09	1.93e-08	1.43317	1.17e-05	4.03e-05	1.02516	0.000782112	0.00323741	0.401553	0.238176	0.405089	0.414411	0.0547944	0.113593	-0.0317052	0.887636	0.928292
AT1G23800	7.33636	5.34546	6.59331	16.0711	17.3591	15.3458	11.3628	9.86593	14.2996	2.25498	3.09163	4.18517	11.9965	12.3674	9.19984	8.29373	7.43869	9.21715	1.80781	5.77e-13	1.82e-11	1.39859	3.16e-06	4.5e-05	1.02056	2.14e-05	0.000203653	2.33271	1.18e-32	3.72e-31	1.89002	6.17e-18	7.18e-17	0.518488	0.00124943	0.00486393	0.503818	0.0171901	0.0539791	1.33252	7.27e-21	2.1e-19	0.877119	1.56e-07	1.04e-06
AT1G14540	1.82591	1.64508	1.25062	3.76266	1.52094	0.958243	0.729729	0.419129	0.831501	0.236796	0.237865	0.364245	0.75927	0.529896	0.573682	0.0776488	0	0.0404656	1.1441	0.192522	0.358532	-2.8156	0.12328	0.260811	2.50178	2.16e-05	0.000206162	2.8728	6.62e-06	2.44e-05	1.23058	0.0850802	0.140459	1.71863	0.0040868	0.0135865	4.05709	0.00152078	0.00729459	0.392768	0.386018	0.525815	-1.26178	0.00434822	0.0121995
AT4G38062	0.573091	0.997915	0.96427	0.856529	0.590157	0.848297	0.581401	0.809541	1.10871	0.0857563	0.310116	0.169602	0.488839	0.174458	0.351595	0.140604	1.0111	0.30775	0.833816	0.276373	0.46138	1.3754	0.129592	0.270518	2.16447	2.17e-05	0.000206725	1.9951	7.91e-05	0.000246768	2.13386	2.15e-05	7.11e-05	1.14872	0.0173551	0.0464333	0.773051	0.272722	0.444085	-0.148756	0.650718	0.757413	-0.0249969	0.940841	0.961343
AT4G34770	4.13713	7.10733	8.85413	3.71567	2.6284	4.10928	10.4039	10.6233	9.4055	12.1947	15.5382	16.2762	8.74751	6.3269	6.55852	16.5722	11.5524	20.9092	-1.03407	0.000135239	0.000955699	0.165409	0.584732	0.7423	-1.12941	2.17e-05	0.000206725	-2.09818	1.59e-16	1.81e-15	-0.540725	0.00617181	0.0134969	-1.0709	0.000981221	0.0039383	-0.693439	0.0156113	0.0498828	-0.94797	0.00332922	0.0104406	0.595379	0.0183697	0.0428134
AT3G52535	6.42056	5.22816	3.22768	2.77148	1.99591	2.11384	2.62725	2.70129	2.55352	7.87283	9.85374	14.9411	4.34978	6.03813	6.04136	7.97264	5.45321	7.66216	-1.00282	0.000243385	0.00160427	-0.622154	0.0443496	0.123663	-1.13185	2.18e-05	0.00020752	-2.27388	9.66e-18	1.22e-16	-2.06065	6e-17	6.43e-16	-1.27514	5.77e-06	4.22e-05	-1.42471	5.32e-07	6.95e-06	-1.11935	7.28e-05	0.000349121	-0.919831	0.00046103	0.00164226
AT5G23910	1.71287	2.51643	1.87524	1.81868	1.61458	2.32305	2.21518	2.46843	2.70698	0.584043	1.06054	0.296172	0.500186	0.525525	0.900045	0.847091	4.64418	1.34354	-0.0259938	0.964711	0.982267	1.82212	0.00486415	0.0221017	1.64881	2.23e-05	0.000211306	1.54015	9.93e-05	0.000305242	1.91376	7.62e-08	3.47e-07	1.55921	2.47e-05	0.00015512	0.110861	0.841617	0.91062	-0.0892227	0.71945	0.811543	0.272379	0.224662	0.342221
AT2G04170	0.879772	1.04459	1.74943	6.81521	5.94489	5.07877	4.36238	3.93797	5.10424	0.381401	0.206297	0.128941	0.783934	0.746058	1.06617	1.44308	1.19364	0.175477	1.83803	0.00714599	0.0282553	1.97695	0.0289972	0.0888587	2.34983	2.32e-05	0.000218295	4.59654	2.44e-34	8.45e-33	4.19849	2.41e-27	5.22e-26	2.7577	4.97e-23	4.8e-21	2.24916	8.07e-05	0.00057694	2.27217	1.8e-19	4.65e-18	1.86223	9.63e-13	1.17e-11
AT1G58340	4.45908	3.82432	3.60521	5.64746	6.97526	3.4502	2.66577	1.96135	3.14938	1.42982	2.44166	1.57099	5.45059	2.2979	4.98283	1.66445	3.03919	2.9565	1.21367	0.000846579	0.004697	0.501344	0.243537	0.42106	1.12794	2.48e-05	0.000232232	1.535	2.3e-07	1.04e-06	0.503202	0.0915469	0.149773	0.312446	0.36063	0.512544	0.0159356	0.965369	0.981613	0.427256	0.0676258	0.134719	-0.618553	0.00497209	0.0137079
AT5G57130	1.91199	2.2087	2.82353	5.06576	5.05646	4.79573	3.36273	2.98911	3.90243	0.902496	1.23623	1.13583	4.09223	2.87081	3.31792	1.37209	6.09015	2.10308	1.64005	2.36e-09	4.51e-08	1.55326	0.00121502	0.00718709	1.08638	2.6e-05	0.00024158	2.16305	3.24e-28	8.03e-27	1.6368	1.18e-13	9.7e-13	0.514092	0.00563969	0.0179404	0.0978525	0.834663	0.907041	1.09682	7.96e-11	9.21e-10	0.557584	0.00311406	0.00909075
AT3G57010	6.85483	3.9271	5.3338	36.2942	31.6823	28.3855	7.89108	7.12632	10.7344	0.618419	1.59185	3.01518	20.7587	19.7754	12.4613	8.74526	16.4634	7.16646	3.33396	1.17e-07	1.67e-06	2.64216	1.79e-08	4.5e-07	1.63223	2.63e-05	0.000244198	4.17693	1.13e-12	9.18e-12	2.29116	0.000190364	0.000547248	0.841064	1.96e-05	0.000125807	-0.334122	0.319479	0.494992	2.57217	4.48e-52	8.35e-50	0.670719	0.00178911	0.00554755
AT1G08840	1.19649	0.85671	0.960421	1.16333	1.20499	0.950524	0.898233	1.03938	1.28833	0.461235	0.360358	0.281541	1.50631	0.390963	0.525287	0.609184	2.40418	0.799144	1.12259	0.0349906	0.1007	1.79393	0.00156932	0.00886037	1.44848	2.64e-05	0.000245355	1.55983	1.25e-06	5.13e-06	1.53266	2.95e-06	1.1e-05	0.428076	0.34761	0.500453	-0.243878	0.635774	0.773127	0.131791	0.583259	0.70407	0.093143	0.706939	0.796078
AT5G56320	1.384	1.37231	1.46579	4.33117	2.81945	3.86848	3.24657	3.80711	4.42801	0.175584	0.493855	0.231504	0.531721	0.178599	0.032722	1.61215	3.90713	1.23022	-0.285169	0.794693	0.884788	2.91142	2.98e-05	0.000309756	2.22614	2.7e-05	0.000249848	3.58226	7.37e-17	8.63e-16	3.65644	6.22e-19	7.79e-18	3.85176	3.59e-12	8.13e-11	0.763426	0.0978229	0.20993	1.37764	2.53e-07	1.84e-06	1.43892	1.63e-08	1.24e-07
AT2G07698	1.00809	0.723761	0.668193	0.370959	0.618538	0.440872	0.528785	0.325408	0.273878	1.912	2.04375	2.12771	6.41889	3.69019	4.888	2.37124	2.97156	8.62924	1.29104	3.47e-06	3.64e-05	1.2083	0.00722095	0.0301559	-1.33929	2.79e-05	0.000257208	-2.11456	3.69e-10	2.34e-09	-2.44015	7.64e-12	5.38e-11	-3.41329	1.99e-25	2.56e-23	-3.63712	2.82e-11	9.9e-10	-0.753553	0.0681869	0.13567	-1.09265	0.0131643	0.032191
AT5G58550	2.3624	3.60728	4.59086	4.34886	4.50426	4.29365	4.17964	4.75372	4.9726	2.07695	1.40287	1.41642	1.515	0.819549	0.7174	1.11553	1.97723	1.14739	-0.6922	0.0708686	0.172287	-0.200929	0.620689	0.768524	1.10872	2.83e-05	0.000260307	1.39814	1.2e-11	8.79e-11	1.49277	5.15e-13	4.02e-12	2.08079	2.51e-13	6.9e-12	1.70951	4.3e-09	9.05e-08	0.310282	0.129138	0.227199	0.393392	0.0486332	0.0986477
AT3G20150	1.03254	1.82834	1.94189	2.68076	2.05398	2.47001	2.02475	2.7735	2.8506	0.624358	0.787616	0.430745	1.25446	1.12246	0.865903	1.27365	3.11045	1.5384	0.801875	0.0411807	0.113779	1.69055	0.000185889	0.00149375	1.37978	2.89e-05	0.00026534	1.93805	5.26e-13	4.41e-12	2.0392	3.27e-14	2.81e-13	1.13028	7.29e-06	5.2e-05	0.365542	0.323614	0.499411	0.57948	0.0135829	0.0351859	0.668077	0.00414994	0.0116998
AT1G71830	2.39666	2.95554	3.37574	4.2509	4.47398	4.29739	2.72981	2.57879	2.88356	1.53853	1.40497	1.0245	3.75802	2.32371	3.0627	1.26126	4.74204	2.90801	1.19121	0.000260685	0.00170429	1.17322	0.0137998	0.0500483	1.13579	2.96e-05	0.000270803	1.68602	1.7e-13	1.49e-12	1.03184	4.75e-05	0.000149199	0.486319	0.0340688	0.0810178	-0.125042	0.775552	0.871415	0.571265	0.00179028	0.00603979	-0.0956139	0.634925	0.739182
AT3G44326	5.11287	2.34824	3.05802	8.14902	6.73771	3.80825	1.61634	1.51289	3.12541	0.885819	1.21764	1.28063	5.02454	4.26803	1.39016	2.71363	0	0.796716	1.64961	0.000984564	0.00531723	0.0653229	0.949847	0.971381	1.64081	3.01e-05	0.000274821	2.44079	3.04e-12	2.36e-11	0.87478	0.0399617	0.0721507	0.784318	0.0687282	0.143515	0.825324	0.434966	0.609744	0.820227	0.0086901	0.0240616	-0.757595	0.0311272	0.067529
AT3G46930	3.47489	2.71638	3.68072	4.19213	3.48637	3.07911	2.53242	2.03321	2.94061	1.74956	1.57106	0.786396	2.05412	2.39977	1.58085	2.43391	1.84886	1.5402	0.540559	0.175302	0.334418	0.511182	0.273448	0.455204	1.26249	3.05e-05	0.000277917	1.35997	4.3e-06	1.63e-05	0.854436	0.00689854	0.0149237	0.814237	0.00239321	0.00858831	0.3604	0.279905	0.452286	0.116466	0.571272	0.694327	-0.401183	0.0692568	0.132513
AT5G10170	2.25908	1.99689	2.32444	5.21981	4.80599	5.42238	3.07072	3.14302	2.86281	0.889135	0.769956	0.808487	2.29387	2.30779	2.82832	1.25673	4.65864	3.01266	1.5781	5.53e-05	0.000437285	1.86162	0.000462859	0.0032276	1.41656	3.06e-05	0.000278273	2.62081	7.77e-23	1.39e-21	1.86841	3.62e-10	2.14e-09	1.03518	4.8e-06	3.57e-05	0.0206086	0.963607	0.98051	1.22488	5.57e-10	5.82e-09	0.460392	0.039679	0.0830393
AT2G40150	5.71484	5.50818	4.00876	6.22374	4.34938	4.44661	4.66598	5.0702	4.99667	1.43226	3.04187	1.79848	1.27568	2.37259	2.55477	4.19338	2.68422	3.49652	-0.0293112	0.948101	0.973482	0.735954	0.102207	0.228449	1.28082	3.19e-05	0.000288931	1.23308	7.35e-05	0.000230425	1.22217	2.25e-05	7.41e-05	1.25815	0.000147851	0.000754173	0.500837	0.0854847	0.189855	-0.0271904	0.902943	0.941856	-0.0514645	0.800214	0.866031
AT5G60100	0.750255	0.593519	0.564004	0.58179	1.25751	0.752259	0.905007	1.05536	1.29542	1.83679	1.2229	2.08854	2.01645	1.80316	1.85084	1.47076	2.32312	0.729968	0.129269	0.692449	0.818726	-0.179274	0.709711	0.828748	-1.42897	3.19e-05	0.000289086	-1.0163	0.00452094	0.0103311	-0.672637	0.027715	0.0522852	-1.15153	0.00113395	0.00446346	-0.478134	0.319235	0.494747	0.435404	0.259278	0.389663	0.766315	0.020932	0.0479912
AT5G18430	1.49677	1.81313	1.52446	1.93447	1.95488	2.07554	2.19944	1.06844	1.08817	0.383488	0.342417	0.374534	0.379515	1.2569	0.754374	0.663687	0	0.218445	1.10581	0.155483	0.30645	-0.306915	0.819856	0.898906	2.13725	3.24e-05	0.000292912	2.4138	2.65e-07	1.19e-06	1.97454	0.000302258	0.000839619	1.30828	0.00730158	0.0223762	2.2979	0.0213266	0.0640552	0.297676	0.331204	0.468483	-0.15416	0.682611	0.777135
AT1G78120	6.55905	4.97323	3.74092	11.7201	9.84707	7.76053	4.22919	3.54516	3.83627	1.48364	3.21912	0.912868	6.66006	5.73463	4.03678	2.48119	2.53766	1.72405	1.53546	5.55e-05	0.000438091	0.273481	0.586757	0.743799	1.44308	3.27e-05	0.000295306	2.36	6.93e-06	2.54e-05	1.03774	0.00251158	0.00592214	0.813558	0.000536799	0.00232528	0.779511	0.0071844	0.0265625	0.933513	5.99e-06	3.5e-05	-0.399806	0.0581445	0.114459
AT1G13540	2.98802	2.6967	1.54646	1.48212	2.9955	2.61353	0.920162	0.528507	0.571905	0.62107	0.575883	0.73488	3.23393	3.01289	4.8523	0.587475	0.79335	1.10216	2.51278	6.72e-08	1.01e-06	0.370381	0.640945	0.782167	1.90904	3.3e-05	0.000297567	1.85335	5.02e-05	0.00016185	0.0551382	0.924489	0.944414	-0.667019	0.0722639	0.149408	-0.30167	0.650433	0.782748	-0.033355	0.925157	0.954784	-1.8439	8.26e-06	4.19e-05
AT4G31805	1.6763	3.36417	2.46666	0.26648	0.359054	0.733107	2.26104	2.79933	3.2478	0.821748	0.943379	0.386949	0	0.398028	0	0.545342	2.20936	0.434655	-2.46868	0.0315314	0.0929782	0.572901	0.48505	0.661045	1.79705	3.33e-05	0.000299662	-0.687588	0.275327	0.383373	1.93067	6.13e-07	2.51e-06	1.77476	0.176333	0.301964	1.37893	0.0287337	0.081251	-2.46787	1.29e-08	1.13e-07	0.142894	0.624328	0.730813
AT2G18150	3.50964	4.33547	2.54439	43.071	30.7353	29.1629	15.1221	12.1472	22.7138	6.95529	10.33	5.53224	25.9958	28.7329	16.5404	25.8857	19.6988	19.9433	1.63144	8.72e-11	2.06e-09	1.53104	8.54e-09	2.32e-07	-1.13411	3.38e-05	0.000303663	2.14743	7.02e-25	1.45e-23	1.12014	3.67e-06	1.35e-05	0.50941	0.0195966	0.0514185	-0.397019	0.120934	0.246178	3.30256	1.55e-67	5.89e-65	2.26216	2.17e-23	6.44e-22
AT4G33270	6.73119	12.1815	10.6593	5.77178	6.18218	7.96429	8.89211	7.75366	10.2599	4.17108	6.85882	3.42148	7.81185	4.47518	8.27905	4.91831	22.9857	7.68934	0.496267	0.0932988	0.210655	1.30804	0.06413	0.161905	1.03306	3.41e-05	0.000305857	0.438383	0.0749719	0.126712	0.88616	7.99e-05	0.000242149	-0.0676205	0.790178	0.862051	-0.406016	0.369569	0.545624	-0.574511	0.00478637	0.0143157	-0.14024	0.448886	0.575831
AT1G30900	2.99932	2.24965	2.60435	5.59796	5.4964	4.61722	3.38029	2.66786	3.35256	1.00355	1.12529	1.41034	3.38825	2.77746	1.87021	1.37753	1.39521	1.63518	1.17408	0.000780132	0.00439396	0.326039	0.450535	0.632655	1.15454	3.42e-05	0.000306384	2.12768	1.32e-20	2.03e-19	1.40103	4.28e-08	2e-07	0.944952	0.000148761	0.000757688	1.08749	0.000119819	0.000817939	0.993186	4.47e-08	3.61e-07	0.254338	0.210556	0.325381
AT1G67750	3.13152	4.01085	4.81179	12.4453	12.043	17.6295	10.6749	11.6156	14.1604	2.19302	1.66888	1.38731	3.13707	3.81919	2.75558	5.8565	10.2631	6.50154	0.873758	0.0117141	0.0427191	2.11317	2.11e-09	6.57e-08	1.18605	3.52e-05	0.000314352	2.97689	1.9e-38	7.88e-37	2.78028	1.93e-38	7.24e-37	2.09857	1.19e-20	8.28e-19	0.683886	0.00905827	0.0320959	1.81211	1.87e-20	5.29e-19	1.60422	2.23e-19	4.94e-18
ATMG00670	2.54162	3.33014	2.71191	1.64243	1.65976	1.2471	1.95101	1.06723	0.981633	7.01836	5.08766	9.22176	19.6555	9.49397	18.7427	7.05849	15.4997	34.3115	1.15646	0.000239188	0.00158119	1.4227	0.00193472	0.0105602	-1.31025	3.53e-05	0.000314808	-2.25528	4.98e-11	3.43e-10	-2.42528	4.25e-11	2.79e-10	-3.41902	2.04e-23	2.09e-21	-3.83606	1.98e-12	8.86e-11	-0.922561	0.0127496	0.0333423	-1.10496	0.00643889	0.0172459
AT3G08040	2.22776	0.798289	1.52138	4.43176	5.6634	2.97204	2.59004	2.32441	3.26986	0.393968	0.34298	0.461722	1.84806	2.32425	1.98234	0.624407	2.26799	1.03231	2.351	9.95e-08	1.44e-06	1.7185	0.00961774	0.0377669	1.92856	3.57e-05	0.000317552	3.42333	1.94e-22	3.39e-21	2.76318	2.65e-15	2.5e-14	1.06587	0.000220961	0.00106952	1.05659	0.0294426	0.0829136	1.51403	1.67e-06	1.07e-05	0.841909	0.00604058	0.0162919
AT1G58400	1.25348	0.651542	0.942693	1.80246	1.52028	1.85542	2.42771	2.24098	1.91604	0.243839	0.301464	0.226696	0.618132	0.591446	0.769018	1.47615	1.46395	0.961597	1.34473	0.0168393	0.0568861	2.34501	1.44e-05	0.000166966	1.88359	3.6e-05	0.000320112	2.71828	6.66e-14	6.06e-13	3.08001	2.69e-19	3.44e-18	1.36657	1.08e-05	7.36e-05	0.751348	0.0161708	0.0512991	0.85557	0.00216751	0.00715232	1.20507	4.34e-06	2.31e-05
AT4G15640	4.17116	4.05166	4.83837	5.19313	5.22205	5.19389	10.2365	10.4224	9.17372	1.62283	1.9358	2.60028	3.67376	3.78283	3.62287	10.3104	18.7238	9.70627	0.838063	0.009116	0.0344597	2.6625	1.28e-15	1.26e-13	1.08945	3.68e-05	0.000327064	1.31925	6.37e-08	3.09e-07	2.27103	3.66e-27	7.85e-26	0.473997	0.0213863	0.0553364	-0.379653	0.169684	0.316149	0.250755	0.159348	0.268276	1.18807	6.57e-14	8.9e-13
AT5G18820	3.6889	2.88438	2.38924	2.15951	2.2011	2.19407	3.60144	3.77417	2.96489	1.55002	0.865006	1.43273	1.64353	2.72782	2.61351	2.29933	4.1061	3.40559	0.848333	0.0229836	0.0729649	1.35758	0.000771855	0.00494046	1.22331	3.92e-05	0.000345838	0.743971	0.0111744	0.0233964	1.41661	1.48e-07	6.53e-07	-0.109843	0.696525	0.795762	0.0725797	0.808524	0.891279	-0.457828	0.0398314	0.0874248	0.203386	0.331851	0.460875
ATMG00650	3.21861	2.23212	2.18955	1.49608	0.453557	0.740849	2.7419	1.45819	1.57793	8.30426	7.34868	12.6	16.9061	11.4636	15.1074	6.48355	12.8051	34.8018	0.613598	0.11184	0.240523	0.945316	0.101269	0.226955	-1.88256	3.97e-05	0.000349687	-3.41749	1.03e-09	6.21e-09	-2.30015	9.51e-07	3.8e-06	-4.03587	1.61e-14	5.19e-13	-3.2342	1.5e-06	1.73e-05	-1.51334	0.0358033	0.0800193	-0.407861	0.500245	0.623956
AT2G42850	0.95099	0.963908	0.422996	1.70185	0.804063	0.744244	1.21521	1.29254	1.81827	0.0876294	0.146708	0	0.260165	0.20798	0.163307	0.454971	1.01863	0.249581	1.40776	0.281571	0.467328	2.87411	0.0146243	0.0523946	3.29638	3.97e-05	0.000350048	3.74184	6.18e-07	2.63e-06	4.16443	4.05e-10	2.38e-09	2.33921	0.000116617	0.000614116	1.32383	0.0272945	0.0780121	0.467208	0.297807	0.432547	0.883591	0.0192223	0.0445545
AT1G79640	2.73416	2.60128	3.30215	2.84431	2.75454	3.05172	3.16752	3.21989	3.65616	1.56626	1.61266	0.946493	1.58684	1.05546	0.930395	0.850648	1.86943	0.986978	-0.219479	0.568229	0.730995	-0.147388	0.753487	0.857844	1.06434	3.99e-05	0.000351142	1.04058	2.73e-05	9.19e-05	1.26938	9.79e-08	4.4e-07	1.25178	6.06e-06	4.42e-05	1.43414	4.86e-05	0.00037031	-0.0039306	0.982701	0.989705	0.213032	0.229669	0.34808
AT5G24352	4.96455	4.34969	4.18305	3.78998	2.92879	3.16476	2.57259	2.5351	2.11624	9.13372	10.2602	10.2513	15.3081	9.98984	12.995	6.68257	10.2748	9.39864	0.358882	0.203773	0.372491	-0.161621	0.647281	0.786515	-1.13293	4.12e-05	0.000360735	-1.61001	9.93e-09	5.33e-08	-2.04534	3.42e-12	2.5e-11	-1.9766	5.81e-11	1.07e-09	-1.87039	1.05e-06	1.26e-05	-0.456188	0.153071	0.259921	-0.904473	0.00830132	0.0215793
AT3G51325	4.8423	3.63562	2.63904	0.982016	1.0564	0.470602	0.290285	0.0926273	0.0668222	5.77742	8.07443	9.79774	1.37967	1.27753	2.30161	3.02022	0	0.96583	-2.26381	8.98e-12	2.44e-10	-2.55725	0.107829	0.237345	-1.08593	4.12e-05	0.000360735	-3.26498	1.94e-24	3.89e-23	-5.72501	3.16e-34	9.78e-33	-1.0058	0.043036	0.0978187	-3.15117	0.0184699	0.057095	-2.15655	1.58e-09	1.56e-08	-4.63061	5.27e-20	1.24e-18
AT4G23550	5.63765	4.63114	4.02991	5.01148	4.17644	4.09312	4.77126	2.69603	2.95174	2.3224	2.24648	1.9374	2.64309	1.18114	1.36253	2.15067	0	0.477715	-0.336457	0.454723	0.638195	-1.29519	0.166107	0.323027	1.13671	4.13e-05	0.000361491	1.00258	0.000148651	0.000444592	0.667477	0.0321175	0.0595138	1.32918	0.000214833	0.00104364	1.98248	0.201812	0.359839	-0.113409	0.600129	0.717594	-0.461094	0.0713683	0.135786
AT4G12670	4.63938	6.11312	6.54165	5.401	5.62735	7.08293	6.23875	5.4639	4.77327	3.96278	2.57136	1.62262	1.99496	1.55224	2.38524	1.57387	1.59407	2.08205	-0.472819	0.188399	0.352849	-0.628647	0.130508	0.271913	1.08297	4.22e-05	0.000368644	1.12535	2.39e-05	8.13e-05	1.00095	0.000137091	0.000402295	1.58778	3.24e-11	6.28e-10	1.6461	3.44e-10	9.28e-09	0.0616618	0.726156	0.816952	-0.0730899	0.669065	0.766103
AT5G44560	2.65808	4.97031	4.14645	3.80458	3.80381	4.16886	4.03859	2.8798	4.22618	1.33726	1.71942	0.822804	2.47742	0.326454	1.04669	1.31552	5.90699	0.822681	-0.0210896	0.975763	0.987339	1.05786	0.155423	0.308421	1.59801	4.32e-05	0.000376613	1.57222	8.39e-06	3.05e-05	1.50626	4.07e-05	0.000129379	1.58274	0.00360843	0.0122311	0.468937	0.484351	0.653626	-0.00462155	0.986405	0.991514	-0.0840164	0.76691	0.842839
AT3G50970	21.2941	10.1474	10.5858	42.0564	38.6235	32.1079	14.9088	14.6821	18.2561	5.37886	8.19786	5.09476	17.6214	19.8725	14.2872	22.8078	14.4763	12.0445	1.45914	1.67e-08	2.76e-07	1.41111	2.42e-05	0.000260246	1.17245	4.39e-05	0.000381366	2.56709	6.38e-41	2.9e-39	1.34598	2.83e-10	1.69e-09	1.1025	4.11e-10	6.59e-09	-0.0490309	0.859285	0.921032	1.41611	0.000119552	0.000547846	0.182206	0.42543	0.553729
AT1G22490	1.62634	1.52355	1.51899	1.0446	1.01163	1.70271	1.01927	0.551495	1.26242	3.22124	2.80242	3.88689	1.99811	2.31114	2.46557	1.24963	2.8179	1.42533	-0.560082	0.0610163	0.153616	-0.844271	0.0437117	0.122259	-1.08293	4.59e-05	0.00039683	-1.42227	1.56e-06	6.32e-06	-1.82205	9.71e-09	4.89e-08	-0.868534	0.010201	0.0297247	-0.960882	0.0627538	0.150299	-0.317198	0.311407	0.447153	-0.728702	0.0337241	0.0721713
ATMG00020	18.8084	10.7779	11.5262	10.662	9.00844	8.2693	5.87726	5.78098	4.61729	27.2951	39.7449	51.9058	161.513	146.769	88.2136	41.9219	91.1956	111.567	1.72631	1.28e-06	1.49e-05	1.04827	0.0280683	0.0865804	-1.53079	4.6e-05	0.000397288	-2.11779	5.39e-29	1.39e-27	-2.87927	8.85e-54	6.45e-52	-3.84865	1.64e-83	7.87e-80	-3.91508	2.75e-39	3.94e-36	-0.564995	0.00240044	0.00783681	-1.3405	4.02e-13	5.05e-12
AT4G12510	1.8468	1.4846	1.83618	12.1483	10.6282	6.51708	4.69571	5.42697	8.54197	0.0743292	0.298659	0.163336	1.32406	1.89014	0.554081	2.25456	1.85148	1.71477	2.80107	0.0065408	0.0263278	3.44921	0.000466108	0.00324403	3.26871	4.67e-05	0.00040266	5.74287	6.69e-20	9.82e-19	5.10803	4.26e-15	3.96e-14	2.94352	5.01e-12	1.1e-10	1.67399	6.06e-05	0.000450643	2.49453	4.27e-16	8.46e-15	1.84698	2.4e-08	1.79e-07
AT1G13790	2.25139	1.97544	1.48673	0.890301	0.659774	0.837657	1.16333	0.997918	0.829459	0.980513	0.768252	0.603299	0.908252	0.65825	1.15119	1.02888	1.88877	0.552942	0.195373	0.659789	0.795908	0.567634	0.307794	0.492211	1.27959	4.72e-05	0.000405718	-0.00496702	0.989	0.992574	0.333959	0.329526	0.441253	-0.209332	0.581664	0.709603	-0.216192	0.668827	0.796456	-1.26483	3.6e-06	2.18e-05	-0.936728	0.000361809	0.00131774
AT4G22840	4.13498	3.70622	3.02394	5.04015	6.49626	5.6194	3.47241	4.94193	3.46966	1.83477	1.52252	0.832664	2.91312	2.9617	3.27063	2.48507	3.74232	3.3399	1.11024	0.0062683	0.0254082	1.19651	0.0119981	0.0448026	1.3716	4.77e-05	0.000409038	2.00305	1.35e-11	9.8e-11	1.48959	5.8e-06	2.09e-05	0.886738	0.000224346	0.00108285	0.309673	0.345467	0.522011	0.652915	0.00197684	0.00658718	0.127317	0.590431	0.702974
AT1G30190	0.436838	0.531326	0.608056	2.662	2.0273	3.05671	0.157125	0.0376027	0.447595	1.83552	2.86814	1.6246	0.726601	1.97076	0.142529	0.585175	0	0.522781	-1.17049	0.0878449	0.202019	-2.50261	0.00465959	0.0213545	-2.00502	4.82e-05	0.000412705	0.26581	0.459245	0.575688	-3.32957	1.07e-07	4.79e-07	1.43457	0.0301079	0.0734047	-0.801422	0.60096	0.747653	2.29149	3.82e-08	3.11e-07	-1.3116	0.117008	0.203906
AT5G43540	6.04942	2.29161	2.06563	5.23467	6.32604	2.19133	2.19787	1.15718	1.13836	0.356603	0.931353	0.861985	3.43027	2.82927	1.79433	2.45564	0	0.85315	1.89807	0.00242231	0.0114626	0.635722	0.604827	0.756962	2.28205	4.89e-05	0.000418068	2.65333	3.02e-07	1.34e-06	1.05768	0.081587	0.135606	0.748288	0.102976	0.197751	0.436342	0.698334	0.818273	0.392249	0.368225	0.507872	-1.21656	0.00775822	0.0203177
AT1G12560	0.367616	0.698644	0.913756	6.12802	7.87411	3.65755	4.71057	5.18174	8.94589	0	0	0	0.477706	0.818326	0.199906	1.40699	0.667991	0.366618	5.60135	0.00147714	0.00751984	6.32862	0.000262232	0.00200747	6.0171	4.92e-05	0.000420106	9.14644	1.05e-13	9.41e-13	9.25433	3.96e-14	3.39e-13	3.55196	5.05e-13	1.31e-11	2.93944	2.9e-08	5.14e-07	3.14939	4.69e-16	9.29e-15	3.24481	2.33e-18	4.76e-17
AT3G56400	13.513	7.29067	6.3184	4.65646	6.45069	11.7889	1.53851	1.89357	1.69128	1.75245	4.87169	4.20917	1.34307	17.328	4.17728	1.13594	0.57526	0.313402	1.07152	0.298414	0.485541	-2.40701	5.55e-05	0.000531109	1.32775	4.93e-05	0.000420353	1.05631	0.00378045	0.00878533	-1.08722	0.00240969	0.0057011	-0.0154755	0.987824	0.993355	1.33412	0.0242209	0.0709033	-0.24882	0.632132	0.74231	-2.40777	9.78e-19	2.06e-17
AT4G04750	4.53746	3.61548	4.35491	5.86039	5.99242	6.30876	9.05654	7.90195	10.1144	1.65309	2.24482	2.2872	2.01769	2.14856	1.93971	4.79334	3.101	2.09255	-0.0293691	0.932317	0.965801	0.701428	0.0926052	0.212357	1.0193	4.96e-05	0.000422698	1.53037	2.55e-12	2e-11	2.12119	5.99e-25	1.14e-23	1.55286	1.07e-12	2.64e-11	1.43379	5.81e-06	5.72e-05	0.531672	0.00193483	0.00646327	1.10905	2.34e-11	2.45e-10
AT5G27889	3.48526	13.8093	9.13559	6.71572	8.4832	6.37405	5.9831	7.6366	6.78802	1.10943	0.74296	0	0	0	0	0	0	2.84383	-3.27871	0.336434	1	0.62261	0.816126	0.896708	3.80699	5.05e-05	0.000429114	3.48768	0.000117141	0.000356085	3.422	0.000161453	0.00046951	6.78433	1.13e-06	9.72e-06	2.83961	0.032876	0.0904965	-0.297654	0.559155	0.683899	-0.374678	0.459384	0.586221
AT5G63920	1.98819	2.72052	2.19091	2.50214	1.98142	3.13022	2.35395	2.98073	2.65447	1.31499	1.02954	0.743657	2.99697	1.45559	1.24333	1.36337	5.08991	2.08193	0.87064	0.0322643	0.094529	1.47193	0.00257561	0.0133033	1.1579	5.1e-05	0.000432243	1.27519	9.84e-06	3.53e-05	1.35724	2.6e-07	1.11e-06	0.395639	0.263026	0.408763	-0.097705	0.827952	0.903553	0.137441	0.538938	0.666916	0.208906	0.298133	0.42566
AT1G09450	0.931128	1.15613	1.45809	1.13071	1.05953	1.32345	1.44432	1.12211	1.58287	0.298867	0.409386	0.0895568	0.290393	0.74618	1.16458	0.445468	2.30104	1.41611	1.44476	0.0572677	0.146347	2.38558	0.00213497	0.0114354	2.14151	5.12e-05	0.000433099	2.10372	3.99e-05	0.000130949	2.3555	1.36e-06	5.32e-06	0.657734	0.195033	0.326424	-0.00873089	0.98798	0.993224	-0.0183781	0.953969	0.972171	0.221505	0.478475	0.604435
AT5G63820	3.25534	2.53222	2.18284	1.06976	1.95939	1.72165	3.40379	2.99768	3.52591	7.42239	8.87607	4.95138	4.3286	4.49396	3.29343	8.83742	3.52163	9.8905	-0.8237	0.0301808	0.0899639	0.0759044	0.870329	0.928779	-1.41418	5.13e-05	0.000433474	-2.18661	6.57e-09	3.6e-08	-1.1103	0.000413065	0.00112052	-1.37099	0.00188123	0.0069353	-1.17125	0.0123355	0.0411738	-0.752344	0.0805045	0.155276	0.312081	0.375683	0.506025
AT3G14900	4.27737	3.44809	3.33258	1.59057	2.05383	2.53795	6.36548	7.12702	5.84826	2.01449	1.08511	1.89261	1.71625	2.73211	1.49625	3.44652	3.44226	3.79178	0.240126	0.552515	0.719391	1.10533	0.00389933	0.0185518	1.15079	5.15e-05	0.000434734	0.28458	0.388443	0.50597	1.9445	1.18e-15	1.15e-14	0.0394786	0.909726	0.942606	0.852707	9.91e-05	0.000691741	-0.844053	0.000405116	0.00163165	0.803395	5.47e-06	2.87e-05
AT2G39690	1.27945	2.61908	1.77095	2.19344	2.91066	2.89648	2.84241	1.79238	1.93956	0.439218	0.735334	0.611271	1.09536	1.22114	1.20051	0.624113	0	0.5254	0.966554	0.0566948	0.145161	-0.623767	0.555669	0.719653	1.66833	5.27e-05	0.000444258	2.13936	6.11e-10	3.78e-09	1.87123	4.35e-07	1.82e-06	1.16634	0.000137648	0.00070904	2.50914	0.00289587	0.0124442	0.492608	0.0835269	0.15998	0.210417	0.484273	0.609835
AT5G42720	3.93744	5.39781	5.68914	7.1299	5.46071	5.22789	8.43125	8.09538	8.41711	1.52088	2.78979	2.68819	4.53499	3.59844	5.45298	4.36378	10.2122	4.94375	0.946801	0.00357498	0.0158692	1.48823	0.000247443	0.00190696	1.10494	5.28e-05	0.000444854	1.3234	4.51e-07	1.96e-06	1.82628	3.59e-16	3.65e-15	0.368733	0.123651	0.228977	0.350775	0.290419	0.464181	0.239474	0.228946	0.35498	0.727707	1.86e-05	8.8e-05
AT3G05340	0.987085	1.3853	1.1324	0.704108	1.20283	1.0128	1.24606	0.702618	0.884085	0.420961	0.356093	0.0486866	0.236804	0.338044	0.144514	0.272446	0.367922	0.378617	-0.216446	0.809051	0.893911	0.308309	0.743912	0.852008	2.07465	5.29e-05	0.000444967	1.78897	0.00120294	0.00307308	1.75707	0.00130632	0.00324211	2.00693	0.000113848	0.000601243	1.47097	0.00461708	0.0183556	-0.268562	0.396463	0.536286	-0.311594	0.330372	0.459371
AT2G33560	1.20301	1.89677	2.09316	2.1249	1.8789	1.54913	1.92314	1.8122	2.08552	0.195017	0.705231	0.214272	1.3201	0.396732	0.61784	0.671465	2.68794	1.13309	1.05431	0.196229	0.363335	2.0171	0.0141156	0.0509481	2.21459	5.41e-05	0.000454212	2.28478	1.22e-05	4.32e-05	2.36922	2.23e-06	8.47e-06	1.21957	0.014976	0.0411524	0.370758	0.508616	0.673241	0.0901269	0.779954	0.857561	0.160539	0.607996	0.717302
AT5G19520	0.285356	1.19308	1.25899	2.94542	2.54673	2.77672	2.26126	2.13394	2.45868	0.228979	0.104551	0.160101	0.463515	0.148216	0.213364	0.324234	4.33826	0.231222	0.731589	0.403449	0.593159	3.31224	NA	1	2.47074	5.58e-05	0.000465872	4.03962	1.58e-24	3.17e-23	3.78244	1.03e-20	1.46e-19	3.28718	6.97e-17	3.09e-15	0.486996	NA	1	1.58996	8.51e-06	4.85e-05	1.3209	0.000189629	0.00073309
AT2G16250	3.34856	4.509	4.85725	3.25733	3.69593	3.73539	4.85846	4.80404	5.75604	2.43565	2.56044	1.20322	0.807208	1.1139	1.51303	1.60975	1.28551	0.967961	-0.866334	0.0216109	0.069493	-0.673402	0.107609	0.237029	1.03486	5.8e-05	0.000481701	0.75964	0.00294684	0.00700081	1.30113	3.85e-08	1.81e-07	1.61926	2.2e-09	3.11e-08	1.99113	6.56e-14	3.97e-12	-0.255887	0.145648	0.249946	0.274016	0.0976065	0.17591
AT3G04070	4.46057	5.9098	4.94177	5.71212	6.14203	5.01625	3.86777	4.99152	3.76911	2.34282	3.13786	1.55265	3.87529	3.7448	5.05913	2.3779	2.43929	1.58873	0.835936	0.0144381	0.0504619	-0.126266	0.783786	0.876391	1.12053	5.87e-05	0.000486467	1.2339	3.59e-06	1.38e-05	0.833207	0.00336559	0.00776036	0.390425	0.0907594	0.179049	0.975574	0.00294097	0.0125992	0.13368	0.478418	0.613169	-0.279887	0.172531	0.278853
AT2G18800	1.67375	0.608996	0.938739	3.2975	2.10661	0.93845	0.578871	1.14522	1.19928	0	0.100635	0	0.401537	0.101903	0.466753	0.0821285	2.3707	0	3.23808	0.0695244	0.169615	4.59856	0.0198929	0.0667058	4.97104	5.89e-05	0.000487394	5.91632	3.86e-07	1.69e-06	4.81925	8.3e-05	0.000251222	2.67363	8.45e-05	0.000462997	0.253902	0.849598	0.91533	0.966396	0.0498991	0.105247	-0.144931	0.774691	0.849138
AT2G44080	8.05621	6.34656	6.06689	4.93113	3.95092	5.65118	1.50624	1.27022	2.22896	2.60678	3.97457	3.58019	6.05325	7.71787	9.36901	1.60275	2.20307	1.51141	1.17592	7.89e-05	0.000595722	-0.925362	0.0411341	0.116555	1.01325	6.16e-05	0.000507409	0.491998	0.0682381	0.116853	-1.03397	0.00191665	0.00461708	-0.690293	0.00707391	0.0217674	-0.0937337	0.838978	0.909567	-0.499932	0.0189027	0.0467268	-2.0402	3.16e-15	4.86e-14
AT5G65970	6.04934	4.58711	3.41428	5.06134	5.54095	5.15194	2.16769	1.62481	2.26664	1.85807	3.01299	1.51655	6.66702	2.56496	2.8691	2.30659	4.1875	3.1979	0.909603	0.0181008	0.0602838	0.60944	0.126988	0.266326	1.13776	6.31e-05	0.000518128	1.27525	2.83e-07	1.26e-06	-0.0878377	0.770176	0.828022	0.356799	0.280097	0.427689	-0.682698	0.0432721	0.111966	0.158537	0.432179	0.57153	-1.21903	2.28e-07	1.48e-06
AT3G24518	0.176508	0.0715621	0.105296	0.218238	0.126023	0.10807	0.0158719	0	0.0164413	0.576844	0.641531	0.633796	0.0366986	0.481972	0.499111	0.270222	0	0	-0.879407	0.220731	0.394283	-2.76097	0.0201713	0.06741	-2.38657	6.53e-05	0.000533881	-2.06009	0.000135025	0.000406866	-5.87838	2.65e-07	1.13e-06	-1.18697	0.18591	0.314502	-3.077	0.243909	0.412276	0.346779	0.662067	0.766544	-3.47664	0.0166581	0.0393979
AT2G21200	3.20088	4.461	4.71688	1.96872	2.60164	1.24987	2.92968	2.7553	3.78018	9.07313	7.30467	9.08932	1.06957	2.71439	5.53264	7.38334	1.6064	6.15636	-1.46456	0.000851101	0.00471493	-0.739952	0.124441	0.262504	-1.03911	6.58e-05	0.000537237	-2.15687	1.34e-12	1.08e-11	-1.44092	1.93e-08	9.4e-08	-0.698802	0.224266	0.362388	-0.6859	0.214972	0.375952	-1.0962	0.0014504	0.00502122	-0.392388	0.179165	0.286919
AT2G25690	2.40719	2.82113	2.64266	3.96398	2.77496	3.48724	2.95376	2.37428	3.01302	1.25848	1.17596	1.02901	1.4337	1.19078	1.06357	2.08736	2.30854	2.00055	0.078863	0.85479	0.921187	0.892649	0.0377381	0.109015	1.18427	6.61e-05	0.000539354	1.5353	4.57e-08	2.26e-07	1.25483	9.49e-06	3.31e-05	1.44889	1.22e-06	1.04e-05	0.377706	0.195541	0.351633	0.371627	0.089703	0.169529	0.0789674	0.720471	0.806776
AT1G22960	2.30611	2.69159	2.7271	2.71555	3.13399	2.68945	3.62896	3.60925	3.51506	1.32543	1.45431	1.0306	1.30766	0.974843	1.52005	1.58806	1.93013	2.07335	-0.0152031	0.96714	0.983681	0.560804	0.143667	0.290838	1.01874	6.62e-05	0.000540214	1.13657	2.34e-06	9.22e-06	1.48392	2.28e-11	1.54e-10	1.1434	1.62e-05	0.000105401	0.939215	0.000111358	0.000768172	0.138417	0.458085	0.594442	0.473713	0.0065321	0.0174714
AT4G32700	0.802006	0.90642	0.846791	1.19095	1.19717	1.21675	1.30195	1.59455	1.62632	0.488751	0.366138	0.209342	1.29858	0.412882	0.524891	0.747015	0.735966	0.318516	1.05767	0.0247231	0.0771685	0.766194	0.141343	0.28783	1.26032	6.76e-05	0.000550424	1.73027	1.58e-09	9.29e-09	2.07044	5.17e-14	4.37e-13	0.663892	0.0803545	0.162387	1.32391	0.000229256	0.00143338	0.490638	0.00836297	0.0232752	0.82025	1.06e-05	5.26e-05
AT5G56460	4.23067	3.72017	3.70493	5.69114	4.70095	5.04829	3.65313	3.0388	4.38444	1.86399	1.97095	1.97617	2.4175	3.62568	1.88923	2.73445	4.26292	1.25737	0.436994	0.23163	0.407901	0.514266	0.286347	0.46925	1.00639	6.89e-05	0.000559527	1.38471	1.57e-09	9.23e-09	0.918979	0.00033282	0.000917962	0.943205	0.000800118	0.00330002	0.420784	0.340656	0.517095	0.399094	0.0302295	0.0695782	-0.079131	0.703827	0.793844
AT2G24645	2.01288	1.87915	2.71229	1.2631	1.72553	2.15443	2.11962	2.50782	2.31902	1.05104	0.776312	0.577406	2.03747	1.44641	1.61307	1.54586	0.718682	1.10936	1.06965	0.0192541	0.0632788	0.496448	0.415824	0.601118	1.45485	7.22e-05	0.000583861	1.06975	0.00613294	0.0136077	1.51518	7.45e-06	2.64e-05	-0.0089892	0.979592	0.98767	1.0364	0.0117045	0.0394287	-0.365727	0.208966	0.331294	0.0691887	0.783617	0.855328
AT1G34355	0.648381	0.678736	1.27874	0.732207	0.692499	0.966893	0.716846	0.960703	1.1485	0.347372	0.299092	0.218097	0.276247	0.31548	0.346803	0.24409	0.67986	0.349811	0.104118	0.85083	0.918454	0.564766	0.385758	0.572748	1.5894	7.24e-05	0.000585304	1.44028	8.04e-05	0.000250566	1.69341	1.84e-06	7.06e-06	1.33061	0.000322463	0.00149324	1.14551	0.0174482	0.0546276	-0.129085	0.677828	0.779279	0.112325	0.709698	0.798488
AT1G11340	2.55307	2.46936	2.12362	0.781063	0.848872	0.642198	1.30543	1.00547	0.761623	1.53863	0.880393	0.770375	0.0867357	0.435838	0.272222	0.766391	0.404284	0.366111	-2.02616	0.000555668	0.00326913	-1.04477	0.0672897	0.16792	1.16266	7.5e-05	0.000602726	-0.516275	0.15697	0.240036	-0.0666132	0.852441	0.894966	1.50571	0.00850984	0.0255327	0.995551	0.0464689	0.118524	-1.66011	1.08e-11	1.36e-10	-1.22013	8.02e-07	4.8e-06
AT4G08300	1.58504	1.33311	1.91123	0.804166	1.20392	0.855432	0.515533	0.261267	0.848164	0.157449	0.672178	0.0864971	0.070118	0.400381	0.183389	0	0	0.235429	-0.506053	0.665826	0.800185	-1.95254	0.286888	0.46973	2.38834	7.51e-05	0.000603222	1.6118	0.019971	0.0392662	0.811188	0.318727	0.430319	2.12929	0.0031746	0.010966	2.78129	0.056459	0.138161	-0.761057	0.0380575	0.0841891	-1.58313	0.000401324	0.00145073
AT5G01630	0.979799	1.07256	1.72752	1.4422	1.22422	1.48547	1.7856	2.01293	2.32424	0.442192	0.612672	0.351822	0.896347	0.496314	1.03719	0.475004	2.67136	1.30285	0.775568	0.0988139	0.219552	1.66732	0.00453525	0.0209119	1.42413	7.61e-05	0.000610677	1.53331	1.28e-06	5.21e-06	2.1074	2.5e-13	2.01e-12	0.748656	0.0253608	0.0637024	0.457298	0.376705	0.552573	0.129385	0.619582	0.733059	0.6913	0.00411785	0.0116234
AT2G07774	4.68991	2.72893	2.67687	1.30394	1.47272	1.06351	1.56194	1.4952	1.61798	5.57532	10.7937	11.0264	16.2517	7.63014	14.1684	7.14671	13.9718	24.8583	0.463965	0.193892	0.360251	0.756122	0.0969806	0.219622	-1.43677	7.76e-05	0.000619467	-2.86118	5.08e-13	4.27e-12	-2.55976	7.35e-12	5.19e-11	-3.33232	1.39e-16	5.89e-15	-3.30475	4e-11	1.36e-09	-1.4024	0.00196377	0.00655496	-1.11546	0.00997003	0.0253022
AT5G40640	2.85414	2.70627	3.24965	4.2282	3.65653	3.86544	3.43578	3.24935	3.70913	1.42385	1.64617	0.974081	2.27318	2.40473	1.77735	1.38749	2.94443	2.11183	0.660913	0.0726635	0.175502	0.678806	0.139765	0.285454	1.12156	8e-05	0.000636706	1.51013	4.29e-09	2.41e-08	1.34766	2.26e-07	9.77e-07	0.844118	0.000452164	0.00200254	0.685665	0.0442798	0.114107	0.408917	0.0306374	0.0703251	0.233956	0.228815	0.34708
AT4G26660	1.10861	1.77914	1.96564	2.38241	1.66549	2.6989	2.14328	2.40161	2.54718	0.6901	0.5849	0.544981	0.883567	0.658078	1.22579	2.03311	3.20519	1.08717	0.592187	0.21666	0.388945	1.80396	0.000329676	0.00241294	1.41461	8.02e-05	0.000637249	1.86428	6.53e-09	3.59e-08	1.94934	2.19e-11	1.48e-10	1.26314	0.000242187	0.00115874	0.162033	0.688786	0.810635	0.470261	0.0846986	0.161911	0.543588	0.0265521	0.059027
AT2G17620	0.711177	1.78642	1.13749	0.628082	0.607111	0.540909	0.722915	0.851724	0.921663	0.18045	0.108759	0.356879	0.610745	0.293677	0.235401	0.443791	0.809074	0.215857	0.816133	0.406161	0.595549	1.19601	0.26442	0.444768	2.50618	8.07e-05	0.000640759	1.44264	0.038889	0.0711297	1.95105	0.00216495	0.00516493	0.612084	0.350943	0.503595	0.761416	0.266397	0.437288	-1.03845	0.020795	0.0505425	-0.545073	0.195166	0.30637
AT1G15580	1.64303	1.19905	1.9603	1.45106	0.821165	0.574846	3.25038	2.71548	2.3875	4.5258	4.46917	4.55123	0.819869	1.63854	1.00068	11.1306	5.73224	9.04492	-1.9876	4.5e-05	0.000364609	0.944944	0.0166044	0.0579761	-1.49374	8.14e-05	0.000645585	-2.27733	7.08e-08	3.41e-07	-0.707183	0.0257193	0.0488916	-0.298422	0.656013	0.764052	-1.63752	2.04e-05	0.000174747	-0.763334	0.148563	0.253839	0.794412	0.0422218	0.08754
AT2G19090	1.03108	1.60029	1.32949	1.72162	1.30843	1.62052	0.985111	1.09557	1.45565	0.206843	0.717775	0.268586	1.10538	0.745946	1.55942	0.678269	1.53008	0.610541	1.50112	0.00539683	0.0224528	1.2485	0.063184	0.160202	1.72874	8.14e-05	0.000645585	1.93449	3.92e-06	1.49e-05	1.556	0.000408733	0.00110997	0.424477	0.210718	0.346059	0.323047	0.495322	0.662747	0.22621	0.37663	0.516272	-0.168085	0.542108	0.660671
AT2G39200	5.37586	3.25938	3.14839	12.0753	11.2606	9.14656	7.99055	5.19802	5.94497	1.66176	1.84194	2.01471	4.97616	4.54631	2.8032	5.84845	2.14102	1.98293	1.14929	0.000294551	0.00189517	0.864202	0.0651074	0.163785	1.09801	8.32e-05	0.000656431	2.53299	3.51e-37	1.38e-35	1.78443	1.8e-14	1.59e-13	1.37625	3.96e-09	5.33e-08	0.935943	0.0280743	0.0796856	1.45515	4.72e-13	6.9e-12	0.694676	0.00182136	0.00563673
AT1G80270	2.57633	3.34785	3.41535	5.03679	5.24714	5.35433	4.71256	5.26938	5.02521	1.56777	1.72975	1.18602	3.93732	3.05867	2.68222	2.88651	6.95677	2.72305	1.09726	0.000623827	0.00361866	1.49334	0.000513579	0.00350515	1.05759	8.37e-05	0.000659599	1.77429	1.29e-15	1.37e-14	1.72975	8.32e-15	7.57e-14	0.669867	0.00202694	0.00739994	0.253613	0.498091	0.665174	0.737991	3.36e-05	0.000171868	0.680943	0.000156301	0.000615838
AT2G27000	4.04161	2.86756	2.92767	5.55804	5.9516	3.48457	5.03607	4.94514	5.75456	1.34779	1.52311	1.51788	2.19081	1.37093	0.847716	2.73463	0.167862	1.43951	-0.00265547	0.995421	0.997924	-0.00404799	0.995599	0.997838	1.16717	8.38e-05	0.000660386	1.7464	7.16e-10	4.4e-09	1.8321	4.09e-14	3.49e-13	1.74058	2.29e-06	1.83e-05	1.85074	0.00513308	0.0200804	0.600092	0.0132715	0.0345088	0.673113	0.000982336	0.00324246
ATMG01330	6.54972	3.79354	4.51857	2.00685	1.31224	1.5199	1.44235	0.920483	1.61861	9.82887	10.5001	21.0843	39.3251	20.154	40.2687	4.09274	21.2444	19.9957	1.25876	0.000221151	0.00147924	0.137155	0.80218	0.887852	-1.47413	8.8e-05	0.000686303	-3.12343	4.43e-13	3.75e-12	-3.39396	1.79e-14	1.57e-13	-4.38727	3.35e-30	6.26e-28	-3.51701	9.49e-08	1.49e-06	-1.62612	0.00056172	0.00218466	-1.90923	0.000113754	0.000460072
AT1G54960	1.20652	1.05709	1.13859	1.48094	2.09883	1.71712	1.58142	1.79549	2.26675	0.262551	0.287712	0.472047	1.50938	0.776899	0.756178	1.23271	2.77451	1.0401	1.5678	0.00606547	0.02476	2.31432	0.000129312	0.00109983	1.7434	8.8e-05	0.000686303	2.35529	2.79e-09	1.6e-08	2.46179	1.88e-10	1.15e-09	0.774442	0.0408141	0.0937334	0.157457	0.726098	0.83743	0.632354	0.0199741	0.0489025	0.725215	0.00706467	0.0186997
AT1G14780	3.41613	1.51212	2.12818	2.92151	2.43133	1.91004	2.60523	2.54975	3.30289	0.731833	1.16608	0.720906	1.82062	1.36045	0.470292	1.38608	0.272393	1.22905	0.468684	0.373297	0.564083	0.151777	0.819249	0.898633	1.43094	9.26e-05	0.000718373	1.44365	7.24e-06	2.65e-05	1.6786	1.53e-08	7.52e-08	0.968905	0.0256146	0.0642316	1.54311	0.0038473	0.0157421	0.0330271	0.909614	0.946557	0.255932	0.341323	0.470399
AT2G07662	4.64091	4.32763	3.13767	1.47552	1.15973	0.730667	4.92435	4.47425	3.54478	8.88348	9.68535	9.28444	27.2106	10.2482	23.5207	19.4498	15.3817	69.7948	1.11854	0.000765826	0.00433007	1.91869	2.89e-05	0.000302334	-1.20028	9.3e-05	0.000720519	-3.07584	4.47e-16	4.93e-15	-1.1144	8.66e-05	0.000261462	-4.20294	3.4e-22	2.89e-20	-3.02281	5.83e-09	1.19e-07	-1.85475	4.12e-05	0.000207207	0.0939628	0.780361	0.852937
AT1G64620	2.94349	2.30838	3.3538	3.45344	3.16389	3.13836	2.41499	1.84944	3.04199	1.2037	1.66256	1.12968	1.34014	1.40293	1.44875	0.842875	0.936977	1.84272	0.0563336	0.882588	0.936639	-0.133262	0.792916	0.882094	1.1068	9.44e-05	0.00073037	1.26059	7.14e-07	3.01e-06	0.857737	0.00342487	0.00788297	1.19815	1.56e-06	1.3e-05	1.00534	0.0186652	0.0575977	0.174031	0.393129	0.532948	-0.242379	0.307069	0.4351
AT2G41130	3.54896	2.43142	2.87511	5.02067	3.84188	3.47782	1.65474	1.81032	1.56106	0.99721	1.50257	0.969244	1.70806	2.30176	1.03642	1.19481	3.37565	1.54026	0.527892	0.284484	0.470725	0.823922	0.155426	0.308421	1.35211	9.49e-05	0.000733462	1.80275	9.88e-09	5.3e-08	0.524565	0.153573	0.233871	1.27188	0.000266398	0.00126179	-0.284227	0.567055	0.721812	0.470964	0.0526909	0.109943	-0.820366	0.00285509	0.00841624
AT1G69290	0.908697	0.999987	1.18742	2.29293	1.80735	1.63504	2.03112	1.47501	2.03144	0.333335	0.1522	0.19977	0.431845	0.308235	0.592968	0.273263	1.08192	0.414276	0.946582	0.255044	0.437277	1.37269	0.146169	0.294509	2.17415	9.86e-05	0.000758901	3.03567	1.36e-10	9.02e-10	2.9982	2.23e-10	1.35e-09	2.07904	1.23e-06	1.05e-05	1.64274	0.00467313	0.0185336	0.882292	0.00372057	0.0114931	0.833509	0.00687782	0.0182739
AT3G32030	0.523505	0.631686	0.892277	2.64193	2.24708	2.20225	0.80699	1.95273	2.27562	0.0581926	0.116911	0.0959072	0.725631	0.562323	0.244008	0.977964	0	0.273472	2.49029	0.00885576	0.0336658	2.22078	0.121695	0.25846	2.92063	0.000103215	0.000787801	4.68697	4.81e-16	5.28e-15	4.20781	1.53e-10	9.46e-10	2.18733	1.97e-07	1.95e-06	2.00067	0.0451665	0.115989	1.78523	1.03e-08	9.17e-08	1.294	0.00146122	0.00462894
AT5G40840	0.934637	1.35111	1.27964	1.47495	1.7093	1.36697	1.65333	1.54311	1.66983	0.482851	0.323354	0.510875	0.430064	0.80038	0.583233	1.1142	1.84124	0.764015	0.449494	0.395413	0.585626	1.50574	0.00517151	0.0231785	1.44031	0.000103921	0.000792346	1.76559	1.07e-07	5.04e-07	1.87691	4.02e-09	2.12e-08	1.31221	0.000142727	0.000730823	0.38439	0.32478	0.500766	0.346177	0.166042	0.277309	0.445047	0.0654468	0.126517
AT5G60660	2.87127	2.04797	2.3261	14.3382	15.6916	7.00716	4.59003	4.57699	6.66981	0.248243	1.1637	0.0454588	1.98994	1.47295	0.655389	1.25496	1.752	0.212109	1.48306	0.0682069	0.167076	1.1525	0.275008	0.456944	2.3057	0.000104845	0.000798007	4.6424	1.72e-05	5.95e-05	3.43583	0.000912278	0.00232781	3.14445	2.12e-16	8.77e-15	2.29476	9.16e-05	0.000647375	2.34528	1.99e-18	4.71e-17	1.12265	5.37e-06	2.82e-05
AT1G13040	1.29212	1.64838	1.83844	1.8888	1.78942	1.96807	2.96484	2.99157	3.05046	0.156014	0.80971	0.371404	0.671629	0.290937	0.7511	0.660807	0.0215899	0.17774	0.347053	0.630947	0.775628	-0.621513	0.577603	0.73614	1.83717	0.000105541	0.000802721	2.05169	5.49e-06	2.04e-05	2.74211	1.92e-12	1.43e-11	1.69196	3.09e-05	0.00018937	3.38098	3.15e-06	3.33e-05	0.234873	0.358599	0.498006	0.910592	7.18e-05	0.000302508
AT1G75390	7.32144	6.03196	5.52763	9.09389	7.79212	5.58197	8.44949	7.91995	9.19027	3.92998	2.4788	3.01255	3.50034	7.29769	4.34326	5.69425	11.7243	7.14538	0.671822	0.0623398	0.156159	1.38887	0.000230441	0.00180131	1.00446	0.000109289	0.000826294	1.22701	3.66e-06	1.4e-05	1.42717	4.11e-10	2.41e-09	0.550761	0.077819	0.158376	0.0534306	0.861191	0.921967	0.243115	0.252917	0.382782	0.43247	0.0153561	0.0367379
AT3G20395	5.34053	5.7138	3.36289	1.04812	0.847339	1.40136	1.12053	1.02158	1.76874	1.80074	2.15673	0.608779	0.925314	1.83166	0.516288	0.397445	0	0.887671	-0.496856	0.492581	0.671416	-1.82029	0.102059	0.228212	1.65351	0.00011087	0.000837367	-0.495976	0.383807	0.500863	-0.239621	0.66222	0.751975	-0.00363255	0.995577	0.99819	1.59676	0.138798	0.273385	-2.13304	5.66e-09	5.21e-08	-1.88994	1.26e-07	8.52e-07
AT5G33300	1.1524	1.73629	1.67221	2.42059	2.58511	2.39733	1.48436	2.46654	2.93018	0.290822	0.474719	0.479303	2.2665	1.18326	1.45656	0.417221	4.10501	1.3667	1.97073	0.000539476	0.00318511	2.24933	0.00454324	0.0209311	1.87762	0.000114253	0.000858123	2.55052	3.86e-10	2.44e-09	2.45969	3.47e-08	1.64e-07	0.5678	0.105047	0.200867	0.221696	0.750647	0.855101	0.693116	0.0148102	0.0379461	0.589442	0.0701805	0.134016
AT1G30870	0.786642	1.59466	0.782119	11.4978	12.1807	5.74524	6.96751	12.2562	17.256	0.0459075	0	0.2522	1.26755	1.86783	0.513321	4.66666	3.12562	3.29493	3.63737	0.000295089	0.00189752	5.27074	1.2e-10	4.81e-09	3.44929	0.00011688	0.000875122	6.63456	1.16e-13	1.03e-12	6.95746	2.33e-13	1.87e-12	2.99455	4.06e-13	1.08e-11	1.71143	2.48e-06	2.68e-05	3.2115	7.94e-23	2.62e-21	3.52473	4.69e-12	5.3e-11
AT5G15510	1.17378	2.70167	1.99368	2.33243	1.59318	2.86612	1.53924	1.64187	1.64003	0.685004	0.831449	0.250879	1.42361	1.82901	1.86168	0.842336	2.46464	0.951106	1.51495	0.00239824	0.0113644	1.27353	0.0589682	0.15256	1.72576	0.000118104	0.000883068	1.91193	4.48e-06	1.69e-05	1.43071	0.000527871	0.00140548	0.390877	0.235719	0.376655	0.176552	0.725023	0.836658	0.206635	0.519144	0.649701	-0.286524	0.348257	0.477458
AT3G09940	2.19104	1.50231	1.50569	15.4803	14.1483	9.41311	5.62093	4.49321	6.78302	0.338471	0.717775	0.41321	1.54084	2.75426	0.735906	1.91149	3.34119	0.482006	1.76352	0.004597	0.0195924	1.97222	0.00866807	0.0347567	1.82299	0.000118354	0.000884628	4.70152	1.67e-47	1.03e-45	3.50926	1.83e-23	3.12e-22	2.9399	4.16e-16	1.66e-14	1.55643	0.00485655	0.0191684	2.90058	2.31e-36	1.92e-34	1.69504	1.2e-11	1.31e-10
AT1G04600	0.0890191	0.108274	0.132761	0.0943416	0.0794472	0.0934349	0.144085	0.160917	0.157547	0	0	0	0.120305	0.0105685	0.0871338	0.025553	0	0.0266332	5.1896	0.00815754	0.0314882	3.14942	0.425349	1	5.80091	0.000119632	0.000892804	5.46974	0.000405318	0.00112473	6.27618	6.64e-06	2.36e-05	0.262315	0.776296	0.852452	3.14326	0.00414002	0.0167578	-0.310534	0.620556	0.733715	0.483225	0.384984	0.515302
AT2G28570	18.2918	11.4528	12.2923	9.71062	8.27552	8.7309	7.1534	7.02221	7.17405	6.68288	9.38637	3.31396	1.84363	3.30858	3.52687	5.5755	4.41942	2.07182	-1.17362	0.00456198	0.0194672	-0.673755	0.163986	0.320271	1.117	0.000119859	0.000894027	0.43733	0.141462	0.219957	0.128848	0.664129	0.753437	1.60547	5.56e-08	6.08e-07	0.819194	0.0360936	0.0976452	-0.660994	0.000854393	0.00316135	-0.981734	5.96e-07	3.64e-06
AT1G75900	2.18233	3.06727	3.58737	33.1503	26.0988	35.5804	11.1464	6.61245	10.7603	0.815093	1.15993	1.56724	7.07834	11.4345	7.43683	5.28994	3.15829	2.40855	2.86696	2.51e-19	1.52e-17	1.62756	0.000547077	0.00369431	1.32414	0.000121566	0.00090551	4.72609	6.69e-106	4.32e-103	3.0038	2.22e-27	4.82e-26	1.85121	1.32e-19	8.3e-18	1.3883	6.8e-05	0.000497795	3.41803	9.95e-88	7.08e-85	1.6856	6.55e-14	8.9e-13
AT3G22820	1.53823	3.0362	1.3684	3.00301	2.09538	2.47846	1.5288	1.3241	0.829533	5.76415	6.26477	5.29501	2.10409	3.36409	2.4654	3.48593	1.64764	2.34145	-1.14168	0.00738039	0.029025	-1.20273	0.0196252	0.0660313	-1.54345	0.000123225	0.000915352	-1.21875	0.000321454	0.000907517	-2.24107	1.19e-08	5.93e-08	-0.083532	0.853525	0.905845	-1.02432	0.104265	0.220512	0.345611	0.441465	0.580187	-0.69073	0.19114	0.301602
AT3G56970	1.94498	1.20207	1.3678	2.34616	2.87896	2.03316	0.938464	0.816695	0.309315	0.166107	0.166857	0.42585	0.739738	1.23904	0.773896	0.680862	0	0.0946193	1.85697	0.0373934	0.106042	0.0460497	0.978171	0.987312	2.59078	0.000125356	0.000929583	3.24989	3e-08	1.52e-07	1.44676	0.0798017	0.133029	1.38385	0.00238033	0.00854747	1.40847	0.284046	0.457176	0.677345	0.0584803	0.119847	-1.12874	0.0250785	0.0562413
AT1G13710	2.57838	5.73872	6.63353	3.52132	2.53837	4.39422	2.41413	2.05929	4.2587	1.70638	2.55553	2.21573	1.10533	1.89347	3.35347	1.67864	8.88729	2.09422	-0.0408159	0.92255	0.960038	0.973222	0.0766207	0.184785	1.20748	0.000126453	0.000936693	0.666397	0.0195004	0.0384737	0.418959	0.182048	0.270282	0.700267	0.0770995	0.157137	-0.539008	0.365181	0.541338	-0.520452	0.0798575	0.154329	-0.780104	0.122036	0.211039
AT4G29180	0.241129	0.130349	0.22376	1.17835	1.52076	0.520242	0.737214	0.996301	1.30272	0	0	0	0.367653	0.0954244	0	0.169196	0.218103	0.416823	5.42336	0.164697	0.319582	6.23993	0.000326795	0.00239588	5.79985	0.000128452	0.000948319	8.20556	1.22e-10	8.16e-10	8.13705	7.91e-11	5.04e-10	2.76326	0.000531937	0.00230701	1.91143	0.000504117	0.00284034	2.42557	2.78e-07	2.01e-06	2.34466	3.38e-08	2.46e-07
AT3G55220	1.28559	1.87012	1.94097	2.09204	2.49656	2.38429	2.61176	2.52066	2.56132	1.01423	0.72573	0.671676	1.33647	0.635949	1.15221	0.512542	1.45353	0.64105	0.361684	0.353868	0.545164	0.118376	0.816719	0.896999	1.07881	0.000130382	0.000960927	1.50452	5.07e-10	3.16e-09	1.65985	4.74e-13	3.71e-12	1.13298	9.76e-05	0.000525129	1.55839	9.61e-05	0.000673896	0.446779	0.0268984	0.063066	0.590602	0.00197946	0.0060734
AT3G50640	1.45117	1.03507	1.49626	5.83846	5.18053	3.38479	2.75482	2.77591	2.30295	0	0.126031	0.275704	1.17336	1.27619	0.526087	2.93134	0.885479	0.911218	2.89981	0.00848751	0.0325327	3.58702	0.00168968	0.00942296	3.341	0.00013125	0.000966007	5.17669	1.1e-13	9.83e-13	4.31328	4.92e-09	2.57e-08	2.25586	3.63e-07	3.41e-06	0.723706	0.230876	0.396106	1.84609	5.92e-08	4.72e-07	0.972282	0.00862009	0.0223056
AT5G11970	2.99766	2.77186	1.93466	3.57633	2.48759	2.29997	2.50639	2.08241	2.84124	4.11263	6.72089	7.28383	9.51291	9.86497	6.52039	5.78686	3.66957	6.87066	0.505827	0.101559	0.224242	-0.140068	0.727389	0.840535	-1.23069	0.000131965	0.000970945	-1.14111	0.000309311	0.000875757	-1.29624	2.17e-05	7.17e-05	-1.65188	4.9e-08	5.43e-07	-1.14291	0.00339377	0.0141835	0.111325	0.737042	0.825093	-0.0573874	0.861664	0.910294
AT4G30660	2.42975	3.89936	1.30855	4.55994	5.87298	5.66728	6.91875	8.10461	8.0157	6.73537	7.71535	8.17935	9.26166	9.61547	15.7451	9.00887	7.45655	13.9331	0.602028	0.0795167	0.187671	0.434776	0.29187	0.475517	-1.56577	0.000134166	0.000984459	-0.515829	0.0873518	0.14483	0.0166743	0.951459	0.965325	-1.12513	0.000645291	0.00273697	-0.405678	0.264714	0.435459	1.07188	0.00879699	0.0243135	1.59119	1.46e-05	7.09e-05
AT5G10080	2.80497	3.26821	2.47608	4.42199	3.69656	4.67757	4.26666	4.17461	4.44415	1.49926	1.38309	0.773217	4.14233	2.08521	3.5068	1.73074	6.17342	3.58166	1.39822	0.000373341	0.00232765	1.65691	0.000972107	0.00596082	1.22289	0.000136114	0.0009974	1.7781	4.54e-10	2.85e-09	1.80115	4.32e-11	2.83e-10	0.370917	0.195734	0.327256	0.162496	0.700446	0.819869	0.576458	0.00550104	0.0161914	0.588328	0.00317405	0.00924503
AT3G49620	3.57096	1.8943	2.02408	0.530533	1.37011	0.963296	2.7009	1.32147	1.70977	4.947	4.53891	6.67659	1.59594	1.10941	1.30667	2.36304	0.420455	3.56126	-2.01817	2.18e-09	4.19e-08	-1.3398	0.0157234	0.0554319	-1.10618	0.000141968	0.00103539	-2.52279	4.01e-14	3.74e-13	-1.50709	3.07e-07	1.3e-06	-0.509131	0.296361	0.444513	-0.154009	0.821124	0.899392	-1.39352	0.000410282	0.00165007	-0.391243	0.250564	0.3719
AT4G21270	1.15778	1.79583	2.54643	1.8746	1.91002	2.51635	2.06642	2.32543	2.77783	0.532345	0.699286	0.899853	0.875349	0.833056	0.782219	0.704969	3.38307	0.297407	0.215602	0.635682	0.777915	1.04698	0.146952	0.29576	1.37143	0.000145143	0.00105672	1.54254	6.36e-07	2.7e-06	1.74364	2.52e-09	1.36e-08	1.31861	1.08e-05	7.36e-05	0.708607	0.301828	0.476319	0.191335	0.491402	0.625042	0.37825	0.14961	0.249032
AT5G62360	3.56373	1.77912	3.17305	0.610679	1.28171	1.48876	0.860929	0.3205	1.48636	5.09074	7.98239	6.61653	4.4789	4.54667	3.76015	1.47593	0	1.80355	-0.634168	0.0473939	0.126698	-2.57439	0.0617792	0.157261	-1.20663	0.000148854	0.00108088	-2.56599	1.24e-12	1e-11	-2.90361	7.84e-13	6.02e-12	-1.93852	3.46e-06	2.66e-05	-0.309574	0.79594	0.883344	-1.33792	0.00190915	0.00638966	-1.68703	0.000418297	0.00150412
AT5G54470	1.33668	2.30322	2.83518	1.92815	2.14731	1.87064	0.881439	0.652009	0.996069	6.65659	4.59706	4.2283	4.67825	4.3376	4.40968	1.53478	0.431797	1.19974	-0.218414	0.483143	0.663055	-2.28049	1.39e-05	0.000161504	-1.25746	0.000150063	0.00108892	-1.40673	1.86e-06	7.46e-06	-2.62973	3.32e-14	2.86e-13	-1.19651	4.99e-05	0.000290867	-0.331609	0.633281	0.771258	-0.128826	0.714586	0.80796	-1.36237	0.00118192	0.0038299
AT2G27370	1.2266	1.43453	0.938112	7.33298	4.67356	4.16768	2.79986	2.1117	2.6806	0.165191	0.221249	0.0605003	0.882791	0.560092	0.153926	0.631967	0.228599	0.0940975	1.81935	0.126531	0.263609	1.10247	0.474972	0.652438	2.99633	0.000152308	0.00110263	5.13104	6.02e-17	7.15e-16	4.05659	6.5e-10	3.74e-09	3.31285	4.11e-11	7.78e-10	2.98235	2.29e-05	0.000193405	2.161	5.33e-11	6.28e-10	1.07278	0.00311966	0.00910594
AT2G40320	1.80451	1.36451	1.50935	2.20079	2.60745	2.05437	1.0045	1.0602	1.60082	0.468042	0.638066	0.330591	1.45906	0.476078	0.872245	1.28812	1.27689	1.62822	0.954098	0.144028	0.289709	1.55179	0.0128016	0.047212	1.70019	0.000155296	0.00112238	2.22473	1.75e-08	9.1e-08	1.33541	0.00450772	0.0101237	1.26043	0.003358	0.0115086	-0.201116	0.64341	0.778085	0.545703	0.047748	0.101434	-0.358358	0.279376	0.405414
AT5G56160	1.80491	1.37721	1.85502	2.48954	2.5882	2.25275	2.26127	1.7806	1.88903	0.544415	0.879751	0.546152	2.57206	1.92613	2.60261	2.19271	1.17921	1.31461	1.83629	1.87e-06	2.09e-05	1.25963	0.0153519	0.0545092	1.35385	0.000156826	0.00113193	1.86749	1.84e-09	1.08e-08	1.57785	1.43e-06	5.6e-06	0.0228651	0.926861	0.954056	0.334716	0.365398	0.541624	0.53418	0.0197418	0.0484431	0.231025	0.345653	0.474703
AT3G63280	3.15351	2.81097	2.75735	3.63439	3.73261	3.69727	3.27814	3.4846	3.95823	1.17469	1.88799	0.917811	2.5343	2.94733	2.82159	1.99019	5.13687	2.8996	1.04659	0.00322169	0.0145194	1.33986	0.00348082	0.0168909	1.13034	0.000157827	0.00113764	1.44681	1.86e-07	8.48e-07	1.41649	3.45e-07	1.46e-06	0.39461	0.0664877	0.139685	0.092828	0.801869	0.887223	0.33692	0.0689075	0.136817	0.293342	0.126941	0.217915
AT1G62914	3.30524	5.01113	5.44023	5.39656	5.25518	5.58764	5.59459	4.99691	5.51072	3.04734	1.72593	1.17543	1.0106	0.956279	0.724983	0.637829	1.13052	0.470895	-1.15757	0.0147134	0.0512117	-1.40307	0.0174051	0.0601276	1.20726	0.00016209	0.00116487	1.42113	1.15e-06	4.73e-06	1.42075	8.3e-07	3.34e-06	2.572	2.39e-20	1.64e-18	2.84164	3.09e-14	2.01e-12	0.23384	0.248753	0.377988	0.223289	0.265877	0.389652
AT3G23800	2.21852	0.971009	0.777029	2.76084	3.50994	1.36715	2.90171	2.47391	3.12323	0.264825	0.177347	0.484953	1.99182	0.778187	0.301601	1.23023	0.610794	2.11192	1.72355	0.0201729	0.0656682	2.10537	0.00406207	0.0191673	2.10886	0.000166926	0.00119487	3.02497	2.38e-10	1.53e-09	3.19937	1.03e-15	1.01e-14	1.28731	0.0237852	0.0604386	1.09742	0.0194381	0.0594717	0.936002	0.0193756	0.0476783	1.09426	0.000922829	0.00306916
AT5G14230	1.37519	1.79212	1.50933	2.25552	1.67362	2.32757	1.97533	2.12153	2.51201	0.687894	0.774756	0.435164	0.46416	0.59369	1.01003	0.615193	0.986554	0.83712	0.109142	0.835886	0.909217	0.368583	0.511919	0.684303	1.29831	0.000171719	0.00122432	1.69223	1.27e-07	5.91e-07	1.78429	4.59e-09	2.41e-08	1.57766	1.56e-05	0.00010243	1.43346	3.05e-05	0.000248908	0.414646	0.0819291	0.157597	0.494926	0.0298273	0.0651167
AT3G20260	1.6564	3.56008	3.73027	3.57785	2.74286	2.98488	4.594	5.37688	5.6511	1.09477	1.66126	1.0493	2.09539	1.46896	2.496	2.57785	8.35498	1.632	0.65894	0.0739306	0.17774	1.73001	0.000901084	0.00562579	1.23272	0.000172382	0.00122783	1.26301	2.38e-06	9.39e-06	2.02536	2.46e-18	2.94e-17	0.595539	0.0292219	0.0715561	0.312877	0.528219	0.68965	0.0510322	0.847549	0.903586	0.800883	0.000678117	0.00232562
AT3G46870	4.43123	3.16063	5.05845	5.18174	3.80829	2.72746	4.9439	4.27352	3.66897	1.72401	1.63558	2.15731	1.1943	2.38686	3.21287	4.2007	5.01009	3.55991	0.288328	0.542632	0.711596	1.22021	0.0038232	0.0182253	1.20129	0.000173831	0.00123572	1.06147	0.00156247	0.00390411	1.21636	3.71e-05	0.000118693	0.767012	0.063538	0.134782	0.00970229	0.974614	0.98664	-0.118989	0.671194	0.774078	0.0228241	0.92566	0.953386
AT5G64080	3.51564	4.32699	5.94223	18.9397	14.0297	18.3623	14.2711	16.5147	16.8416	2.05169	2.11983	1.35255	7.15293	7.45328	6.937	8.02529	22.5839	10.7186	1.94805	1.74e-08	2.87e-07	2.90817	1.41e-11	6.73e-10	1.31699	0.000174457	0.00123935	3.18554	3.26e-37	1.29e-35	3.09132	2.38e-38	8.9e-37	1.23243	9.1e-10	1.38e-08	0.201626	0.574515	0.727158	1.89057	1.89e-19	4.89e-18	1.78469	1.69e-19	3.78e-18
AT2G07715	0.922492	1.00695	1.41106	0.752037	0.717749	1.07584	0.765711	0.956963	1.14571	2.18103	2.5514	2.66937	13.2785	5.89723	11.5506	2.42169	5.20354	14.6254	2.04188	4.81e-13	1.53e-11	1.59664	0.000942658	0.00583363	-1.14565	0.000175296	0.0012445	-1.5637	3.83e-07	1.68e-06	-1.37852	2.89e-06	1.08e-05	-3.61401	2.2e-29	3.89e-27	-2.96486	7.62e-08	1.22e-06	-0.396938	0.268712	0.400402	-0.224713	0.517263	0.638695
AT1G33750	0.188621	0.501855	0.562608	2.66531	2.46196	2.16538	2.01413	1.66423	1.91069	0	0	0.0302362	0	0.0839752	0.282067	0.721916	2.62768	0.32919	3.56755	0.115351	0.246143	6.91702	2.75e-06	3.98e-05	5.35781	0.000176451	0.00125104	7.87239	1.11e-10	7.43e-10	7.50351	1.04e-09	5.87e-09	4.30135	4.95e-13	1.29e-11	0.602562	0.364039	0.540203	2.53496	1.12e-12	1.57e-11	2.1534	1.19e-08	9.25e-08
AT4G12330	2.96176	1.92985	1.84046	7.82377	7.17466	4.25593	3.01995	3.52828	3.84264	1.23461	0.62009	0.576514	1.95185	3.57905	1.20793	3.23877	0.538178	1.18676	1.45688	0.00370774	0.0163795	1.0386	0.134634	0.278121	1.46799	0.000179393	0.00126983	2.95441	2.46e-19	3.47e-18	2.07845	2.61e-10	1.57e-09	1.49584	5.43e-05	0.000313347	1.05982	0.0609025	0.146752	1.50758	5.09e-09	4.71e-08	0.621807	0.0109194	0.0273617
AT1G20060	0.688169	1.47085	1.3238	1.16268	1.08148	1.09916	0.968576	1.2105	1.17055	0.331763	0.57882	0.191852	0.404359	0.319698	0.927412	0.400805	1.33383	0.522185	0.567823	0.366234	0.557205	1.03975	0.13458	0.278089	1.6549	0.00018909	0.0013302	1.56996	9.75e-05	0.00030024	1.58837	7.11e-05	0.000217575	0.994955	0.0230764	0.0589988	0.567017	0.274455	0.446221	-0.0642497	0.830204	0.891275	-0.0590481	0.843422	0.896614
AT3G54770	0.816524	0.399539	0.867818	3.33208	2.53798	1.6254	1.72165	2.32671	2.20304	0	0.165057	0	0.439055	0.635119	0.122488	0	1.28246	0.393114	2.83359	0.0359244	0.10286	3.34468	0.0524069	0.140083	3.63561	0.000189338	0.00133032	5.44605	1.32e-12	1.07e-11	5.20118	5.78e-12	4.11e-11	2.63205	6.03e-07	5.45e-06	1.89793	0.0462521	0.118129	1.83705	1.09e-06	7.17e-06	1.57992	9.11e-06	4.58e-05
AT2G46970	0.0297729	0.181064	0.325618	0.999178	1.06286	1.01562	1.31184	1.25579	1.88583	0.868755	0.872676	1.29816	2.41419	2.12081	3.23803	3.4755	4.84735	6.76978	1.34598	0.00112625	0.00596341	2.32246	4.04e-08	9.27e-07	-2.50003	0.000189414	0.00133032	-0.00530087	0.989588	0.99303	0.541615	0.160142	0.242445	-1.35824	7.63e-05	0.000424683	-1.76842	2.07e-06	2.29e-05	2.51386	2.75e-05	0.000142292	3.04753	3.01e-08	2.21e-07
AT1G24260	4.48265	4.05235	4.8584	1.06997	2.19856	1.83679	1.12574	0.938589	2.25702	2.35678	1.98863	2.07157	0.629738	1.05479	1.27371	0.618258	0	1.28879	-1.13159	0.0229553	0.0729069	-1.74183	0.0512143	0.137874	1.06281	0.000190392	0.00133589	-0.355153	0.34593	0.461203	-0.586231	0.148357	0.227171	0.769768	0.124077	0.229449	1.169	0.265907	0.436734	-1.3972	2e-06	1.26e-05	-1.64157	2.39e-07	1.55e-06
AT3G44970	2.99283	3.73146	5.08226	12.3035	12.8587	14.1775	12.289	10.738	13.396	1.60747	2.01841	2.1398	8.53536	9.8419	7.8349	9.32587	9.1632	10.3276	2.17492	4.11e-18	2.21e-16	2.33135	2.89e-17	3.5e-15	1.03642	0.000191193	0.00134064	2.74775	7.97e-48	4.99e-46	2.65087	6.98e-43	3.16e-41	0.566201	0.000409503	0.00183898	0.332483	0.0589431	0.143021	1.7307	4.33e-22	1.36e-20	1.62083	1.99e-19	4.42e-18
AT1G58220	1.75913	2.18907	2.21658	1.75356	2.56482	2.49842	2.14567	2.20391	2.20643	1.30105	0.775986	0.446721	1.05018	1.26136	0.454621	0.4333	2.00863	0.330028	0.118312	0.820303	0.899529	0.139853	0.845201	0.914491	1.28496	0.000191456	0.00134205	1.40565	5.74e-05	0.000183176	1.36064	3.58e-05	0.000114585	1.28271	0.000736429	0.00307529	1.24099	0.0439889	0.113459	0.139933	0.536553	0.664977	0.0852298	0.679874	0.774857
AT5G17160	1.51325	3.41395	2.54802	3.75065	3.50703	4.78202	4.89427	4.45404	5.229	1.16799	1.0588	0.626004	1.11642	2.52097	2.44212	1.44793	7.42716	2.09332	1.07605	0.0175233	0.0587622	1.94755	0.000763495	0.00489412	1.38698	0.000192882	0.0013503	2.04804	3.7e-12	2.86e-11	2.33566	2.11e-18	2.54e-17	0.969327	0.00324947	0.0111845	0.408622	0.433514	0.608397	0.683492	0.010565	0.0284186	0.960316	7.37e-05	0.000309928
AT4G14150	0.430327	0.920808	1.05775	0.707309	0.704102	0.993262	0.752416	0.823162	0.723739	0.265086	0.322341	0.0919762	0.335518	0.283829	0.611019	0.148688	0.984667	0.262263	0.839784	0.19329	0.359594	1.04308	0.215117	0.386747	1.81914	0.000193484	0.00135345	1.79203	5.86e-05	0.000186757	1.74068	5.31e-05	0.000165756	0.945175	0.0243848	0.0617434	0.719118	0.281554	0.454183	-0.00669706	0.984287	0.990525	-0.0699058	0.829717	0.886153
AT5G50120	1.13664	0.879221	0.654273	0.97742	0.720775	0.758723	0.376559	0.334721	0.417931	0.139649	0.140279	0.191796	0.279859	0.461652	0.26025	0	0	0.71593	1.07635	0.288117	0.474623	0.610562	0.734647	0.84521	2.50835	0.00019553	0.00136528	2.36005	0.000327401	0.00092282	1.25156	0.111314	0.177054	1.2801	0.0295058	0.0721291	0.646191	0.687673	0.809954	-0.126983	0.760721	0.843875	-1.24705	0.0108999	0.0273273
AT5G42090	1.64411	1.66645	0.757525	0.849959	0.984184	0.455969	0.522854	0.465995	0.541612	2.80825	3.43213	2.6484	4.39801	3.76102	2.55132	2.05276	0.835528	1.73963	0.257575	0.358748	0.549677	-0.931645	0.022112	0.072423	-1.12602	0.000196478	0.00136971	-1.98399	9.75e-11	6.55e-10	-2.54976	8.2e-19	1.02e-17	-2.24866	1.1e-10	1.92e-09	-1.60292	0.00103105	0.00520764	-0.836879	0.0309578	0.0709174	-1.41471	0.000163339	0.000639985
AT3G50930	2.0485	1.11651	1.44107	4.94956	4.13939	4.74986	3.00635	2.5951	4.10428	0.586462	0.453161	0.693931	0.823702	4.10689	1.45024	1.25741	1.25481	1.96584	1.87133	0.000377384	0.00234868	1.37844	0.0064237	0.0274607	1.41493	0.000201245	0.00139799	2.97622	7.02e-29	1.79e-27	2.47637	5.71e-16	5.7e-15	1.09999	0.0115369	0.0329396	1.10943	0.0010295	0.00520095	1.57987	2.16e-12	2.93e-11	1.06946	3.08e-05	0.000139757
AT3G22400	1.21429	0.731819	0.897324	1.26081	1.12766	1.04775	1.15093	0.988755	0.840672	0.248984	0.0961952	0.441915	0.648233	0.564963	0.356929	0.329722	0.922346	0.425484	0.991127	0.144595	0.290555	1.1006	0.171523	0.330614	1.8651	0.000205529	0.00142182	2.10984	5.17e-06	1.93e-05	1.91956	5.45e-05	0.000169986	1.10795	0.00372123	0.0125463	0.826928	0.11155	0.231724	0.26568	0.364206	0.503825	0.0640895	0.834249	0.889916
AT2G16005	6.26721	3.23969	5.29649	42.7297	23.3801	22.2559	6.3682	6.36583	25.5694	9.21682	14.1081	8.1979	9.5774	31.9199	10.0196	18.8896	3.58344	6.06268	0.699294	0.0682159	0.167079	-0.131702	0.793156	0.882169	-1.08879	0.000213289	0.00147019	1.46046	2.08e-08	1.07e-07	0.270212	0.701438	0.785193	0.757014	0.237933	0.3793	0.415787	0.520131	0.682739	2.56832	6.58e-23	2.2e-21	1.36606	0.0586938	0.115355
AT1G19490	2.56774	3.00509	2.73721	2.19759	1.70101	2.3617	2.09472	2.73439	2.53974	1.60665	1.14835	1.05237	1.26588	1.19425	1.1516	1.03849	3.36067	1.02959	-0.0890669	0.839261	0.911216	0.517375	0.374083	0.560791	1.12521	0.000214915	0.00147966	0.691087	0.0325102	0.0605787	0.939613	0.00205915	0.00493077	0.772789	0.0190991	0.0503384	0.438693	0.396058	0.57194	-0.413936	0.0850341	0.162443	-0.176365	0.442334	0.56944
AT5G48310	0.641776	0.733535	1.00465	1.10946	1.23084	1.49293	1.32609	1.38697	1.34823	0.255001	0.32019	0.210133	0.425856	0.502548	0.460371	0.522616	2.19669	0.844299	0.80848	0.157979	0.309733	2.1874	0.000496476	0.00340759	1.59776	0.00021545	0.00148287	2.25908	7.22e-10	4.43e-09	2.35652	1.42e-11	9.76e-11	1.4465	1.62e-05	0.000105725	0.186391	0.715887	0.830281	0.682258	0.0139938	0.0361106	0.767114	0.00361784	0.010371
AT1G29420	0.709937	0.71958	0.282342	0.125397	0	0.186288	0.383032	0	0.264516	1.82297	4.32828	2.00295	0.738033	1.26427	0.772112	2.51338	1.03201	1.48682	-1.57146	0.0144003	0.0503619	-0.684952	0.320214	0.505823	-2.25177	0.000220766	0.00151416	-4.72753	4.16e-08	2.07e-07	-3.6774	6.24e-07	2.55e-06	-3.16674	0.00466414	0.0152531	-2.97154	0.00445165	0.0178275	-2.45806	0.0320008	0.0728738	-1.41509	0.173126	0.279601
AT1G20930	3.64789	4.74319	3.95664	3.90505	4.37375	4.09312	3.87665	4.69427	5.45728	1.29022	2.37608	1.9374	0.727808	2.23104	1.84342	2.32696	7.57037	2.75605	-0.236013	0.642749	0.782587	1.1828	0.0246896	0.0787277	1.14194	0.000231296	0.00157639	1.11782	0.000170467	0.000505444	1.31484	8.22e-06	2.89e-05	1.351	0.000567797	0.00244272	0.145811	0.754843	0.857698	-0.00280837	0.989616	0.993634	0.180164	0.416434	0.54523
AT4G00910	0.785493	0.636931	0.610582	0.491907	0.535334	0.362262	0.154108	0.17211	0.0798185	0.150023	0.284656	0.14652	0.875968	0.33911	0.994078	0.0956567	0	0.313344	1.91222	0.0017738	0.00878526	-0.497108	0.694613	0.819347	1.80463	0.000232587	0.00158364	1.2284	0.0199535	0.0392414	-0.523707	0.456833	0.571327	-0.693808	0.150654	0.267417	-0.0169382	0.98963	0.994304	-0.556611	0.112991	0.204029	-2.32131	4.62e-07	2.87e-06
AT1G72520	2.2749	1.24684	1.22306	2.26209	2.39123	3.051	2.54567	1.9002	2.96662	0.570378	0.691494	0.648302	0.893417	1.62048	0.971325	0.838434	1.14314	0.25208	0.855283	0.0504931	0.133116	0.234237	0.714645	0.831886	1.31564	0.000238113	0.00161473	1.98788	2.34e-12	1.85e-11	1.94501	2.54e-11	1.7e-10	1.12901	0.000259776	0.00123504	1.72675	0.000605514	0.00332758	0.693183	0.00899129	0.0247603	0.637978	0.0169019	0.0398891
AT3G57940	2.63443	1.84303	2.07834	2.40249	2.83673	3.05565	3.61776	3.46317	3.12074	1.48729	0.839327	0.807885	2.11355	1.51283	1.40143	2.43852	4.73149	1.89906	0.668707	0.0632474	0.157794	1.53814	0.000274925	0.00208562	1.06437	0.000238328	0.00161567	1.37722	2.94e-07	1.31e-06	1.68818	1.19e-11	8.27e-11	0.699664	0.00492184	0.0159592	0.167547	0.628103	0.767551	0.333357	0.0930509	0.174707	0.634129	0.000520275	0.00183416
AT3G59930	97.0652	59.5098	61.7959	46.5974	49.648	29.6586	108.62	62.2021	57.427	170.022	129.773	238.935	42.032	74.0448	38.0474	489.62	164.861	421.451	-1.81539	1.16e-05	0.000107846	1.0065	0.0518914	0.139302	-1.30103	0.000238996	0.00161919	-2.12614	2.49e-10	1.6e-09	-1.25156	0.00200382	0.00480908	-0.312952	0.228103	0.367315	-2.24202	9.51e-06	8.9e-05	-0.802573	0.012264	0.0322653	0.0595344	0.873023	0.918448
AT2G32990	2.62704	3.89168	3.31515	8.47728	6.04177	5.87706	5.4287	5.37069	6.07053	1.2088	1.92504	1.5873	6.1973	2.24919	3.10437	2.6345	7.73563	4.81157	1.28003	0.00109355	0.00580992	1.69294	7.78e-05	0.000711775	1.06018	0.00023951	0.00162166	2.08538	7.35e-17	8.62e-16	1.82765	4.19e-15	3.9e-14	0.79572	0.0178681	0.0476047	0.148309	0.686669	0.809145	1.04593	4.26e-07	2.99e-06	0.774982	4.55e-05	0.000199642
AT3G24840	2.64932	1.97288	2.72369	3.43804	4.27854	3.05819	3.61399	4.79375	4.23049	1.28317	1.39461	0.993836	1.29278	1.64755	1.01925	3.03507	2.84695	1.9771	0.0955096	0.800037	0.88834	1.10585	0.00305417	0.0152276	1.00022	0.000240128	0.00162533	1.5252	5.27e-10	3.28e-09	1.77087	1.33e-14	1.19e-13	1.42561	1.67e-07	1.67e-06	0.681183	0.0104668	0.036074	0.545417	0.00807017	0.0225631	0.779069	5.24e-05	0.000227231
AT5G37660	1.98167	1.74516	1.42118	2.26656	2.5514	2.13111	1.31455	1.70581	1.66432	0.644594	0.342796	0.624914	0.405264	0.925641	0.706629	1.64746	0.598176	1.19873	0.324728	0.64438	0.78392	1.10491	0.130359	0.27168	1.67951	0.000240465	0.00162711	2.08477	2.85e-07	1.27e-06	1.52986	0.000630483	0.00165868	1.75773	3.25e-05	0.000197925	0.437703	0.398212	0.573967	0.426284	0.133381	0.233061	-0.139466	0.658086	0.75755
AT4G14970	0.845001	0.735694	0.893998	0.899351	0.773479	1.03284	0.857254	1.06308	1.32192	0.2276	0.381045	0.375107	0.574367	0.424431	0.329899	0.48719	1.41733	0.723863	0.424745	0.412768	0.601007	1.42624	0.0110889	0.0421784	1.33499	0.00024824	0.00167135	1.43694	4.2e-05	0.000137343	1.7127	4.99e-07	2.07e-06	1.00316	0.00483529	0.0157273	0.298716	0.508722	0.673342	0.122906	0.628145	0.739652	0.384791	0.130216	0.22232
AT4G11290	4.32844	2.75658	3.84654	10.9268	9.09348	6.6003	7.71552	8.27611	9.09842	0.58121	1.61677	1.86666	8.88003	4.13833	1.29144	6.52395	4.86294	5.34811	1.80791	0.00125147	0.00653061	2.05451	1.03e-05	0.000124863	1.43366	0.000252705	0.0016993	2.68943	9.52e-16	1.02e-14	2.62318	5.97e-18	6.97e-17	0.871958	0.241586	0.383181	0.578808	0.0150524	0.0483594	1.27566	5.28e-08	4.24e-07	1.19383	6.53e-09	5.25e-08
AT2G14580	0.351164	1.30509	2.44401	2.326	2.1416	3.58345	1.36835	1.15874	1.36292	0.136623	0.13724	0	0.425905	0.486393	0.254612	0.280005	0	1.34247	2.06336	0.180219	0.341214	2.56663	0.178643	0.340285	3.87648	0.00025739	0.00172278	4.81938	2.93e-08	1.48e-07	3.78612	7.32e-05	0.000223294	2.77099	2.84e-06	2.22e-05	1.25297	0.272762	0.444118	0.969444	0.0620576	0.125695	-0.0802432	0.887107	0.927841
AT5G07800	1.15912	0.843496	0.797857	1.81115	1.22017	1.3778	1.55009	0.74193	1.55034	0.208139	0.174232	0.190574	0.494358	0.246998	0.355565	0.796271	0.979308	0.533528	0.927115	0.328113	0.51848	2.01883	0.0211454	0.0700132	2.29136	0.000259697	0.00173554	2.91835	1.06e-07	5e-07	2.73238	3.34e-06	1.24e-05	1.97721	9.39e-05	0.000507026	0.728868	0.186144	0.338928	0.647644	0.0713465	0.140799	0.449508	0.260255	0.383298
AT4G18780	0.659433	0.761654	0.792868	1.81487	1.72452	2.07911	1.3928	1.14847	1.85703	0.0357988	0.359604	0.059	0	0.200274	0	0.146737	0.14862	0.412938	-1.201	0.42861	0.614089	0.650583	0.565719	0.726949	2.27788	0.00026983	0.00179494	3.59283	7.16e-13	5.92e-12	3.25707	8.8e-10	4.99e-09	4.80021	0.00804273	0.0243437	2.62957	9.49e-07	1.15e-05	1.33804	9.56e-08	7.37e-07	0.984771	0.000545481	0.00191401
AT5G57390	0.824553	0.98201	1.10675	1.43822	1.25102	1.76697	1.0751	0.674282	1.59371	0.1203	0.290023	0.396532	1.28578	0.587355	1.03128	1.0651	2.11758	0.328925	1.8434	0.00306416	0.0139298	2.13292	0.00639324	0.0273635	1.86206	0.000272578	0.00181155	2.44989	7.15e-08	3.45e-07	2.04638	7.81e-05	0.000237145	0.592444	0.125675	0.231708	-0.0745708	0.909753	0.950853	0.607969	0.0407594	0.0891433	0.191431	0.590534	0.703012
AT1G77405	1.32366	1.08076	1.02359	0.584499	0.557849	0.450241	1.25638	1.64579	1.81519	0.214575	0.34487	0.0943041	1.37604	0.305563	0.399883	1.89978	0.570121	1.13672	1.65532	0.0836965	0.194892	2.46871	0.00644485	0.0275309	2.38085	0.000280075	0.00185284	1.25111	0.105749	0.171247	2.82789	1.49e-06	5.78e-06	-0.415347	0.569788	0.699511	0.38074	0.504121	0.669877	-1.11326	0.0145288	0.0373092	0.456352	0.212377	0.327585
AT3G23635	1.80226	4.8226	2.36531	5.28439	4.18203	5.04443	2.52817	2.85453	3.96189	7.1521	8.19864	6.93374	1.87359	4.79288	3.13616	8.69132	2.79455	5.82347	-1.20064	0.00280394	0.0129455	-0.354195	0.439087	0.622321	-1.30937	0.000281917	0.00186332	-0.644336	0.0146163	0.0297223	-1.26658	1.8e-05	6.01e-05	0.55109	0.176972	0.302752	-0.896736	0.0759309	0.173484	0.686427	0.0618316	0.12536	0.0522488	0.896745	0.935056
AT5G25050	2.27117	2.76242	2.48392	2.70783	2.55397	2.94006	3.49229	2.73701	3.49065	1.32543	1.19827	1.16503	0.283326	0.485347	0.716322	1.17349	0.286133	0.24915	-1.32702	0.010201	0.0380124	-1.09875	0.110392	0.241235	1.0279	0.00028639	0.00189	1.12715	2.03e-05	6.96e-05	1.38539	8.78e-08	3.97e-07	2.44886	9.76e-11	1.72e-09	2.5017	1.18e-05	0.000107613	0.120244	0.566995	0.690261	0.366148	0.0807249	0.150511
AT5G65530	1.53935	1.33006	2.35847	7.24318	6.28357	4.61315	4.42492	5.16991	7.07532	0.294539	0.94678	0.388344	1.49533	1.82754	1.67416	1.5212	0.831497	1.61067	1.60253	0.00214726	0.0103587	1.29214	0.0506673	0.136773	1.67974	0.000286598	0.00189079	3.44567	3.83e-23	6.99e-22	3.34047	6.81e-22	1.04e-20	1.84032	1.99e-12	4.68e-11	2.06576	6.11e-09	1.24e-07	1.78677	5.23e-13	7.6e-12	1.66769	1.91e-11	2.02e-10
AT5G19040	1.48819	1.5084	1.20045	3.00058	2.6814	1.81743	1.23721	1.136	1.3339	0.229412	0.691343	0.216053	1.72223	0.900069	1.34368	0.940345	3.75522	0.840082	1.78741	0.00445203	0.0191021	2.28936	0.00298813	0.0149839	1.87999	0.000287471	0.00189598	2.68876	4.97e-09	2.77e-08	1.691	0.00103715	0.00261863	0.892745	0.0160024	0.0434665	-0.580188	0.353489	0.529904	0.830007	0.00444188	0.013423	-0.183501	0.564586	0.680405
AT3G16320	0.687351	0.790835	1.16363	1.72268	1.40926	1.21866	0.868649	0.879506	1.15938	0.325241	0.261367	0.166764	0.405558	0.705761	0.989997	0.639907	1.96236	0.574325	1.46282	0.0217295	0.0698024	2.07963	0.0036049	0.0173475	1.80543	0.000287764	0.00189664	2.49686	2.65e-09	1.53e-08	1.92991	2.33e-05	7.66e-05	1.03128	0.0105934	0.0306862	-0.130754	0.816831	0.897042	0.712399	0.020118	0.049186	0.132936	0.68865	0.782066
AT3G05470	0.913104	1.15309	1.72641	1.20301	0.708047	1.11289	2.07289	2.01008	2.03571	0.314485	0.561607	0.57589	0.497962	0.764169	1.09075	0.486975	1.30559	0.641915	0.685602	0.174156	0.332869	0.754204	0.211113	0.381685	1.38872	0.000291692	0.00191972	1.03526	0.00783616	0.0169826	2.06945	4.92e-12	3.52e-11	0.343277	0.396074	0.549291	1.32652	0.00142524	0.00688231	-0.332615	0.285446	0.418484	0.685998	0.00545043	0.0148783
AT5G10580	3.2051	2.25271	2.48886	9.0497	8.95724	4.91108	5.02786	4.0075	5.46975	1.03763	1.61832	0.990064	7.24759	6.97149	3.56213	6.91699	8.66083	6.48612	2.27364	1.81e-11	4.67e-10	2.60442	8.18e-16	8.35e-14	1.12417	0.000293816	0.00193123	2.62355	2.29e-20	3.47e-19	1.97914	2.76e-14	2.39e-13	0.343771	0.25599	0.400719	-0.610204	0.00796789	0.0289376	1.51968	1.08e-10	1.23e-09	0.862887	2.84e-05	0.000129925
AT5G35926	1.69576	1.51357	1.15756	0.737637	0.971301	0.841236	0.95588	0.82789	0.825146	2.92457	3.7093	2.46679	2.9732	3.24522	1.54148	3.65683	1.61886	2.62508	-0.241892	0.485565	0.665469	-0.194016	0.630297	0.774919	-1.05848	0.000296486	0.00194536	-1.86129	7.89e-10	4.81e-09	-1.81307	8.56e-10	4.85e-09	-1.62598	2.15e-05	0.000136848	-1.6038	0.000185801	0.00119385	-0.782209	0.0192007	0.0473248	-0.746857	0.0240142	0.0541789
AT4G13310	2.92718	1.53552	1.45518	0.544246	0.870812	0.336884	1.36226	0.640977	1.55464	0.359636	0.722518	0.922001	1.76175	0.182906	0.390961	1.10559	0.671867	1.20354	0.213689	0.7769	0.874233	0.584398	0.369968	0.556494	1.56966	0.000297994	0.00195347	-0.219881	0.690833	0.776771	0.819334	0.086707	0.14288	-0.443318	0.566401	0.696419	0.247382	0.640952	0.776628	-1.76533	1.73e-05	9.32e-05	-0.741768	0.0446241	0.0917342
AT1G02810	1.80564	1.70816	1.84313	3.78468	3.60974	3.0534	3.29063	3.35726	5.53911	0.674401	0.479857	0.957107	0.725813	0.771729	0.314205	0.829298	2.19317	0.864355	-0.230219	0.705957	0.827732	0.888192	0.156547	0.31004	1.35016	0.000299994	0.00196421	2.28715	2.94e-13	2.53e-12	2.52229	2.58e-14	2.24e-13	2.509	3.54e-12	8.03e-11	1.64423	0.000308976	0.00185458	0.956753	1.26e-05	7e-05	1.18041	1.77e-06	1e-05
AT1G16310	0.80279	1.22054	1.34692	2.92459	1.65684	1.49213	1.60168	1.66281	1.6124	0.322093	0.35296	0.28955	1.48656	1.34028	0.736676	1.44026	0.82662	0.750572	1.87309	0.0013738	0.00706431	1.65421	0.0177702	0.0611462	1.80422	0.000300587	0.00196732	2.62623	4.41e-09	2.47e-08	2.32569	3.27e-08	1.55e-07	0.746953	0.0710983	0.147495	0.687495	0.111298	0.231306	0.842128	0.0137213	0.0354959	0.529755	0.0870347	0.160012
AT3G42670	1.24222	1.42277	1.655	1.3494	1.41907	1.32557	0.915958	0.951671	1.31909	0.521959	0.917552	0.557563	1.25264	1.07659	0.972726	0.499211	3.11797	0.79286	0.713356	0.0629425	0.157274	1.1495	0.0592788	0.153146	1.11283	0.000300651	0.00196732	1.00886	0.000700986	0.00186762	0.662527	0.0411537	0.0740737	0.288179	0.266111	0.41249	-0.471001	0.439375	0.613661	-0.0837133	0.696905	0.79488	-0.444379	0.0659782	0.127385
AT2G40390	1.51666	1.83868	1.47837	2.20615	1.91093	1.48264	0.668531	0.844754	0.775618	0.659489	0.383532	0.572053	1.4221	1.55346	1.45543	0.995916	5.21639	2.13535	1.44464	0.00597814	0.0244627	2.3754	0.00023894	0.0018519	1.58399	0.000303638	0.00198446	1.76832	2.23e-05	7.61e-05	0.492535	0.32813	0.439551	0.316914	0.356463	0.509059	-1.86886	0.00216776	0.00976969	0.205382	0.48924	0.623039	-1.08105	0.00210143	0.0064078
AT4G16970	1.05426	1.03669	1.70528	1.02836	1.34816	1.29374	1.57058	1.66601	2.2865	0.459146	0.664154	0.262329	0.8179	0.205493	0.427833	0.903364	2.11965	0.219695	0.055583	0.930169	0.964442	1.23322	0.0903757	0.208492	1.45006	0.00030514	0.00199308	1.37589	0.000303953	0.000862179	1.97814	1.31e-08	6.5e-08	1.30952	0.00554732	0.0176847	0.766421	0.226492	0.390509	-0.0546437	0.846424	0.902768	0.535588	0.0435973	0.089966
AT1G44110	2.13986	3.45316	2.79941	3.95373	2.81439	3.96499	3.29139	2.93262	3.56683	1.57743	1.18841	0.722153	2.45871	2.54048	2.29664	3.55617	8.29506	3.8469	1.04916	0.0100354	0.0374699	2.17444	1.99e-06	3e-05	1.26345	0.00031087	0.00202257	1.59268	8.39e-07	3.51e-06	1.4721	2.55e-06	9.61e-06	0.536872	0.0456127	0.102581	-0.684473	0.0688486	0.161226	0.349791	0.155803	0.263434	0.218401	0.355129	0.48468
AT5G55050	2.19052	1.39795	1.61328	4.15575	3.83755	3.33523	2.50474	3.77117	5.2144	0.505031	0.729259	0.658936	0.927752	2.53641	1.5	1.44906	1.62491	1.51032	1.37894	0.00844885	0.0324228	1.28514	0.0193237	0.0652583	1.46129	0.000311636	0.00202695	2.55644	5.3e-16	5.79e-15	2.59157	3.17e-13	2.52e-12	1.1752	0.00104233	0.00414762	1.31936	0.000341517	0.00202347	1.11533	5.45e-06	3.21e-05	1.1382	7.06e-05	0.000298262
AT2G11215	69.5417	115.799	137.186	130.144	159.101	159.789	150.873	127.799	150.117	29.6326	11.0006	3.53894	1.72128	7.20772	2.40102	3.69667	13.9067	6.05461	-1.98714	0.0290336	0.087391	-0.897048	0.339542	0.526283	2.86719	0.000314612	0.00204078	3.32183	1.15e-05	4.08e-05	3.26393	1.75e-05	5.86e-05	5.32751	5.15e-36	1.63e-33	4.17634	4.07e-23	1.04e-20	0.472367	0.0302813	0.0696765	0.406923	0.0520187	0.104447
AT5G36870	0.535645	0.27577	0.431124	0.47306	0.599459	0.312342	0.451079	0.358618	0.229672	0.0694658	0.169464	0.109035	0.150259	0.0908468	0.0647285	0.0650825	0	0.0423961	-0.195146	0.815999	0.898013	-1.68208	0.198537	0.366505	1.838	0.000321873	0.00208476	1.96561	6.08e-05	0.000193125	1.571	0.00235568	0.00558356	2.15092	5.02e-05	0.000292878	3.26814	0.000206337	0.00130752	0.147843	0.680937	0.781629	-0.260628	0.485482	0.610859
ATCG00920	0.447531	0.523397	0.376503	0.57766	0.430134	0.210777	0.619119	0.355599	0.128266	1.2456	1.1705	2.33983	1.07364	54.2761	1.9469	2.04225	3.60312	1.20162	3.58833	NA	1	0.534318	0.345486	0.53199	-1.81557	0.000326408	0.00210899	-1.99193	0.000156409	0.000466771	-2.11387	0.000155015	0.0004517	-5.57804	NA	1	-2.63195	0.000135612	0.000913532	-0.153359	0.807592	0.875969	-0.289364	0.670163	0.766755
AT2G41730	2.81907	1.77912	2.43267	2.25481	1.75642	1.7679	6.88743	5.769	4.90499	5.64948	5.11372	4.6384	0.884722	2.58908	2.37178	17.2531	13.093	12.6779	-1.41405	0.0011113	0.00589137	1.49026	4.31e-07	7.72e-06	-1.1296	0.000326657	0.00210899	-1.44019	1.9e-06	7.59e-06	0.178446	0.473623	0.587498	-0.0327638	0.947312	0.96753	-1.29638	7.58e-07	9.46e-06	-0.290351	0.412438	0.552215	1.31654	2.58e-06	1.43e-05
AT4G12520	4.61839	3.85156	4.64996	21.1683	17.8437	11.8119	6.62366	11.1213	12.089	0.818806	2.67313	0.674736	3.64646	5.13601	2.09816	9.84495	2.60613	5.88849	1.37083	0.0194447	0.0638286	2.14828	0.000821151	0.00520714	1.65105	0.000326859	0.00210948	3.58134	1.24e-08	6.57e-08	2.826	2.63e-12	1.94e-11	2.20516	2.57e-11	5.09e-10	0.695268	0.139068	0.273645	1.94555	3.75e-17	8.08e-16	1.18102	2.58e-06	1.42e-05
AT2G22190	3.10429	2.14956	2.68918	4.26167	4.33405	5.16163	1.87938	2.4605	1.97544	1.21971	1.26125	0.945978	5.75135	4.15984	3.40959	0.52936	1.3106	1.19543	1.94558	7.05e-08	1.05e-06	-0.168414	0.785205	0.877206	1.21248	0.000327784	0.00211356	1.97762	1.61e-12	1.29e-11	0.870509	0.00961238	0.0201265	0.0244518	0.925779	0.953554	1.05373	0.0277076	0.0788152	0.786232	0.000467711	0.00185293	-0.333744	0.209331	0.323768
AT2G02820	1.76325	1.40855	1.24798	2.36223	2.73389	1.80366	1.4243	1.55638	1.58675	0.802279	0.700783	0.344931	1.46021	0.957978	1.15385	0.171573	0.57925	0.655696	0.935887	0.0305564	0.0907626	-0.387946	0.568861	0.730199	1.25501	0.000328466	0.00211715	1.86971	4.41e-09	2.47e-08	1.28927	7.76e-05	0.000235729	0.925219	0.00118511	0.00463752	1.69515	0.000762822	0.00404683	0.635231	0.00631227	0.018237	0.043508	0.851113	0.902104
AT5G51060	0.639849	0.537815	0.760301	3.14244	2.79953	1.93833	2.38565	2.10908	3.67779	0.182151	0.237865	0.0400269	0.405593	0.277917	0.424321	0.716758	0.862072	0.264583	1.24897	0.112614	0.241879	2.00581	0.0170154	0.0590803	2.06364	0.000328548	0.00211715	4.05281	2.59e-22	4.47e-21	4.11955	6.7e-23	1.1e-21	2.80331	3.08e-16	1.24e-14	2.14307	2.73e-06	2.92e-05	2.01551	5.63e-14	9.05e-13	2.07028	4.35e-14	6.04e-13
AT5G56120	4.93458	6.87721	6.57081	5.0195	3.93213	5.35662	3.40718	5.00617	5.12997	3.18831	3.51264	1.07353	3.25197	2.66767	3.16254	2.10785	11.8273	4.8333	0.20971	0.641846	0.781848	1.27725	0.0302706	0.0918681	1.23813	0.000332936	0.00213977	0.853275	0.0198682	0.0390956	0.787559	0.0325041	0.0601438	0.63372	0.0267969	0.0666896	-0.473589	0.384372	0.559815	-0.366701	0.102031	0.188045	-0.44412	0.0567033	0.112079
AT4G15830	2.95775	3.50527	4.93141	5.98789	4.22355	5.25372	4.09179	3.76027	5.55255	1.48711	1.92063	1.22545	2.79098	5.18622	5.29533	2.61239	16.8456	2.85896	1.50387	0.000360764	0.00225952	2.27334	0.000310891	0.00230481	1.2968	0.000334664	0.00214768	1.71092	7.22e-08	3.48e-07	1.51836	3.78e-06	1.39e-05	0.202531	0.525299	0.661531	-0.736848	0.245675	0.414255	0.434338	0.094598	0.177027	0.228928	0.393199	0.523191
AT2G07739	2.36989	2.51926	1.43675	0.35734	0.825392	0.657253	1.45535	1.09463	0.592257	3.7106	5.62491	6.00424	10.9964	6.10753	7.54374	8.24079	7.22619	21.9629	0.674837	0.0430916	0.117944	1.2967	0.00336098	0.0164567	-1.27529	0.000336041	0.00215588	-3.08525	5.38e-13	4.51e-12	-2.29263	5.82e-09	3.02e-08	-3.76671	6.08e-19	3.54e-17	-3.57876	1.44e-11	5.37e-10	-1.78717	0.000368638	0.00149559	-1.01016	0.0288369	0.0632793
AT5G45070	5.11567	4.38477	4.98385	9.00558	6.40411	4.32438	5.55717	4.0489	3.54987	2.28417	1.52965	3.25819	1.8203	3.83156	0.634784	2.10249	0.89837	0.787523	-0.179779	0.736978	0.848784	-0.89048	0.121926	0.258824	1.03997	0.00033755	0.00216428	1.45506	6.25e-06	2.31e-05	0.887253	0.00403195	0.00914286	1.63157	0.000777173	0.00321977	1.7915	0.000117781	0.000806425	0.437755	0.0705802	0.139565	-0.142415	0.513572	0.635727
AT1G04247	0.691217	0.113001	0.820257	2.06767	1.53228	2.22332	0.481203	0.614189	0.706162	0	0.104569	0	0.208618	0.317661	0.145501	0.170679	0	0.0444735	2.6574	0.0714618	0.17323	1.05484	0.694851	0.81955	3.9351	0.000343091	0.0021959	5.74006	1.54e-12	1.23e-11	4.06989	2.07e-05	6.85e-05	3.1056	2.18e-11	4.37e-10	3.05538	0.00279672	0.0120895	1.83368	4.11e-05	0.000206445	0.143311	0.794331	0.862076
AT5G59990	0.66747	0.947151	1.22772	0.176844	0.506344	0.467053	0.66022	0.574554	0.497387	0.155811	0.195643	0.171194	0.173471	0.277351	0.326667	0.223531	0.679197	0	0.559782	0.614464	0.7648	0.79527	0.5951	0.75064	2.44399	0.00034422	0.00220053	1.11355	0.190499	0.28298	1.71907	0.0180127	0.0355554	0.548126	0.509939	0.651736	0.940054	0.412034	0.587111	-1.30967	0.0156968	0.0399031	-0.717478	0.125252	0.215644
AT3G49750	2.81933	2.9837	3.00923	4.02781	4.2553	4.17042	1.37944	1.42757	1.77651	0.96784	1.55553	0.957057	2.06888	3.59328	3.06624	1.15046	2.69207	2.1501	1.31248	0.00462399	0.0196859	0.791281	0.192232	0.358137	1.33946	0.00034692	0.00221582	1.81142	4.73e-08	2.33e-07	0.385122	0.362843	0.47685	0.495829	0.103788	0.199025	-0.391703	0.427761	0.60268	0.49293	0.0359421	0.080271	-0.948247	0.00168353	0.00525714
AT4G14310	1.60909	2.00986	2.424	2.89959	3.27831	3.38351	3.42	3.6796	4.43594	1.04339	1.12432	0.792059	1.62208	1.65949	1.94446	1.2286	2.97702	2.04237	0.806605	0.0176308	0.0590142	1.08451	0.0128203	0.0472652	1.02873	0.000351476	0.00224162	1.66404	3.25e-12	2.52e-11	1.94846	5.64e-17	6.07e-16	0.850935	0.000118881	0.000624942	0.880235	0.0102419	0.0354477	0.656352	0.00111931	0.00400552	0.928412	2.63e-06	1.45e-05
AT5G48740	0.643392	0.344181	0.604154	0.505082	0.462559	0.500228	0.353558	0.44614	0.299653	0.0834392	0.0838158	0.137516	0.185793	0.042436	0.0777489	0.0513017	0	0.178235	0.00259855	0.998299	0.999256	-0.40019	0.808704	0.89228	2.39466	0.000356389	0.0022693	2.25026	0.000468226	0.00128346	1.84922	0.00765998	0.0164159	2.22291	0.00178174	0.00661514	2.25613	0.0402538	0.106174	-0.124092	0.766764	0.848471	-0.536204	0.237579	0.357176
ATMG01090	3.83825	4.54977	3.23405	0.976717	0.870899	1.76395	0.994475	1.62397	0.90896	5.39108	9.38163	10.0947	17.3132	7.10558	12.1694	8.09211	20.1116	35.6831	0.546915	0.109924	0.23752	1.37019	0.0017909	0.00990643	-1.09474	0.000356514	0.0022693	-2.80684	1.39e-13	1.23e-12	-2.82067	1.21e-14	1.09e-13	-3.36113	3.69e-16	1.48e-14	-4.18242	6.47e-16	5.65e-14	-1.68944	1.79e-05	9.62e-05	-1.71848	8.41e-06	4.25e-05
AT1G30750	3.02567	2.13579	1.50414	9.2571	8.14923	6.09633	3.98394	3.67418	4.52949	0.0630624	0.506777	0.831465	2.24673	0.833889	0.176285	0	0	1.13155	1.21386	0.22989	0.405619	-0.298609	0.866147	0.926263	2.26601	0.000357639	0.00227355	4.06338	2.7e-19	3.79e-18	3.12977	5.83e-10	3.36e-09	2.82117	3.88e-07	3.63e-06	3.41701	0.0995619	0.212787	1.8104	4.42e-10	4.66e-09	0.865991	0.00658833	0.0176056
AT1G43020	0.461494	0.467763	0.484332	1.44915	1.14409	1.12127	0.806912	0.706225	0.764216	0.0299247	0.0601196	0	0.213226	0.121754	0.111536	0.269851	0	0.0511379	2.28276	0.175393	0.334504	1.84023	0.441171	0.624325	3.94349	0.000363173	0.00230467	5.30473	2.25e-08	1.15e-07	4.61623	3.83e-06	1.41e-05	3.02527	2.22e-07	2.17e-06	2.81766	0.00632675	0.0239387	1.38697	0.000350497	0.00143041	0.683792	0.119156	0.206984
AT5G28490	1.15033	2.49273	2.64237	2.59235	2.23028	2.94908	2.99617	3.65348	3.95348	4.39829	4.88321	4.62906	4.28858	4.94474	4.87487	4.17497	8.03424	5.97337	0.00829694	0.976518	0.987783	0.394042	0.261346	0.441403	-1.14533	0.000365576	0.00231884	-0.86455	0.00077642	0.00205431	-0.402279	0.0945448	0.153948	-0.879582	0.00128315	0.00497987	-0.782559	0.0205534	0.0621554	0.3015	0.374357	0.51393	0.751003	0.0165938	0.0392618
ATMG01380	13.4846	7.49522	5.62231	2.30497	3.49393	0.76094	3.91147	2.62104	7.29325	20.816	23.9699	35.7013	33.9151	17.042	33.5888	33.2969	17.2836	78.0849	0.0625568	0.882916	0.936896	0.686517	0.212681	0.383662	-1.59294	0.00036835	0.00233479	-3.64698	5.69e-11	3.89e-10	-2.55966	8.61e-08	3.89e-07	-3.71466	8.27e-10	1.26e-08	-3.23226	1.5e-06	1.73e-05	-2.03062	0.00417392	0.0127385	-0.954486	0.11831	0.205839
AT1G59660	1.1337	1.59438	1.6626	1.53941	1.87183	1.62377	1.21059	1.34184	1.49163	0.777399	0.697832	0.563377	1.2375	1.14406	1.17134	0.542384	1.85403	1.04583	0.788188	0.0348748	0.100445	0.761783	0.152479	0.304076	1.10586	0.000378949	0.00238954	1.27677	5.18e-06	1.93e-05	0.97477	0.000854208	0.00219311	0.481408	0.0599436	0.128632	0.228787	0.621538	0.762839	0.19178	0.404576	0.544634	-0.122589	0.608303	0.717509
AT1G62980	0.369269	0.45746	1.10144	6.92106	6.51803	2.54802	3.13605	4.94456	7.72013	0.0478891	0	0	1.53553	2.28944	0.0446233	4.94662	2.82315	0.900207	6.17599	6.52e-05	0.000503195	7.35805	1.26e-07	2.58e-06	5.18032	0.000383018	0.00241222	8.20387	4.07e-11	2.83e-10	8.2026	2.84e-11	1.89e-10	2.02392	0.0937236	0.183692	0.860594	0.134771	0.26755	3.0419	2.51e-12	3.38e-11	3.02848	7.68e-14	1.04e-12
AT2G05760	1.78872	2.1546	2.16505	1.80867	2.03597	1.63256	2.30777	2.00833	2.02836	1.059	0.851026	0.664892	0.350342	0.307768	1.09956	0.297654	1.88421	0.775591	-0.564295	0.377812	0.56839	0.20501	0.776076	0.872282	1.24436	0.000393877	0.00247198	1.0604	0.00229942	0.00556628	1.28655	0.000101094	0.000302417	1.61683	0.00146455	0.0055822	1.09901	0.0706133	0.164246	-0.163752	0.524088	0.653946	0.0510235	0.837333	0.892202
AT5G10720	0.202756	0.316169	0.511728	1.04684	1.11356	0.873081	0.98173	0.577295	0.769978	0	0.0182862	0.0800052	0.340491	0.0555497	0.152663	0.268621	0.226723	0.186651	2.49466	0.0649104	0.16098	2.82488	0.0401664	0.11441	3.43023	0.000397692	0.00248827	4.97513	5.84e-11	3.99e-10	4.60638	6.75e-09	3.47e-08	2.42817	1.22e-05	8.23e-05	1.76633	0.000868477	0.00450843	1.55044	4.99e-05	0.000246717	1.17097	0.00519587	0.0142639
AT3G22961	3.5362	4.83328	3.30278	1.89274	1.67362	2.10887	1.63808	1.06077	1.54713	1.93861	1.13073	1.51162	2.45076	0.636096	0.116542	0.820257	1.60964	0.748065	-0.524014	0.51539	0.689483	-0.520916	0.470824	0.649162	1.35059	0.000401198	0.00250775	0.283975	0.50606	0.619057	-0.123492	0.788614	0.843662	0.797541	0.304959	0.453986	0.41352	0.50592	0.67149	-1.04526	0.000861878	0.00318387	-1.46478	1.59e-05	7.64e-05
AT2G37260	0.925551	1.07214	1.3672	1.47134	1.53406	1.54971	2.8535	2.48118	3.42389	0.462978	0.27904	0.0678251	1.2096	0.690694	0.862808	0.8856	1.07636	1.79333	1.75	0.0149272	0.051776	2.21372	0.0042568	0.0198739	2.04337	0.000402902	0.00251767	2.45312	2.01e-06	8.01e-06	3.40363	6.78e-15	6.21e-14	0.695573	0.0725269	0.149823	1.21601	0.00219331	0.00986347	0.430833	0.16864	0.280763	1.37493	7.32e-07	4.41e-06
AT1G07390	1.05766	1.13661	1.39366	1.38424	1.35335	1.59386	2.53236	2.48997	2.39769	0.535436	0.597614	0.539275	1.32472	0.75643	1.10871	1.01201	0.37048	1.8427	0.920767	0.0203702	0.0662024	0.957037	0.0967621	0.219309	1.10237	0.000409411	0.00255318	1.34775	1.84e-06	7.37e-06	2.13894	1.36e-18	1.66e-17	0.417321	0.157188	0.276668	1.19477	0.0138187	0.0451728	0.26598	0.240887	0.368769	1.04446	1.24e-07	8.39e-07
AT5G63660	0.818279	0.527796	0.961496	2.95638	1.99171	2.40744	1.87297	2.62538	2.07875	0	0	0	0	0	0	1.21003	13.4811	1.1128	NA	NA	NA	8.32263	0.000122079	0.00104936	5.54408	0.000409951	0.00255582	7.18922	3.61e-08	1.81e-07	7.04388	7.98e-08	3.62e-07	7.32284	4.05e-08	4.58e-07	-1.2637	0.146754	0.284408	1.66453	0.000875858	0.00322556	1.50719	0.00344843	0.00994674
AT3G28640	1.11804	1.57966	1.17899	1.40631	1.23972	1.27426	2.34585	2.65391	2.2091	0.395441	0.238336	0.391035	0.246547	0.482677	0.442168	0.745608	1.05068	0.337881	0.17984	0.838592	0.910624	1.06652	0.23625	0.411886	1.92348	0.000420427	0.00260985	1.91266	0.000221625	0.000643158	2.80753	2.93e-10	1.75e-09	1.7293	0.00114434	0.00449921	1.75238	0.000614315	0.00336949	0.0105406	0.976047	0.985534	0.892823	0.0036865	0.010543
ATMG00110	4.95927	4.35642	4.93075	1.24095	1.99171	2.38575	2.37838	2.98824	2.5407	7.52484	9.78769	11.4477	34.1984	7.65405	23.6419	13.5238	22.2682	46.6554	1.17517	0.00236429	0.0112302	1.52836	0.000151998	0.00125747	-1.01028	0.000427398	0.00264781	-2.38005	6.03e-12	4.57e-11	-1.87033	9.2e-10	5.2e-09	-3.56435	1.71e-14	5.51e-13	-3.38862	4.11e-14	2.58e-12	-1.34726	0.000255227	0.00108176	-0.852024	0.00952704	0.024343
AT3G24210	0.14349	0.186993	0.30571	1.39397	1.37208	0.788898	0.847902	0.758737	0.878322	0	0	0	0.0213098	0.0243363	0.0891752	0.0392275	0.0794618	0.286201	3.2912	0.276342	1	4.89921	0.0385404	0.110834	5.54394	0.000429779	0.00265876	7.99855	2.36e-10	1.53e-09	7.49778	4.12e-09	2.17e-08	4.69359	1.06e-09	1.59e-08	2.61525	0.000813427	0.00427286	2.4738	7.2e-08	5.67e-07	1.96053	3.79e-05	0.000168954
AT1G12570	0.657495	0.821925	0.871619	0.0193557	0.117359	0.153358	1.24158	1.43378	1.7965	0.230224	0.0770876	0.252954	0	0	0	0.0629114	0.467271	0.21857	-5.40316	0.00391442	0.0171239	0.424163	0.716154	0.832577	2.07692	0.000437457	0.00269701	-0.971591	0.335004	0.450307	2.99253	1.05e-09	5.93e-09	4.42393	0.0411609	0.0943946	2.57496	9.68e-05	0.000677803	-3.02197	6.21e-07	4.26e-06	0.923019	0.00388281	0.0110216
novel.79	0	0	0	0	0	0	0	0	0	2.58668	1.25278	0.101502	2.26275	1.12761	1.72163	1.81759	2.79973	3.07845	0.359476	0.611523	0.762872	0.970448	0.200815	0.369506	-7.48868	0.00044172	0.00271959	-7.69387	0.000299394	0.000850231	-7.66323	0.000325545	0.000899415	-8.07282	8.31e-10	1.27e-08	-8.62322	4.59e-11	1.54e-09	NA	NA	NA	NA	NA	NA
AT2G07706	0.163077	0.103307	0.243209	0	0.0363854	0.0713192	0.0183302	0.0526408	0.0379756	0.309302	0.908193	1.12408	1.44101	0.532421	0.221699	0.33158	0.55314	2.05325	-0.10017	0.880823	0.935626	0.33722	0.652725	0.790533	-2.19567	0.000445063	0.002733	-4.46397	1.66e-07	7.63e-07	-4.42692	7.41e-08	3.38e-07	-4.36926	1.14e-05	7.72e-05	-4.75717	2.69e-06	2.89e-05	-2.24392	0.0416558	0.0907722	-2.22567	0.0343934	0.0733938
AT4G22666	1.26269	1.47182	1.50652	7.8061	7.83209	4.08643	3.06567	3.69552	5.29276	0.294757	0.222065	0	0.721965	3.22304	0.617974	1.02696	0	0.944447	3.11297	0.00375781	0.0165644	1.93548	0.261746	0.44163	3.01268	0.000445517	0.00273399	5.193	4.1e-15	4.17e-14	4.49829	5.79e-11	3.75e-10	2.10053	0.000214207	0.0010413	2.6038	0.00216642	0.00976739	2.20972	2.25e-10	2.46e-09	1.50201	4.39e-05	0.000193321
AT2G15042	2.58724	1.59754	1.68534	5.09516	5.81242	10.5346	0.588307	0.870353	0.831019	3.57512	4.63726	3.54673	38.7987	28.7037	33.5395	3.75602	4.40944	2.43192	3.09025	6.75e-61	6.43e-58	-0.141336	0.694136	0.818972	-1.00036	0.000446456	0.00273767	0.843137	0.0021809	0.00530714	-2.3699	6.83e-15	6.26e-14	-2.25586	3.31e-20	2.22e-18	-2.21399	6.45e-08	1.05e-06	1.86439	1.03e-10	1.18e-09	-1.36187	0.000134814	0.00053679
AT4G36110	1.09209	1.82643	1.62872	1.06094	1.1696	1.14627	1.76765	2.49118	2.84833	3.4416	3.26507	4.83178	0.283829	0.583449	0.415708	2.35115	3.91594	1.52478	-3.18987	1.43e-08	2.39e-07	-0.55823	0.278274	0.460479	-1.34082	0.000459348	0.00280843	-1.79737	1.7e-06	6.83e-06	-0.70897	0.0365647	0.0667114	1.38413	0.0398284	0.0918465	-0.136791	0.788932	0.879478	-0.434599	0.325918	0.462617	0.640668	0.0992079	0.177981
AT3G51400	1.94918	1.83454	2.16868	0.245919	0.579864	0.974223	0.333854	0.719076	0.518748	5.30842	4.02649	3.57094	0.385966	1.21215	2.62462	1.42099	1.03444	0.879377	-1.62673	0.00202302	0.00983078	-1.94337	6.87e-05	0.000639582	-1.11587	0.000460022	0.00281131	-2.86439	4.57e-11	3.17e-10	-3.04506	5.4e-14	4.56e-13	-1.24645	0.10667	0.203369	-1.08835	0.111224	0.231205	-1.72835	0.000353633	0.00144243	-1.92125	2.49e-05	0.000115376
AT2G25530	1.56861	1.63408	1.53793	2.80915	2.83878	2.83931	2.58595	1.87535	2.19169	0.432283	0.689666	0.810231	0.543563	0.594896	0.687134	1.37583	1.56239	1.08635	-0.0916223	0.869555	0.929312	1.06923	0.0466256	0.128435	1.30052	0.000460428	0.00281271	2.11443	1.1e-11	8.05e-11	1.77792	1.26e-07	5.61e-07	2.1969	1.57e-12	3.75e-11	0.720637	0.033265	0.0913376	0.834205	0.00014198	0.000640891	0.484514	0.0480731	0.097708
AT4G29800	2.607	1.37106	1.56499	3.60564	3.31442	1.35525	1.30482	2.11707	1.99309	0.258354	0.778559	0.851584	0.792599	0.613176	0.374476	1.03544	0.381356	0.711299	-0.0927429	0.887489	0.939384	0.184733	0.80454	0.889169	1.56039	0.000463969	0.00283143	2.10696	3.23e-06	1.25e-05	1.5157	0.000364014	0.000997152	2.19219	1.96e-06	1.59e-05	1.34121	0.00769859	0.0281286	0.568492	0.104174	0.190912	-0.0376693	0.902925	0.93919
AT3G59370	4.12608	1.67285	1.88708	8.16252	6.03917	3.75332	2.00353	2.6993	3.38215	0	0.870768	0.211654	2.57362	5.58435	0.179497	3.23734	1.83937	1.89284	2.93381	0.00654625	0.0263417	2.69601	0.0127928	0.0471879	2.82427	0.000467854	0.00285149	4.01646	6.05e-10	3.75e-09	2.88655	0.000115493	0.000342483	1.08747	0.130781	0.23909	0.207512	0.702548	0.821583	1.21437	0.00286444	0.00914435	0.0674125	0.87925	0.922449
ATMG00070	1.79157	1.63431	0.979696	0.474672	1.27914	0.705164	1.04715	1.31085	0.500642	3.03206	4.41108	6.66284	12.9442	2.33968	10.9114	5.57127	8.59435	30.3739	0.882676	0.0874561	0.201357	1.66859	0.00351498	0.0169972	-1.67496	0.000472416	0.00287487	-2.547	1.56e-06	6.33e-06	-2.30434	5.47e-06	1.98e-05	-3.43699	3.81e-08	4.32e-07	-3.96528	3.51e-09	7.55e-08	-0.84786	0.184879	0.301143	-0.622375	0.314042	0.442705
AT4G23810	3.83098	2.37105	2.12358	9.79081	9.65202	11.2683	2.134	1.10896	1.3895	1.0684	1.15272	1.21736	4.75797	10.7869	5.38326	0.227074	1.77419	0.540967	2.5956	4.88e-12	1.38e-10	-0.429681	0.58425	0.741969	1.27922	0.000474964	0.00288632	3.1357	2.54e-38	1.05e-36	0.419431	0.294136	0.40298	0.535434	0.0650967	0.137353	0.86434	0.24942	0.418054	1.87677	7.35e-18	1.67e-16	-0.851131	0.0108172	0.0271407
AT3G23090	4.90399	4.0759	4.22568	10.0479	8.49076	6.49125	4.99771	5.71286	6.42559	1.56451	2.98982	2.05439	4.04447	5.70566	3.62676	3.91026	5.06936	3.94514	1.00563	0.00420563	0.0182017	0.976681	0.0133365	0.0487488	1.00015	0.000485834	0.00294247	1.8945	1.21e-12	9.77e-12	1.36474	2.44e-07	1.05e-06	0.884469	0.000554619	0.00239373	0.402039	0.118972	0.243313	0.914815	3.97e-06	2.39e-05	0.371497	0.0537737	0.107358
AT2G07667	1.33967	0.814719	0.456674	0.16902	0.204963	0.234354	0.378605	0.626011	0.213921	2.14441	2.33359	2.99424	6.48594	2.59021	4.87052	3.44266	3.30137	10.7646	0.890741	0.0195114	0.0640188	1.23767	0.0118363	0.0443262	-1.51335	0.000487754	0.00295079	-3.64303	6.82e-13	5.65e-12	-2.6163	1.07e-08	5.35e-08	-4.54129	5.93e-18	3.04e-16	-3.84633	3.87e-10	1.03e-08	-2.10778	0.00142833	0.00495764	-1.09725	0.0705343	0.134569
AT3G18960	4.29895	6.56227	5.30416	4.02537	3.6518	4.62092	4.19171	5.61764	4.10087	2.5995	2.91486	2.12551	3.12297	1.96773	2.59121	3.81604	3.66422	3.82239	-0.00335352	0.993832	0.997062	0.572973	0.19681	0.364101	1.08054	0.000493095	0.00297812	0.660472	0.0316535	0.0591802	0.853967	0.0049167	0.0109535	0.65476	0.0512297	0.112923	0.295973	0.360583	0.537016	-0.39933	0.111836	0.202265	-0.218305	0.383824	0.514135
AT4G12580	0.847767	1.71857	1.4559	5.51325	2.88887	3.03348	2.14837	0.928776	1.22041	0.0899539	0.09036	0	2.64395	1.92147	0	2.13855	2.91288	0.461162	4.62631	0.0030749	0.0139728	4.91453	0.000906002	0.00565002	4.44655	0.000500635	0.00301695	5.92258	1.66e-07	7.6e-07	4.52953	0.000290551	0.000809118	1.30108	0.109926	0.208323	-0.361193	0.654345	0.785809	1.50081	0.000689211	0.0026196	0.0912123	0.868101	0.915074
AT1G18290	1.57222	2.06228	1.1494	1.42936	2.39364	1.17294	1.45535	1.03492	1.1199	0.485751	0.433728	0.177903	0.624935	1.53718	0.251458	0.884917	1.79254	1.06067	1.11986	0.228533	0.404267	1.77079	0.0422612	0.119077	2.11602	0.000505594	0.00303918	2.15154	0.0003499	0.000981272	1.6979	0.00597327	0.0130978	1.0357	0.117352	0.219338	-0.0537076	0.925068	0.959659	0.0560699	0.892067	0.93484	-0.409638	0.320511	0.449753
AT1G01046	5.20723	3.76997	4.68421	3.28487	4.20472	5.20527	3.79054	3.41513	4.61945	0.868251	0	0	1.28888	0.294387	0	0	0	0	0.848696	0.745655	1	-2.70201	0.499045	1	3.94502	0.000505992	0.00304073	3.81458	0.00082334	0.00216746	3.72119	0.00110458	0.00277602	2.9574	0.00460399	0.015076	6.46534	5.25e-05	0.000396991	-0.111353	0.827352	0.889473	-0.214301	0.679154	0.774415
AT1G30420	1.74961	1.52431	1.75909	3.35079	3.26332	2.74256	1.63515	1.59912	1.76706	0.516262	1.27919	0.668075	0.797025	1.42368	1.33626	0.818234	0.209565	0.970454	0.517473	0.181911	0.343832	-0.290399	0.61595	0.765441	1.03123	0.000514825	0.00308439	1.89858	3.26e-12	2.53e-11	1.01232	0.000506349	0.00135214	1.3775	1.94e-08	2.32e-07	1.31645	0.00710197	0.0263256	0.887499	3.6e-08	2.94e-07	-0.0135926	0.938651	0.960288
AT5G42590	2.55669	1.32388	2.23806	18.211	15.8485	10.6952	7.2719	9.59256	16.5929	0.746028	0.81456	0.855324	5.69133	5.41085	2.96195	7.71128	2.61239	3.74148	2.53155	1.39e-11	3.66e-10	2.55224	9.73e-08	2.06e-06	1.34377	0.00051856	0.00310333	4.1865	1.9e-56	1.66e-54	3.78118	1.14e-34	3.59e-33	1.648	9.82e-10	1.48e-08	1.24307	0.00328724	0.0138202	2.86186	3.39e-35	2.63e-33	2.44616	2.94e-08	2.16e-07
AT1G59940	0.704738	0.119052	0.428197	1.31395	1.04827	1.16434	0.633712	1.01106	0.984672	0	0	0	0.24421	0	0.212905	0.899091	0	0	4.12015	0.118643	0.251379	5.12103	0.0756959	0.18302	5.5892	0.000519484	0.003108	7.05472	7.68e-08	3.69e-07	6.6464	9.32e-07	3.73e-06	2.89977	0.000202407	0.00099269	1.54244	0.290492	0.464264	1.48486	0.00866443	0.0240026	1.06488	0.0822014	0.152822
AT5G27000	0.797692	0.730785	1.05239	1.2735	1.28693	1.26126	0.896622	1.096	1.4432	0.250667	0.413668	0.23607	0.271105	0.528154	0.13347	0.543089	0.981184	0.32127	0.0365766	0.959563	0.979628	1.04289	0.135826	0.279815	1.51765	0.00052292	0.00312424	2.05672	3.85e-08	1.92e-07	1.91816	1.57e-06	6.08e-06	2.02346	1.41e-05	9.37e-05	0.892302	0.0769468	0.175265	0.559697	0.0386434	0.0852531	0.407462	0.17082	0.27657
AT1G59720	1.91882	2.7126	2.56045	1.40475	1.48717	2.18625	1.08975	1.39091	1.38754	1.35555	0.680833	1.13323	1.6273	1.2889	0.686469	0.289894	1.02765	0.327328	0.174249	0.727899	0.84242	-0.940735	0.188562	0.353224	1.18405	0.000526909	0.00314634	0.656227	0.0783456	0.131715	0.275825	0.460952	0.575275	0.474122	0.252925	0.39724	1.23088	0.0465754	0.118704	-0.506219	0.0670067	0.133731	-0.897928	0.00102696	0.0033744
AT2G17300	6.32504	5.39628	4.93141	8.03744	7.26938	8.11939	3.8872	3.76027	2.92463	3.55844	2.66754	2.04242	4.58856	5.99656	3.6127	3.1784	2.8664	3.04048	0.765958	0.0392862	0.109888	0.143066	0.751105	0.856472	1.00903	0.00053127	0.00317151	1.47421	1.05e-08	5.6e-08	0.342079	0.273155	0.379303	0.70416	0.0060602	0.0190696	0.215109	0.520429	0.683053	0.486163	0.0120286	0.031782	-0.658018	0.00514259	0.0141344
AT2G40113	1.4446	0.686354	1.84025	6.0601	5.27794	4.54088	1.90792	2.83674	2.64917	0.263454	0.264643	0.231572	1.22019	1.82225	1.52202	0.907098	0.262496	1.75582	2.57312	0.000420073	0.00257578	1.95375	0.0600327	0.154472	2.38618	0.000534954	0.00318997	4.35705	2.09e-19	2.96e-18	3.27051	3.47e-09	1.85e-08	1.78202	4.69e-08	5.22e-07	1.33072	0.0470772	0.119625	1.99063	9.77e-10	9.9e-09	0.891976	0.0224857	0.0511181
AT5G66300	2.27474	1.8222	1.8604	1.65253	1.63722	1.60456	0.461883	0.663222	0.820208	1.1134	0.301114	0.188204	0.915393	0.740491	1.35669	1.12338	1.99115	0.914743	0.892138	0.237478	0.415242	1.33171	0.106368	0.234817	1.88705	0.000535846	0.00319345	1.57902	0.00569924	0.0127132	0.259512	0.710094	0.792565	0.677022	0.118077	0.220419	-1.05537	0.0777996	0.176681	-0.290154	0.344684	0.482571	-1.62027	3.16e-05	0.000142976
AT1G21090	2.8951	2.45111	3.72506	4.12101	3.22215	3.54516	2.57269	2.34549	2.72845	1.23238	1.71714	1.00462	5.73609	4.20541	4.37107	2.34647	8.21899	4.48371	1.84195	2.61e-07	3.5e-06	1.93448	0.000114732	0.00099799	1.19662	0.000539935	0.00321348	1.43311	4.76e-06	1.79e-05	0.938326	0.00466725	0.0104513	-0.417126	0.101631	0.195683	-0.980302	0.0307395	0.0857876	0.256483	0.294594	0.428774	-0.2515	0.329884	0.458885
AT5G45560	2.49878	3.08498	2.85801	2.62164	2.66606	3.00727	4.76421	4.20484	4.18261	1.68851	1.71816	0.795096	2.18752	1.18218	1.14426	3.03809	2.94963	2.04231	0.0909061	0.827671	0.904145	0.941605	0.0211725	0.0700613	1.00406	0.000545066	0.00323868	0.953784	0.000938932	0.00244863	1.63139	2.06e-10	1.25e-09	0.853379	0.00597825	0.0188512	0.707621	0.00502455	0.0197264	-0.0306735	0.872164	0.921384	0.636141	0.000238498	0.00090321
AT2G08820	0.972129	1.1824	3.09293	6.52494	10.5847	8.33287	4.19594	6.86179	11.2284	5.21937	4.55907	14.2121	19.2014	12.0029	8.45814	2.2324	0	7.17422	0.719369	0.164416	0.319178	-1.34276	0.187446	0.351742	-2.18846	0.000561307	0.00332332	0.0608646	0.897739	0.929228	-0.116783	0.817871	0.867652	-0.663798	0.111305	0.210355	1.23297	0.250408	0.419191	2.27019	1.21e-05	6.72e-05	2.07962	0.00023868	0.000903605
AT1G06490	0.431068	0.349539	0.444174	0.948292	1.07721	1.04201	0.584959	0.344074	0.722754	0.137218	0.11027	0.180919	0.847369	0.362893	0.417676	0.254976	0.28863	0.351734	1.91876	0.000260789	0.00170446	1.07309	0.0999389	0.22476	1.5217	0.000565302	0.00334149	2.82099	8.28e-17	9.66e-16	1.93784	6.3e-06	2.26e-05	0.88832	0.0109478	0.0315339	0.876756	0.0513725	0.128158	1.318	5.44e-08	4.35e-07	0.424592	0.188269	0.298081
AT4G35640	2.78134	3.20355	2.48253	4.38238	2.9336	3.78736	2.15998	2.91109	1.88419	1.25426	0.481734	1.62129	0.492855	1.20075	0.584361	3.62903	1.10268	0.91409	-0.572182	0.363824	0.55475	0.759911	0.266738	0.447426	1.34114	0.000568063	0.00335689	1.70369	6.43e-06	2.37e-05	1.04359	0.0109866	0.0227051	2.27536	1.61e-08	1.95e-07	0.297405	0.604442	0.750458	0.385044	0.108767	0.19772	-0.284883	0.280867	0.407246
AT5G01850	4.0034	3.17099	3.16322	3.55906	4.56673	4.10459	3.98138	3.8569	4.98857	2.32087	1.18121	1.59801	2.894	3.21058	2.59511	1.6743	2.41521	1.58644	0.75779	0.0344649	0.0996314	0.160879	0.730117	0.842278	1.02058	0.000570979	0.00336979	1.23593	1.17e-05	4.14e-05	1.31678	2e-06	7.63e-06	0.471659	0.0484956	0.107955	1.17122	0.00015237	0.00101042	0.236271	0.247609	0.376765	0.306223	0.131327	0.22379
AT1G55760	2.47713	2.394	2.46288	3.68856	3.03339	3.52714	1.60585	2.05792	2.4952	1.24391	0.709189	1.29285	3.17404	3.41964	2.28683	1.70875	1.31197	1.32138	1.4424	0.000303034	0.00194234	0.428635	0.428033	0.612284	1.18021	0.000577284	0.00340395	1.63593	1.61e-07	7.38e-07	0.913535	0.0112267	0.0231565	0.186892	0.486583	0.630698	0.498168	0.19502	0.350917	0.476634	0.0312715	0.0715402	-0.256667	0.326501	0.455653
AT3G59140	1.30746	1.46416	2.97729	5.83867	5.97553	6.07767	8.02125	7.69666	9.77244	1.2676	0.655202	0.66257	1.984	2.15311	2.41964	1.06943	0.81747	0.946387	1.32829	1.98e-05	0.000174926	0.139127	0.745808	0.853032	1.15205	0.000582872	0.00343222	2.76272	6.57e-37	2.54e-35	3.2855	1.14e-54	8.58e-53	1.42804	5.21e-20	3.42e-18	3.16366	5.85e-54	1.92e-50	1.63193	8.37e-13	1.19e-11	2.14465	2.72e-08	2.02e-07
AT4G31940	1.49765	0.193199	0.758054	0.937886	0.753362	0.738334	0.318313	0.492227	0.253641	0	0.191554	0.10476	0.141538	0.0969836	0	0.104218	0	0	-0.320238	0.860791	0.924138	-1.48856	0.573757	0.733489	3.05236	0.000591279	0.00347605	3.01249	6.95e-05	0.000218763	1.84247	0.0522441	0.0916722	3.3222	5.31e-05	0.000307146	3.33956	0.0221344	0.0659979	-0.020645	0.970115	0.981853	-1.20437	0.0520527	0.104506
AT5G43155	2.57716	3.55545	3.91469	3.28761	3.51396	3.44386	3.99112	6.10061	3.86758	1.42044	0.503596	1.10166	0.595367	0.339961	0.622858	0.61648	0	0.928113	-0.966269	0.291043	0.477732	-0.962229	0.445554	0.628288	1.73381	0.000593133	0.00348601	1.7354	0.000290266	0.000826701	2.19672	1.68e-06	6.47e-06	2.68688	8.9e-07	7.83e-06	3.17122	8.08e-05	0.000577391	0.0224169	0.944448	0.966495	0.47301	0.141904	0.238527
AT1G29270	3.70751	5.38628	4.95588	2.65584	2.27943	2.30603	5.07487	8.61679	8.51854	2.69255	2.41492	1.79617	1.11345	4.35272	5.33148	4.29639	14.9708	3.61528	0.63135	0.197597	0.365082	1.73427	0.000771221	0.0049393	1.02371	0.000596219	0.00350034	0.0417326	0.896554	0.928276	1.6726	3.61e-09	1.92e-08	-0.594648	0.218771	0.355572	-0.0449623	0.9296	0.962161	-0.962109	0.000152646	0.000683929	0.657575	0.00550685	0.0150129
AT5G42180	3.16894	2.49351	2.11429	14.4721	10.829	8.16944	6.29902	8.29108	9.20494	0.486672	1.1244	1.17639	4.16128	2.37614	1.08836	5.34616	3.11147	2.37025	1.44461	0.0128586	0.0460412	1.97036	0.000531674	0.00360947	1.4865	0.000603163	0.00353631	3.5651	2.19e-27	5.25e-26	3.09026	1.4e-21	2.1e-20	2.10876	7.92e-08	8.39e-07	1.1305	0.00194112	0.00894471	2.09764	1.39e-17	3.1e-16	1.60938	1.07e-11	1.17e-10
AT4G18360	4.64127	2.93387	3.79586	10.4678	9.9324	8.07551	6.86608	8.3555	8.73945	1.16498	2.10644	2.36801	3.37228	6.28044	2.63242	6.63752	6.14231	4.75309	1.11444	0.00340567	0.0152234	1.64729	3.12e-06	4.44e-05	1.0163	0.000606221	0.0035504	2.31296	2.86e-22	4.92e-21	2.08096	2.37e-18	2.84e-17	1.19412	3.79e-05	0.000226883	0.44584	0.0456945	0.116953	1.31667	1.35e-12	1.88e-11	1.07092	8.32e-09	6.59e-08
AT4G39190	3.2491	2.22016	2.2867	5.44876	4.04008	4.183	1.18179	0.879893	1.42822	0.383488	1.54088	0.702251	0.910836	0.693463	1.9852	0.558895	2.15813	0.837374	0.437958	0.511038	0.685711	0.444893	0.57549	0.734524	1.56249	0.000612009	0.00357752	2.35232	3.83e-09	2.16e-08	0.39998	0.45048	0.565807	1.90558	2.14e-06	1.72e-05	-0.0303789	0.962606	0.979794	0.810433	0.00132554	0.00465341	-1.15937	0.000502501	0.00177636
AT3G16710	2.22637	3.46219	3.12325	2.04704	2.17751	2.69426	2.38593	2.86154	2.21585	1.45947	1.50181	1.13423	0.602398	0.18104	1.55895	1.37154	0.916242	1.21661	-0.817975	0.200944	0.369166	-0.216305	0.686982	0.813775	1.10445	0.000613754	0.00358578	0.730216	0.0221901	0.0430939	0.854529	0.00573557	0.0126195	1.53873	0.0077872	0.0236864	1.08639	0.00465484	0.0184738	-0.353543	0.177906	0.292655	-0.241551	0.344556	0.473504
AT5G47950	3.76032	2.50917	2.86634	6.17146	8.78151	3.72758	2.50783	2.45462	3.82374	1.24354	1.57981	1.48687	3.68111	1.97174	1.80626	2.63854	1.36657	1.56255	0.781565	0.0644843	0.160195	0.379558	0.455549	0.636218	1.08656	0.000615336	0.00359406	2.08923	8.13e-11	5.49e-10	1.01615	0.00126236	0.00314032	1.29937	0.000459451	0.00203182	0.651235	0.114581	0.236396	1.02377	0.000270005	0.00113699	-0.0623914	0.812525	0.874381
AT2G35980	8.17924	6.60249	5.35655	5.66639	7.95543	4.3696	1.32124	1.5599	1.68799	3.71575	2.18209	4.08261	3.15678	6.27987	1.17187	1.82767	0	0.537289	0.0777908	0.87859	0.93425	-2.06598	0.0196766	0.0661736	1.01713	0.000617927	0.0036053	0.824607	0.0100301	0.0212372	-1.13836	0.00201788	0.00484093	0.743024	0.124559	0.230136	0.943418	0.380161	0.556079	-0.170079	0.503376	0.635843	-2.14435	1.52e-14	2.2e-13
AT4G15230	3.45581	1.64435	2.62468	3.13681	4.71201	1.83881	2.65003	2.34674	2.915	0.717074	1.64321	1.48957	2.09567	1.7095	1.12754	0.771551	0.493058	0.698859	0.3479	0.304973	0.492726	-0.960867	0.0247119	0.0787794	1.00774	0.000621965	0.00362397	1.30364	0.011353	0.0237277	1.03098	4.35e-05	0.000137474	0.950891	0.00381949	0.0128326	2.00482	2.27e-13	1.24e-11	0.318378	0.509122	0.640789	0.0294493	0.889337	0.929534
AT2G35770	2.1629	1.17794	1.66901	2.2523	1.44054	1.24239	1.30628	1.69508	1.68392	0.301431	0.643431	0.662383	1.24171	0.843168	0.245765	0.988435	0.688269	0.418527	0.52859	0.478548	0.659142	0.394204	0.627429	0.772855	1.64641	0.000622744	0.00362753	1.59528	0.000834245	0.00219429	1.53852	0.000697374	0.00182311	1.05801	0.0624134	0.132912	1.15548	0.0277094	0.0788152	-0.0303507	0.931675	0.958858	-0.101001	0.761688	0.838698
AT2G06002	4.08294	2.217	3.18958	2.25368	1.75689	2.0407	3.86813	2.94973	2.30907	4.25492	6.58216	13.9316	3.78976	3.80863	3.1718	8.30175	10.4573	13.6698	-1.21068	0.00526991	0.0219748	0.397912	0.368409	0.555297	-1.38017	0.000625432	0.00363927	-2.06023	8.32e-07	3.48e-06	-1.44886	0.000288854	0.000805065	-0.852226	0.03261	0.0782835	-1.83272	6.93e-07	8.73e-06	-0.656279	0.0883666	0.167585	-0.0599269	0.870069	0.916712
AT2G08735	0.892668	1.13099	1.10942	0.689822	0.796683	1.17119	0.903039	1.05655	0.727563	2.73499	3.66311	5.58075	0.811997	3.5768	0.970847	3.20301	1.40578	4.45122	-1.17652	0.0888924	0.203894	-0.392765	0.565684	0.726949	-1.93106	0.00062577	0.00364027	-2.19528	0.00010552	0.000323123	-2.161	9.77e-05	0.000292955	-1.0238	0.221333	0.358959	-1.75758	0.0194075	0.0594039	-0.241509	0.735518	0.824035	-0.222715	0.755836	0.834303
AT3G21755	1.04818	1.12779	0.83372	0.882982	0.719593	0.832181	1.26155	1.0966	1.14158	1.29869	2.98724	2.13003	2.76606	1.99106	2.45533	2.77735	1.32836	2.94301	0.158101	0.624288	0.772115	0.146592	0.725207	0.838938	-1.09023	0.000628607	0.0036548	-1.42312	1.13e-05	4.03e-05	-0.882708	0.00322237	0.00745187	-1.5889	1.2e-08	1.49e-07	-1.01614	0.00752932	0.0275891	-0.311644	0.291303	0.425099	0.214031	0.432244	0.560085
AT5G15290	0.804701	1.33997	0.800074	1.37059	0.974666	0.703848	0.568543	0.593727	0.21416	0	0.134781	0	0	0	0	0	0	0	-1.96035	0.627617	1	-2.11423	0.600907	1	4.42012	0.000631167	0.0036687	4.44271	0.000482842	0.00131999	3.32334	0.0256977	0.0488593	6.42344	1.14e-05	7.74e-05	5.47527	0.00541978	0.0210371	0.0434873	0.935529	0.961476	-1.09452	0.0915879	0.167034
AT3G09060	0.950526	1.12401	1.28258	0.579631	1.0099	1.20751	1.38385	1.63641	1.58106	0.21132	0.583754	0.232184	0.68229	0.483635	0.418432	0.627986	0.263191	0.473972	0.612613	0.389826	0.580192	0.42073	0.626408	0.772247	1.70528	0.000633347	0.00367644	1.41826	0.00891672	0.0190899	2.14985	1.14e-06	4.49e-06	0.797554	0.106958	0.203838	1.74718	0.000322324	0.00192765	-0.267572	0.457837	0.594169	0.451329	0.120896	0.209569
AT5G11460	2.09742	2.21449	2.57773	2.31544	1.81989	1.60523	2.0432	3.00907	2.08937	1.12202	1.1954	0.560366	1.09021	0.83003	1.77419	1.36579	2.93603	1.48163	0.345731	0.517027	0.691011	1.01262	0.0748158	0.181394	1.25551	0.000649555	0.00375742	0.966485	0.0116624	0.0243019	1.29763	0.000385156	0.00105025	0.612457	0.126892	0.233607	0.302057	0.486803	0.655549	-0.270369	0.314793	0.450706	0.0499567	0.85004	0.90142
AT3G13672	1.2347	1.57924	1.51989	9.73607	7.66112	9.10251	4.15028	3.54275	4.29918	3.0538	1.9991	4.67481	15.1278	18.2884	19.4712	3.76926	2.67803	3.1077	2.43474	2.48e-21	1.78e-19	-0.016818	0.967074	0.980703	-1.16325	0.00064998	0.00375888	1.42194	5.04e-08	2.47e-07	0.291673	0.308748	0.419389	-1.01701	1.85e-09	2.65e-08	0.322123	0.251918	0.42092	2.60641	1.1e-35	8.84e-34	1.46416	2.68e-09	2.26e-08
AT5G66960	2.14043	2.57363	1.0432	1.29729	1.32971	1.46837	1.47184	2.2218	2.22833	0.979711	0.59048	0.726597	1.1562	0.772314	0.775963	2.06812	3.4572	2.21833	0.224672	0.644794	0.784206	1.7598	7.63e-05	0.000700115	1.32731	0.000654146	0.00377893	0.808693	0.0205969	0.040357	1.35409	5.62e-05	0.000174775	0.574704	0.107123	0.204038	-0.391113	0.263602	0.434375	-0.496696	0.118584	0.212026	0.0377367	0.901916	0.938382
AT1G76740	0.251919	0.52132	0.50094	0.398617	0.496501	0.504959	0.302039	0.596338	0.537755	0.0490056	0.196907	0.040383	0.501953	0.324006	0.365308	0.301306	0.80362	0.177958	2.0394	0.00468755	0.0199069	2.16916	0.0152268	0.0541268	2.14636	0.000654702	0.00378113	2.25694	0.000118068	0.00035859	2.31111	0.000105516	0.000314572	0.209071	0.602474	0.720489	0.160608	0.802322	0.887473	0.131253	0.721938	0.813387	0.170261	0.661983	0.760621
ATMG00510	0.303206	0.702456	0.344528	0.0765083	0.270603	0.189432	0.233698	0.149142	0.201735	1.6178	1.16805	2.27746	6.57429	2.15983	4.47532	0.746018	3.98784	5.48608	1.3747	0.0026402	0.0123271	1.02044	0.118307	0.252887	-1.90502	0.000671729	0.00386435	-3.26445	3.5e-07	1.54e-06	-3.12785	2.84e-07	1.21e-06	-4.64594	2.62e-14	8.18e-13	-4.13575	2.09e-07	3.04e-06	-1.33561	0.116961	0.209832	-1.21221	0.138251	0.233394
AT3G50770	8.36997	4.10137	5.51115	2.49664	2.27562	1.59995	1.64485	1.62228	3.25282	2.71727	0.714878	3.1988	0.345744	4.80397	2.83338	0.848603	1.55783	4.20126	0.256971	0.716484	0.835073	0.00125524	0.99866	0.999403	1.44511	0.000671949	0.00386435	-0.0834229	0.867356	0.906538	-0.0388846	0.939306	0.955843	-0.342504	0.612221	0.729133	-0.0288571	0.966208	0.981982	-1.50526	3.39e-06	2.06e-05	-1.47194	1.57e-05	7.53e-05
AT3G55200	0.831603	1.20582	1.36655	1.9687	2.2884	1.83865	2.46148	4.68278	2.51752	0.552719	0.270836	0.636914	0.852508	0.50736	0.741134	0.408906	1.18649	0.541378	0.515671	0.267717	0.451815	0.555475	0.347836	0.53466	1.22506	0.000671969	0.00386435	2.03924	1.09e-11	8.01e-11	2.71911	2.13e-17	2.37e-16	1.51081	5.7e-08	6.22e-07	2.17489	7.95e-07	9.83e-06	0.834475	0.000191317	0.000836281	1.50307	3.36e-09	2.8e-08
AT2G23530	0.566596	0.574292	0.537731	1.18275	1.14925	1.1038	0.671603	0.731583	0.839636	0.0901796	0.120782	0.0330277	0.455151	0.550369	0.980346	0.64071	3.06994	0.667794	3.00002	0.00105053	0.00561402	4.16083	1e-05	0.000122387	2.7697	0.000678405	0.00389722	3.77271	2.69e-08	1.37e-07	3.17378	1.68e-05	5.65e-05	0.770387	0.0935823	0.183457	-0.966889	0.159478	0.302757	1.02711	0.00625099	0.0180784	0.413718	0.331363	0.460362
AT3G55890	2.22464	2.95181	2.29227	3.64364	3.17669	2.6534	3.01883	2.6113	2.56199	0.944197	1.18557	0.778065	2.14448	3.60154	3.12331	1.23846	2.58711	2.17826	1.59418	0.00055779	0.00327986	1.05262	0.0805585	0.191719	1.35949	0.000680983	0.0039098	1.6751	4.45e-06	1.68e-05	1.4813	5.81e-05	0.000180415	0.0768486	0.813656	0.878106	0.44474	0.292679	0.466819	0.33663	0.220444	0.345209	0.130212	0.640348	0.743416
AT2G07638	2.39533	2.3585	1.90524	1.08795	1.40482	1.31693	1.72313	1.64951	1.40246	4.79275	4.6539	5.70477	23.336	5.03754	23.6692	5.17322	11.4741	35.4911	1.76719	2.13e-05	0.00018724	1.79142	0.000643934	0.00423719	-1.18342	0.000683152	0.00391929	-2.0167	4.56e-08	2.25e-07	-1.67438	1.72e-06	6.62e-06	-3.79356	4.67e-15	1.64e-13	-3.45648	8.05e-09	1.61e-07	-0.811473	0.0571454	0.117652	-0.482412	0.238437	0.358095
AT3G21460	3.20326	3.24677	1.89574	3.03106	1.83782	2.60167	2.6061	1.90388	1.3498	0.979201	0.625941	0.586844	0.317146	2.17312	0.248843	0.510832	0	0	0.305165	0.76599	0.866959	-2.08601	0.223293	0.397153	1.92708	0.000695282	0.00398036	1.74045	0.00193428	0.00474989	1.40511	0.0189696	0.0372222	1.44088	0.0648582	0.137015	3.50919	0.00461164	0.0183436	-0.165721	0.675873	0.778015	-0.512226	0.225715	0.3435
AT1G11160	0.396962	0.682783	0.45448	0.796774	0.82665	0.704944	0.605742	0.610923	1.03085	0.168482	0.169242	0.123411	0.375157	0.257062	0.24857	0.207179	0.349729	0.491856	0.921007	0.178549	0.33896	1.19168	0.12297	0.260419	1.73212	0.000695287	0.00398036	2.30633	7.25e-08	3.49e-07	2.26872	6.37e-07	2.6e-06	1.37715	0.000507329	0.00221425	1.09308	0.0331921	0.0911642	0.596382	0.0609879	0.123967	0.545945	0.11551	0.201678
AT1G18415	0.129758	0.0563658	0.129012	0.0491128	0.215067	0.113495	0.266698	0.159564	0.258999	0.45435	0.695468	0.38035	0.90571	0.63821	0.665288	0.283787	0.862285	1.57135	0.517381	0.326182	0.516299	0.836058	0.230614	0.405296	-2.27771	0.00070966	0.00405418	-2.04542	0.00187344	0.00461249	-1.17279	0.0316938	0.0587999	-2.57199	4.21e-05	0.000249317	-1.99565	0.00594294	0.0227147	0.253743	0.779089	0.857024	1.11314	0.135866	0.230121
AT4G15430	2.17004	1.75607	1.96616	2.28742	2.62392	2.28074	1.68381	1.49135	1.59751	0.796612	1.29264	0.830378	2.07399	1.35048	1.6749	0.870736	0.983668	0.890092	0.792809	0.0347261	0.100149	-0.0804643	0.867577	0.927065	1.0134	0.000712133	0.00406429	1.27371	4.24e-06	1.61e-05	0.698072	0.0189651	0.0372165	0.472066	0.0718183	0.148678	0.793654	0.0146225	0.0472558	0.280886	0.171416	0.284343	-0.308472	0.167069	0.271767
AT4G18830	1.92269	1.28276	1.1615	2.47183	2.47618	2.08618	0.984823	1.46649	1.2922	2.30093	3.08175	3.49565	3.94695	4.73866	5.61149	3.23693	2.21709	2.28154	0.676774	0.0141706	0.0496855	-0.188716	0.604645	0.756899	-1.0203	0.00071218	0.00406429	-0.361043	0.153227	0.235236	-1.25382	1.24e-05	4.26e-05	-1.04374	1.31e-05	8.78e-05	-1.05159	0.00360161	0.0149148	0.680502	0.0133069	0.0345811	-0.225438	0.483075	0.60878
AT1G71692	3.6477	2.50885	2.59052	6.48136	5.7746	4.06414	3.20198	2.50446	2.71012	0.963009	1.62923	0.723956	2.07661	2.26842	2.50309	4.94453	8.71135	3.33465	1.03123	0.0410839	0.113569	2.363	5.05e-06	6.74e-05	1.3971	0.000718233	0.00409452	2.26791	2.2e-10	1.43e-09	1.32984	0.00071643	0.00186815	1.23174	6.1e-05	0.00034796	-1.01606	0.0147434	0.0475796	0.891703	0.000796737	0.00297024	-0.0601708	0.832859	0.888518
ATMG00130	0.560966	0.568586	0.418305	0	0.125162	0.367996	0.126108	0.362157	0.130632	2.78267	2.13753	4.49619	13.2671	2.83046	8.54133	1.07351	3.12593	14.2658	1.37997	0.0199935	0.0652489	0.980056	0.252607	0.431615	-2.60114	0.000729439	0.00415075	-4.27391	1.83e-05	6.33e-05	-3.92133	1.88e-05	6.28e-05	-5.66017	4.24e-09	5.68e-08	-4.8971	2.57e-05	0.00021372	-1.64941	0.257227	0.387475	-1.3163	0.327503	0.456507
AT1G49570	1.53067	0.965353	1.0484	1.59215	2.24645	0.981809	7.98313	5.76812	4.53082	0.0794027	0.358925	0.39259	1.30836	1.57494	0.554907	4.29616	3.95571	3.69755	2.04448	0.00738364	0.0290326	3.86463	2.17e-11	1.01e-09	2.10324	0.000737233	0.00419004	2.5171	2.29e-05	7.82e-05	4.46438	8.47e-25	1.59e-23	0.466978	0.362306	0.514228	0.610165	0.0429691	0.111392	0.435139	0.271346	0.403349	2.36286	7.81e-17	1.39e-15
AT2G19910	0.624841	1.11219	1.40917	1.09021	1.0201	1.27968	0.74002	1.08884	1.07888	0.391332	0.46457	0.332248	0.617884	0.434238	0.646414	0.277062	1.03385	0.927117	0.503406	0.342017	0.532825	0.920027	0.160091	0.315343	1.40364	0.000737312	0.00419004	1.48556	3.17e-05	0.00010567	1.27899	0.000705193	0.00184259	0.973238	0.00607381	0.0191025	0.37311	0.493264	0.660994	0.102656	0.742446	0.829143	-0.11701	0.718444	0.805166
AT1G52450	0.483559	0.67753	0.50906	0.364257	0.444257	0.460275	1.6242	1.4691	1.62948	0.1826	0.166749	0.145911	0.354845	0.574091	0.185615	1.18393	1.19913	1.48929	1.15682	0.109325	0.236646	2.97337	3.63e-08	8.5e-07	1.753	0.000739976	0.00420268	1.3305	0.0121765	0.0252381	3.23922	3.42e-17	3.73e-16	0.170891	0.750732	0.835491	0.281376	0.328007	0.503956	-0.40147	0.281261	0.413976	1.49632	3.57e-08	2.59e-07
AT4G25250	1.46814	0.572339	1.01056	5.78483	4.88834	2.9634	3.30044	3.0622	3.47145	0.197721	0	0	0.176105	0.335193	0	0.108059	0	0.0563135	1.34752	0.569794	0.732363	-0.262754	0.942041	1	3.91857	0.000745751	0.00422615	6.04046	7.75e-11	5.24e-10	5.58338	1.94e-09	1.06e-08	4.74317	5.95e-12	1.29e-10	5.89285	2.74e-09	5.99e-08	2.15032	9.52e-08	7.33e-07	1.68272	2.34e-05	0.000108838
AT2G04860	1.00738	0.705021	1.45469	1.69462	1.19875	1.5105	2.2215	1.9614	2.16715	0.195965	0.337456	0.399867	0	0.455611	0.260858	0.0458999	0.395155	0.119601	-0.395929	0.708592	0.829623	-0.727935	0.523875	0.694038	1.76917	0.000747434	0.00423268	2.21876	9.02e-07	3.76e-06	2.76355	5.62e-12	4e-11	2.61637	0.000190965	0.000942335	3.4989	7.65e-08	1.22e-06	0.468466	0.169377	0.281784	0.998371	0.00100797	0.00332047
AT4G37230	0.83171	1.44516	1.06319	0.209866	0.21208	0.623548	0.320523	0.306828	0.553371	0	0	0	0	0	0	1.02318	0	0	NA	NA	NA	3.70615	0.346481	1	5.40155	0.000747553	0.00423268	3.70247	0.0963835	0.1581	3.88737	0.0617866	0.106375	3.83553	0.110466	0.209161	0.198074	0.922486	0.958344	-1.6765	0.0677493	0.134941	-1.50824	0.0872202	0.160278
AT1G14640	3.38982	3.45803	4.21834	3.09032	2.92773	3.86403	2.41888	2.1461	3.05569	2.39944	2.10257	0.785292	0.318294	0.441392	0.499488	0.774255	1.08091	0.850606	-2.08562	5.41e-05	0.000428668	-0.959223	0.0706303	0.174186	1.06315	0.000749526	0.00424047	0.876404	0.0082018	0.0176937	0.5131	0.131731	0.205134	2.95617	1.25e-17	6.02e-16	1.48842	2.42e-05	0.000202957	-0.168666	0.392522	0.532316	-0.543831	0.00887514	0.0228757
AT1G77230	2.04432	1.82831	1.6938	2.35417	2.41478	2.22637	1.64004	2.12204	1.71755	1.05268	0.892944	0.719672	2.39609	1.73701	2.24515	0.882152	0.602122	0.639613	1.24545	0.000679029	0.00389048	-0.319241	0.562283	0.72394	1.06177	0.000752461	0.00425379	1.36396	1.51e-06	6.11e-06	1.02745	0.000800881	0.00206811	0.109961	0.664176	0.770735	1.3627	0.00034196	0.00202452	0.323158	0.137334	0.238575	-0.0252215	0.915788	0.94738
AT5G65140	2.50853	1.76027	2.01447	3.25924	4.21928	3.92413	1.73516	1.9517	2.74106	0.900892	1.1312	0.866109	0.727178	0.830453	0.918153	0.923174	2.33755	0.38488	-0.240086	0.618886	0.768341	0.338102	0.6112	0.761662	1.11721	0.000753253	0.00425716	1.94949	1.43e-12	1.15e-11	1.13659	0.000472551	0.0012695	2.18409	1.57e-13	4.42e-12	0.815462	0.175537	0.324319	0.853384	0.00014517	0.000653782	0.0271761	0.918175	0.949181
AT4G37730	4.21928	2.38002	1.93335	3.24025	3.30717	2.05383	1.02274	0.915878	0.786033	1.32751	1.24747	0.611662	2.93689	2.13436	2.11484	1.61486	3.41339	1.02451	1.15786	0.0141433	0.0496239	0.931118	0.146278	0.294613	1.41896	0.000754548	0.00426114	1.40164	0.000304307	0.000862783	-0.239222	0.61329	0.708551	0.235409	0.487761	0.631542	-1.15297	0.0463692	0.11835	0.00314934	0.992289	0.995339	-1.65029	7.29e-06	3.74e-05
novel.248	1.73504	0.879307	1.07817	4.91619	2.5808	2.40286	0.52006	1.49352	2.62625	0.168759	0	0.0927103	1.20247	0.600798	0.628999	1.45263	0.980849	0.937264	3.20688	0.0226396	0.0720502	3.69596	0.00970817	0.0379922	3.82301	0.000762704	0.00429935	5.21682	9.41e-08	4.46e-07	4.13524	0.000228943	0.000648686	1.99529	0.000488111	0.00213969	0.452296	0.562663	0.717998	1.41354	0.00210256	0.00696222	0.322574	0.586876	0.699783
ATCG00150	5.0644	2.70533	3.53831	1.63192	2.07669	1.73596	3.01548	2.88664	2.80493	7.82815	7.54253	7.54785	6.61661	6.98756	10.7926	18.27	8.09154	29.6896	0.077961	0.800478	0.888695	1.29962	0.00140212	0.00808146	-1.01666	0.000768613	0.00432789	-2.09949	4.4e-12	3.38e-11	-1.40669	2.39e-07	1.03e-06	-2.18472	5.54e-10	8.68e-09	-2.69373	1.83e-09	4.18e-08	-1.06177	0.00432566	0.0131346	-0.381456	0.255506	0.377839
AT1G01690	2.45868	2.32407	2.96641	3.58648	2.76138	3.1654	2.65803	2.42556	3.06219	0.741612	0.906907	1.73595	1.09132	2.8534	1.56234	1.40096	5.94347	2.20405	0.693755	0.165301	0.320557	1.50429	0.00955689	0.0376159	1.20288	0.000772767	0.00434702	1.47047	1.68e-05	5.81e-05	1.262	0.000246095	0.000694074	0.773174	0.0359094	0.0845014	-0.231982	0.649338	0.782262	0.289305	0.205002	0.326465	0.0668296	0.775752	0.849779
AT2G35340	1.39892	1.70452	1.40567	1.3669	1.08912	1.18454	0.789552	0.922352	1.12285	0.660062	0.889871	0.687061	0.866381	0.547718	0.809274	0.512631	0.418251	0.504618	-0.0194236	0.964213	0.981997	-0.630939	0.237237	0.412952	1.01193	0.00077617	0.00436038	0.67649	0.0263712	0.0502506	0.330269	0.309205	0.419845	0.686739	0.0395914	0.0914226	0.975697	0.0179839	0.0559086	-0.31466	0.184018	0.300114	-0.674133	0.00836916	0.0217362
AT4G31405	4.55092	2.57104	4.74728	5.00751	6.72491	7.43907	2.61636	2.88989	3.12719	2.00278	1.04965	0.669724	1.86139	1.24002	3.48898	2.64124	1.66292	1.56246	0.807724	0.24189	0.420779	0.66227	0.396847	0.583733	1.66816	0.000784477	0.00439803	2.33253	3.76e-08	1.88e-07	1.1951	0.0159088	0.0317631	1.51707	0.00043967	0.00195765	0.55167	0.270108	0.441235	0.685532	0.0263961	0.0620353	-0.464223	0.181394	0.289735
AT2G44300	2.88362	2.53308	2.43698	12.1817	8.75009	8.07109	2.89551	2.93727	3.93951	1.29018	0.901569	0.677965	7.39443	3.36643	4.07701	2.16133	5.54253	2.06098	2.3549	5.34e-07	6.74e-06	1.77099	0.00473459	0.0216346	1.44966	0.000791005	0.00442317	3.30448	4.61e-24	8.93e-23	1.75031	1.16e-05	3.98e-05	0.941699	0.00343627	0.0117418	-0.00258137	0.995799	0.99793	1.87731	3.33e-15	6.08e-14	0.310074	0.282933	0.409606
AT1G73690	1.19633	1.32807	1.27442	1.53452	2.05913	1.54468	0.768402	1.0298	1.53888	0.299214	0.400753	0.547927	1.89513	1.11596	1.17719	0.599602	2.01512	0.738576	1.74083	0.00219419	0.0105434	1.43503	0.0583189	0.151364	1.61332	0.000793958	0.00443396	2.02184	4.11e-06	1.56e-05	1.41206	0.00518447	0.0115019	0.270053	0.474601	0.619553	-0.0114389	0.985305	0.991874	0.429448	0.160961	0.270498	-0.192701	0.593632	0.705809
AT3G07510	1.3453	1.41602	0.617338	0.456967	0.646502	0.72412	1.25624	1.11349	1.30132	2.83845	2.85126	3.45047	1.50612	1.59717	2.92624	0.792143	3.20923	4.74737	-0.611441	0.177713	0.33787	-0.0560527	0.926495	0.96023	-1.43347	0.000804568	0.00448626	-2.34659	6.23e-08	3.02e-07	-1.32676	0.000330065	0.000910466	-1.74212	0.00158446	0.00597393	-1.25918	0.0581364	0.141437	-0.89118	0.112201	0.202813	0.115986	0.808161	0.871456
AT1G54385	1.1728	1.80167	1.54867	1.97444	2.07704	2.05163	2.17512	2.66582	3.20904	0.855542	0.515642	0.611007	0.361955	0.761453	0.558038	1.56053	4.1201	0.182753	-0.252434	0.640642	0.781345	1.56968	0.0339932	0.100579	1.19034	0.000820687	0.00456438	1.59592	1.97e-07	8.97e-07	2.00831	2.5e-11	1.68e-10	1.84728	1.51e-07	1.53e-06	0.456586	0.528142	0.689615	0.426845	0.0742818	0.145519	0.827869	0.000567453	0.00198241
AT1G21651	0.074524	0.132189	0.0555716	0.27972	0.0498831	0.146664	0.117273	0.256599	0.0520631	0.326185	0.524252	0.525639	0.484209	0.530858	0.567355	0.231749	0.270833	0.817538	0.191172	0.738393	0.84958	-0.0511105	0.947556	0.970464	-2.39054	0.000823712	0.00458004	-1.55572	0.020251	0.0397594	-1.68985	0.0109555	0.0226484	-1.75244	0.010284	0.0299196	-1.63226	0.0758528	0.173357	0.85479	0.350252	0.488922	0.703988	0.448795	0.575747
AT5G42600	0.057694	0.155941	1.12812	29.0771	22.3983	13.7428	6.43304	14.8491	25.6164	0.0224464	0.0450953	0.0246625	3.05884	6.27874	2.40529	5.17074	2.31103	1.87955	6.97593	1.76e-17	8.93e-16	6.66966	2.82e-14	2.18e-12	3.85749	0.000833783	0.00462297	9.43226	7.2e-36	2.66e-34	8.97216	5.01e-30	1.26e-28	2.45197	1.63e-06	1.35e-05	2.31822	0.000858711	0.00446681	5.59581	7.99e-07	5.37e-06	5.12341	2.28e-05	0.000106292
AT4G02520	13.8527	8.0638	5.55087	19.6918	18.5604	15.779	12.4252	14.5375	14.0411	21.2187	21.8463	27.9227	23.9412	91.0964	33.0161	39.2636	10.8549	44.2989	1.05296	0.0779357	0.184735	0.421162	0.474018	0.651756	-1.36708	0.000834008	0.00462303	-0.42005	0.0053732	0.0120617	-0.801853	4.63e-08	2.15e-07	-1.47538	0.0119211	0.0338356	-1.21063	0.00243178	0.0107424	0.968239	0.0147783	0.0378772	0.573855	0.142459	0.239159
ATCG01210	0.344255	0.383824	0.27382	0.547257	0.491582	0.210777	0.247648	0.1778	0.160333	1.40632	0.686154	1.67761	1.39573	27.1789	1.34786	0.658791	2.4688	0.755304	2.98525	NA	1	0.0483917	0.945023	0.969399	-1.90874	0.000837655	0.00464016	-1.62058	0.00387818	0.00899043	-2.69653	8.71e-06	3.05e-05	-4.60437	NA	1	-2.72965	0.000694041	0.00373193	0.31045	0.642972	0.751085	-0.77723	0.312946	0.441299
AT5G14940	1.88338	2.13804	2.3719	2.90527	3.74273	3.36057	3.04842	2.52908	3.60222	0.937915	1.1188	0.96611	1.56633	1.10309	1.25631	1.70598	2.77432	0.901568	0.366324	0.404689	0.594186	0.840094	0.120705	0.256908	1.08164	0.000840995	0.00465223	1.70149	1.7e-09	1e-08	1.59051	4.69e-08	2.18e-07	1.32596	5.11e-06	3.79e-05	0.766617	0.0799517	0.180569	0.640724	0.00431639	0.0131099	0.516633	0.0275881	0.0609681
AT1G17750	0.71904	0.504559	0.632417	0.659451	0.802156	0.616829	0.435193	0.488015	0.515208	0.209812	0.178334	0.230527	0.661247	0.262664	0.330852	0.0661542	1.11225	0.634347	1.01179	0.124256	0.259955	1.55693	0.0730718	0.178494	1.58905	0.000845697	0.00467466	1.72444	9.89e-05	0.000304084	1.20811	0.0115028	0.0236721	0.70022	0.132025	0.240942	-0.337078	0.673462	0.800149	0.156024	0.629371	0.740291	-0.372236	0.28622	0.413227
AT2G21820	3.23111	4.67857	3.94682	15.4909	13.8417	12.4351	7.47119	8.10555	5.93342	5.71078	9.74132	10.7734	31.4784	24.0026	22.0885	15.0165	6.35208	12.0607	1.55562	4.59e-08	7.11e-07	0.361025	0.404714	0.591	-1.14277	0.000850018	0.00469615	0.646772	0.0155457	0.0314169	-0.292476	0.328436	0.439937	-0.915479	2.53e-05	0.000158342	-0.640661	0.107452	0.225497	1.81069	4.94e-13	7.2e-12	0.857479	0.00413399	0.0116647
AT1G02065	0.691372	0.797421	1.35109	0.336878	0.425539	0.521313	0.921821	1.19026	1.17696	0.361738	0.279516	0.0611466	0	0.198126	0.440782	0.205302	0.462081	0.0951027	-0.155245	0.89655	0.94457	0.12287	0.915352	0.953394	2.00445	0.000854295	0.00471496	0.838881	0.231967	0.333389	2.20271	4.32e-05	0.000136665	0.991485	0.300438	0.448755	2.10482	0.00167985	0.00790412	-1.1505	0.00951819	0.0260223	0.207832	0.567206	0.682783
AT3G05650	0.757762	0.660258	0.898799	2.95868	2.23055	3.75582	1.55405	1.52198	2.97195	0.170682	0.45201	0.170485	2.36325	2.36744	2.31334	0.725054	0.979144	1.24625	3.13344	2.95e-15	1.18e-13	1.90254	0.00138808	0.00801108	1.54357	0.000861465	0.00474485	3.46497	2.32e-22	4.02e-21	2.91532	4.11e-13	3.24e-12	0.324808	0.169638	0.293225	1.02825	0.00895827	0.0318102	1.94325	2.58e-15	4.77e-14	1.37831	1.65e-06	9.43e-06
AT1G17380	1.85856	0.627936	1.0266	0.95242	0.880554	0.521807	2.06327	1.46158	3.05633	0.321373	0.349726	0.411953	0.166973	0.544819	0.199638	0.483005	1.51208	0.594955	-0.264004	0.743009	0.852659	1.26557	0.0859732	0.201271	1.70265	0.000874424	0.00480889	1.09543	0.0288286	0.0544214	2.59337	2.63e-10	1.58e-09	1.35918	0.0292019	0.0715406	1.34076	0.0129472	0.0427962	-0.586612	0.170058	0.282565	0.898803	0.0136545	0.0332182
AT2G36570	2.93532	4.06073	4.49598	9.44107	7.59358	10.6861	6.17069	6.02653	7.83307	1.45838	3.02294	1.19542	6.04112	4.70928	4.09834	3.62464	14.9152	5.20197	1.37423	3.06e-05	0.000259625	2.07173	9.97e-06	0.000122054	1.01656	0.000882022	0.00484452	2.26164	6.62e-17	7.81e-16	1.80801	2.39e-11	1.61e-10	0.879106	2.3e-05	0.000145419	-0.247865	0.570751	0.72495	1.26504	3.93e-12	5.2e-11	0.797249	9.96e-06	4.97e-05
AT3G43430	7.32499	5.25676	6.53864	9.20789	8.68468	4.67661	4.4713	4.32627	5.47838	2.68344	4.32542	2.53698	3.50174	4.69731	2.26784	6.29259	3.93799	1.54633	0.120119	0.779248	0.875546	0.313238	0.572884	0.732877	1.00213	0.000894964	0.00490937	1.21348	0.000201848	0.000589532	0.568702	0.0618959	0.106548	1.08855	0.00284622	0.00996756	0.273299	0.584362	0.734746	0.230687	0.378283	0.518132	-0.426957	0.0666086	0.12834
AT3G54180	1.71219	2.15044	2.66454	3.71459	3.2887	3.71144	3.14619	4.10112	4.36854	0.695105	1.00372	0.811467	1.93473	1.94436	0.526257	1.53144	8.69331	2.41283	0.800817	0.191218	0.356861	2.33809	0.000235155	0.00183035	1.37956	0.000896043	0.00491307	2.06821	1.76e-09	1.03e-08	2.1998	1.49e-10	9.22e-10	1.26214	0.00435233	0.0143484	-0.12358	0.830937	0.90525	0.709083	0.00746837	0.021116	0.827609	0.00213046	0.00648185
AT2G37420	1.12316	1.63647	1.54942	1.90946	1.97972	1.85427	1.67906	2.13907	2.4978	0.639077	0.823027	0.666165	1.72223	0.983409	1.19099	1.10155	2.04088	1.52615	0.861699	0.0244551	0.0765611	1.141	0.00760012	0.0313674	1.01827	0.000899055	0.00492557	1.40607	8.18e-08	3.91e-07	1.55807	1.05e-08	5.26e-08	0.535078	0.0562009	0.121959	0.43119	0.194232	0.349855	0.408801	0.0607213	0.123594	0.547766	0.0171527	0.0403824
AT3G54590	0.231905	0.430935	0.365072	8.96041	7.69237	4.36108	7.17702	13.9403	22.5556	0.0225562	0.0679741	0	2.25011	1.12423	0.336287	3.19899	1.1799	1.54184	5.31766	6.91e-08	1.03e-06	6.01116	1.13e-10	4.52e-09	3.47924	0.000912802	0.00498084	7.79372	3.96e-24	7.73e-23	8.87592	1.23e-19	1.62e-18	2.47735	0.00102262	0.00407995	2.8755	3.16e-11	1.1e-09	4.34661	4.49e-44	5.93e-42	5.4056	4.46e-22	1.23e-20
AT1G04877	6.79847	8.61352	4.90055	1.80124	0.910118	1.93259	2.75098	4.09646	3.95789	11.5058	16.5395	16.783	0.353376	2.82494	0.924233	10.7333	0.988273	7.2885	-3.4858	2.75e-09	5.22e-08	-1.22628	0.060499	0.155306	-1.13987	0.000915222	0.00498889	-3.29424	2.02e-14	1.93e-13	-2.06109	7.03e-09	3.61e-08	0.171325	0.859491	0.91037	-0.822074	0.305195	0.480009	-2.13299	1.91e-05	0.000102299	-0.913222	0.0283242	0.0623396
AT2G29440	1.77127	1.99048	1.7228	7.4475	6.49509	5.3888	3.15089	3.14884	4.16062	0.539319	0.541753	0.839469	3.00224	3.10862	1.04696	2.39485	2.61216	1.19044	1.89117	0.00085319	0.00472293	1.70111	0.0075263	0.031151	1.5208	0.000917542	0.00499902	3.31325	1.34e-22	2.35e-21	2.44061	1.53e-10	9.45e-10	1.41255	0.000149302	0.000759961	0.750167	0.0701797	0.163499	1.81078	5.19e-14	8.4e-13	0.926855	0.000807986	0.00272424
AT1G15210	2.31819	1.22312	2.13647	10.5732	9.02204	6.88848	5.93956	7.13455	9.46563	0.766009	1.37759	0.638016	2.92714	1.97304	1.0246	1.63068	3.30321	1.98464	1.0791	0.00521974	0.0217905	1.32231	0.000894667	0.00559692	1.02952	0.00093315	0.00507257	3.22242	6.34e-43	3.18e-41	3.00604	5.84e-37	2.03e-35	2.137	5.25e-13	1.36e-11	1.69935	6.88e-09	1.39e-07	2.21335	7.87e-28	3.72e-26	1.98453	3.12e-09	2.62e-08
AT5G42510	0.216804	0.494436	0.808341	1.77112	2.08004	0.758529	0.926031	1.35302	2.67582	0	0	0	0	0	0.176844	0.414892	0.945486	0.756754	2.27815	0.56862	1	5.88219	0.00147887	0.00845093	5.39669	0.000946106	0.00512595	6.96994	2.49e-07	1.12e-06	7.08859	1.19e-07	5.31e-07	4.66854	3.43e-05	0.000207377	1.21963	0.0858937	0.190442	1.59268	0.00869706	0.0240754	1.69882	0.00446291	0.0124655
AT3G14780	2.55023	1.68222	2.57581	2.14501	2.89018	1.69951	1.5288	1.18472	1.05577	0.992189	0.949207	0.571031	1.51495	1.1534	1.01257	0.503523	0.784591	1.13036	0.537353	0.365314	0.556311	-0.0487574	0.949702	0.971288	1.43539	0.000959776	0.00518864	1.39226	0.00117311	0.00300451	0.571418	0.227926	0.326698	0.847584	0.0426688	0.0971584	0.636702	0.279256	0.451428	-0.0235881	0.942302	0.964874	-0.856904	0.0146782	0.0353676
AT1G77330	4.04248	2.14268	4.01924	15.5908	12.7432	7.72046	6.96999	8.07684	7.7037	1.51505	0.956614	1.90244	1.85063	3.69855	1.04871	5.32293	4.6724	2.44109	0.58308	0.266933	0.450943	1.51717	0.00172976	0.00961698	1.22735	0.000975336	0.00525834	3.01997	2.81e-23	5.18e-22	2.37335	1.41e-18	1.72e-17	2.43283	4.25e-10	6.79e-09	0.867351	0.00850078	0.0304932	1.81188	1.14e-11	1.43e-10	1.15212	5.8e-07	3.55e-06
AT3G60900	0.843177	1.22853	1.28369	1.04718	1.22283	1.49805	1.01883	1.31552	0.957208	0.338297	0.432503	0.304116	0.383489	0.65693	0.286569	0.352967	1.88962	0.210222	0.289469	0.703736	0.826101	1.19577	0.19452	0.361213	1.64097	0.000975341	0.00525834	1.78276	0.000122125	0.000370317	1.60359	0.000717304	0.00187023	1.49311	0.00261961	0.00929023	0.424583	0.592071	0.740443	0.162681	0.632623	0.742636	-0.0293988	0.932944	0.957573
AT5G55720	0.738285	0.748314	1.15349	0.0310487	0	0.0922509	0.790331	1.30129	0.982424	0.246203	0.164876	0.0901702	0.0730956	0	0	0.504584	0.613271	0.490854	-2.75733	0.171635	0.329371	1.68514	0.119663	0.255186	2.38805	0.000996326	0.00535281	-2.04307	0.166697	0.252517	2.5957	0.000119057	0.000352623	0.715964	0.806592	0.873183	0.930693	0.1137	0.235043	-4.41723	1.73e-06	1.11e-05	0.217075	0.617844	0.725675
AT3G58650	1.22617	1.71479	1.75924	1.49413	0.99736	1.8599	1.20029	1.50974	1.69154	0.942028	0.582326	0.0995227	0.59701	0.958203	0.72586	0.475238	2.1961	0.75847	0.473882	0.439395	0.62448	1.0826	0.145016	0.292784	1.52837	0.00099675	0.00535371	1.39595	0.00561889	0.012558	1.42157	0.00263243	0.00618094	0.915473	0.0121838	0.0345001	0.357186	0.517031	0.680135	-0.115856	0.673049	0.775666	-0.09862	0.688781	0.782119
AT4G19230	2.15992	2.68123	3.81241	8.05887	10.3748	7.19601	3.46983	2.71575	4.00123	0.934755	1.30887	1.86736	3.91053	3.0541	2.79778	1.71837	0.940767	1.59739	1.24027	0.000461066	0.00278048	0.0608638	0.904773	0.947975	1.07845	0.0010162	0.00544874	2.61909	5.65e-25	1.17e-23	1.30187	1.1e-05	3.79e-05	1.36956	1.31e-09	1.93e-08	1.25246	0.000518096	0.00290769	1.55991	3.45e-13	5.1e-12	0.230133	0.342201	0.471161
AT5G39380	1.43943	0.995542	1.61636	2.40789	2.2217	2.11813	1.56846	1.69094	2.06641	0.533669	0.675061	0.608077	1.26754	1.2264	1.14189	1.11804	0.886218	0.878202	0.989638	0.0156482	0.0537553	0.675289	0.182682	0.345355	1.159	0.00101736	0.00545228	1.86765	4.82e-11	3.33e-10	1.54096	4.3e-07	1.8e-06	0.870898	0.000601235	0.00256913	0.879757	0.00759766	0.0278085	0.728666	0.00222093	0.00730633	0.38933	0.128019	0.219458
AT1G48120	1.5653	1.25556	1.75784	2.1681	2.22112	1.93056	1.6202	2.45247	2.17133	1.02521	0.792186	0.375479	1.51018	1.40379	1.35946	0.754256	1.09134	0.853525	0.947259	0.0107913	0.039851	0.305843	0.524766	0.694837	1.05958	0.00102192	0.00546725	1.49811	4.23e-07	1.84e-06	1.49497	1.11e-06	4.41e-06	0.542815	0.00997725	0.0291496	1.20585	7.61e-05	0.000549451	0.457875	0.0178399	0.0445108	0.443984	0.035758	0.0759358
AT3G17830	3.15106	2.53397	2.51153	2.11591	2.46361	2.05002	2.62273	3.497	3.22623	1.76293	1.2213	1.10208	1.48898	1.73137	1.1329	2.01834	3.30611	1.11676	0.0776773	0.85524	0.921354	0.662932	0.197654	0.365221	1.00384	0.00104106	0.00555456	0.670668	0.0295841	0.0557104	1.18014	4.27e-05	0.000135092	0.587514	0.0649676	0.137162	0.534157	0.208942	0.368181	-0.312889	0.181483	0.297101	0.185909	0.406048	0.535226
AT4G14770	2.13505	2.95901	3.4802	3.12982	3.61652	3.81116	2.41617	3.2506	3.32812	1.20361	2.23077	0.83817	2.00816	1.75882	1.37427	0.750451	2.67436	1.54987	0.254429	0.493919	0.672329	0.227476	0.654072	0.791418	1.00372	0.00105725	0.00562508	1.27907	9.18e-06	3.31e-05	1.06371	0.000299726	0.000832964	1.01675	7.97e-06	5.62e-05	0.850802	0.0463913	0.118393	0.294908	0.129278	0.22734	0.0655465	0.74751	0.827276
ATMG00040	0.97459	1.09759	0.861321	0.239088	0.338254	0.23679	0.389497	0.326247	0.252169	2.33823	1.90442	4.23553	8.66815	1.79986	7.59626	2.17589	1.62662	6.26363	1.08106	0.030297	0.0902194	0.256514	0.675557	0.806231	-1.52694	0.00106931	0.0056773	-3.40695	3.55e-09	2.01e-08	-3.13809	1.28e-08	6.37e-08	-4.49543	8.65e-13	2.16e-11	-3.38424	3.29e-06	3.46e-05	-1.85603	0.00491485	0.014646	-1.60132	0.0127861	0.031395
AT4G16008	3.73421	3.50967	2.76768	4.25729	3.57506	2.79112	1.86209	0.847429	1.58106	1.70377	1.27365	1.95906	2.43507	2.94211	1.91986	1.85148	1.18436	1.6589	0.55339	0.172223	0.330268	-0.0632122	0.902725	0.947102	1.02444	0.00109073	0.00577262	1.08116	0.000478308	0.00130846	-0.21493	0.587745	0.689621	0.521995	0.0925987	0.181942	-0.136493	0.781675	0.875084	0.0782602	0.749514	0.835191	-1.2294	7.3e-05	0.000307232
AT1G55990	21.1424	6.06966	15.9175	33.3508	17.7784	14.7514	8.02224	11.5718	10.1314	6.98942	3.29556	6.73915	7.24169	7.10944	4.65197	9.70564	0	11.5785	0.148144	0.750751	0.857504	0.331403	0.840298	0.912021	1.34472	0.0010984	0.00580043	1.92628	7.44e-08	3.58e-07	0.794131	0.0226837	0.0436744	1.77166	1.15e-06	9.84e-06	0.473137	0.769171	0.867214	0.601247	0.319066	0.455391	-0.54126	0.109302	0.192826
AT3G45680	0.921471	0.479615	0.742842	5.23475	4.06749	3.81208	1.23171	0.986137	2.73738	0.232545	0.145996	0.0958141	1.24273	1.33052	0.7584	0.762548	1.95497	0.894131	2.7928	4.06e-05	0.000333969	2.92921	0.000195391	0.00155693	2.17047	0.00110948	0.00585182	4.7496	1.25e-26	2.89e-25	3.36111	7.67e-09	3.92e-08	1.95713	1.43e-10	2.47e-09	0.449978	0.431783	0.606673	2.60431	1.68e-20	4.77e-19	1.20112	0.00404321	0.0114365
AT3G55990	1.64169	1.16999	1.22419	2.78647	2.49536	2.3334	1.47623	1.92101	1.62477	0.299397	0.571422	0.592122	1.41333	1.12679	0.195285	1.15358	0.348027	0.972105	0.894863	0.205745	0.375001	0.769675	0.305606	0.490103	1.46975	0.00111414	0.00587354	2.35881	1.35e-10	8.93e-10	1.77477	1.21e-05	4.15e-05	1.45473	0.00519145	0.016685	1.01582	0.0538168	0.132999	0.908832	0.000626519	0.00240665	0.31223	0.293289	0.420529
AT4G21340	0.424904	0.387608	0.295723	2.13897	1.17557	1.56093	0.878786	0.73151	1.26652	0	0	0	0.132516	0.151336	0	0.0813127	0.823561	0.466125	3.31758	0.306411	1	5.60516	0.00609132	0.0263256	5.29433	0.00113023	0.00594404	7.40375	1.11e-08	5.91e-08	6.65598	9.08e-07	3.64e-06	4.09182	8.6e-07	7.59e-06	1.06478	0.224592	0.388048	2.13072	2.69e-05	0.000139485	1.3704	0.0172616	0.0405978
ATMG00180	0.491	0.229694	0.337969	0.0667125	0.202248	0.099107	0.339627	0.195069	0.246269	1.23433	1.23991	1.30777	2.00246	2.01782	2.99862	2.99954	3.03802	10.509	0.880514	0.0464955	0.124967	2.1382	6.91e-05	0.000642249	-1.83372	0.00113765	0.00598	-3.38906	4.74e-07	2.05e-06	-2.28826	4.13e-05	0.000131089	-4.27672	1.01e-11	2.12e-10	-4.4145	5.23e-12	2.1e-10	-1.53278	0.0890519	0.168575	-0.445127	0.558796	0.675075
AT3G27865	3.90542	6.22046	4.43768	6.89822	2.98756	4.39195	7.02364	3.36177	2.07875	0	0	0	0	0.66237	1.82034	3.20301	6.48823	0	2.72681	0.477574	1	4.71249	0.085827	0.201058	5.29477	0.00114571	0.00601507	5.23886	0.00124073	0.00316006	5.05934	0.00256801	0.00604182	2.51006	0.0559894	0.121616	0.36385	0.791983	0.880914	-0.034531	0.962516	0.977253	-0.226324	0.772903	0.847538
AT2G25980	0.386375	1.14475	2.03897	7.27083	5.8621	5.4852	5.15807	5.80752	5.3985	0.208139	0.104539	0.457378	0.339871	0.952708	0.193945	1.62098	6.65353	0.741011	0.942996	0.315758	0.504316	3.56197	8.54e-06	0.000106761	2.22397	0.00114637	0.00601683	4.59465	5.19e-30	1.43e-28	4.42463	1.95e-28	4.47e-27	3.64447	6.58e-18	3.33e-16	0.859885	0.165252	0.3102	2.37669	0.000112989	0.000519756	2.19323	0.000301308	0.00111773
AT2G37280	0.974524	0.809124	0.61846	2.42633	1.89677	1.75918	1.24921	1.28507	1.41956	0.27831	0.328187	0.452035	1.27175	0.775418	0.868193	0.555508	1.42668	1.46816	1.45412	0.000430669	0.00262972	1.7138	0.00075873	0.00487216	1.18823	0.00115654	0.00605867	2.50169	1.71e-18	2.27e-17	1.89575	1.77e-10	1.08e-09	1.03625	0.000139564	0.000716457	0.191532	0.633246	0.771258	1.33318	6.81e-09	6.2e-08	0.714899	0.00263973	0.00784719
novel.275	1.61523	2.00099	1.07063	0.1585	0.480517	0.941863	0.322765	0.154487	1.33738	0	0	0	0	0	0	0.858617	0	0	NA	NA	NA	2.85873	0.470407	1	5.29598	0.00116926	0.00611645	3.70411	0.100316	0.163777	3.90804	0.0712819	0.120505	3.83714	0.115412	0.216384	1.06506	0.631543	0.769897	-1.56917	0.0991327	0.1837	-1.38584	0.15235	0.25273
AT4G15680	4.02719	3.85925	3.05763	1.22866	0.84953	0.832583	2.23863	1.19755	2.45536	1.88018	1.20188	0.469503	0.608956	0.0869301	0.318537	1.54135	0	0.584183	-1.81115	0.076006	0.181357	-0.72987	0.555771	0.719709	1.61668	0.00117179	0.0061267	-0.316031	0.634348	0.726383	0.710029	0.224614	0.322649	1.4823	0.104344	0.199852	1.46274	0.172948	0.3208	-1.9175	3.86e-06	2.33e-05	-0.901154	0.0181655	0.0423843
AT1G74500	0.504456	0.255654	0.940416	4.78929	2.92639	2.86801	4.02584	4.07093	3.70038	0	0	0	0.786631	0.224587	0	0.724023	5.1943	0	4.5808	0.0566978	0.145161	7.14383	0.0676572	0.168606	5.34151	0.00118141	0.00617255	7.95185	3.13e-10	2e-09	8.12465	6.16e-11	3.98e-10	3.34694	5.24e-06	3.88e-05	0.996689	0.353787	0.530162	2.62751	9.62e-08	7.41e-07	2.78781	7.57e-10	6.78e-09
AT1G49870	0.774237	0.891766	1.36462	1.25877	1.13071	1.72379	1.09178	1.34806	1.45876	0.349146	0.412614	0.406183	0.658537	0.250688	0.497571	0.387246	1.68823	0.614198	0.259746	0.675845	0.807785	1.21023	0.0789357	0.188928	1.37755	0.00120115	0.00626316	1.79288	1.92e-06	7.67e-06	1.72944	2.35e-06	8.89e-06	1.52003	0.000444407	0.00197181	0.532759	0.346458	0.523034	0.435584	0.159928	0.269033	0.359024	0.231419	0.350237
AT5G13080	7.16063	4.68873	5.60736	7.66712	8.4832	5.04381	4.67252	4.80015	5.07626	2.66264	2.08029	3.49438	3.75495	4.4387	1.92971	7.33661	0.859757	1.13753	0.287654	0.54586	0.714194	0.191602	0.801146	0.887214	1.08904	0.00120977	0.00629337	1.33938	4.34e-05	0.000141273	0.812707	0.0115952	0.0238444	1.04588	0.0054365	0.0173762	0.635492	0.385429	0.560998	0.27175	0.305087	0.440469	-0.267396	0.293011	0.420209
AT1G70170	1.41906	1.01736	1.6862	1.74233	1.01936	0.756835	0.280107	0.506483	0.386875	0.201987	0.568116	0.443859	1.29532	0.328728	0.414067	0.0662345	0	0.138069	0.740371	0.374353	0.565203	-2.56312	0.0799024	0.190553	1.76761	0.00121599	0.00632115	1.50977	0.00966035	0.0205236	-0.0542261	0.938891	0.955461	0.757419	0.240561	0.382287	2.51949	0.0479387	0.121224	-0.237552	0.562878	0.686939	-1.81419	0.000118469	0.000477311
AT3G51280	2.67692	4.35388	3.71376	3.71116	3.41694	4.24724	3.3308	4.421	3.76923	2.21617	1.75174	0.558848	2.39456	1.36732	1.99733	1.45939	7.39057	2.39027	0.332621	0.505916	0.681964	1.31674	0.0348642	0.102503	1.24327	0.00121693	0.00632274	1.30153	0.00050422	0.00137414	1.3325	0.000281128	0.000785198	0.957191	0.00168275	0.00629033	0.0339542	0.949628	0.972605	0.0774288	0.739994	0.827095	0.0983007	0.673624	0.769708
AT5G08640	2.53787	2.12218	3.69029	9.88992	6.6817	5.96571	7.50238	6.33529	8.00795	0.851616	1.11582	1.70866	1.35213	0.564938	1.44907	0.637435	1.78313	0.474558	-0.134607	0.804913	0.891632	-0.336649	0.62788	0.773269	1.18965	0.00121826	0.00632535	2.59509	8.16e-18	1.04e-16	2.56784	1.67e-21	2.48e-20	2.71395	9.6e-15	3.23e-13	2.91233	2.44e-10	6.77e-09	1.42428	1.13e-08	9.97e-08	1.38222	2.82e-10	2.64e-09
AT3G61270	5.17375	1.87809	2.17723	4.95178	5.73421	3.7676	2.46681	2.79641	2.80188	0.674085	1.52354	1.57386	1.95127	1.4856	0.392572	2.02622	1.88898	0.551968	0.0134653	0.980601	0.98992	0.254596	0.670066	0.802751	1.29602	0.00122137	0.00633698	1.91434	3.87e-10	2.45e-09	1.09038	0.000625398	0.00164636	1.89318	1.15e-05	7.77e-05	0.848953	0.0770329	0.17541	0.638655	0.0389953	0.0858131	-0.199154	0.517811	0.639134
AT2G25260	2.73549	2.46458	2.41756	7.91869	7.4936	5.4167	4.37297	4.74209	5.0961	1.06427	1.33634	0.92573	3.91016	2.97699	2.31394	1.92671	2.98238	2.72806	1.45533	0.000801472	0.00448649	1.20624	0.0197624	0.0663769	1.19495	0.00122859	0.00636984	2.61743	1.14e-18	1.54e-17	2.08166	5.78e-12	4.11e-11	1.15525	5.18e-05	0.000300726	0.891427	0.00494194	0.0194486	1.44377	2.63e-10	2.85e-09	0.895517	0.000107435	0.000437256
AT5G59670	0.561054	0.129983	0.318759	0.141571	0.343355	0.729095	0.0432436	0.0827918	0.0597268	0.0374199	0.0563833	0.0411145	0.249968	1.08478	0.156906	0.0766909	0	0	3.45509	0.00046178	0.00278224	-0.799293	0.746016	0.853032	2.90526	0.00123867	0.00641218	3.14624	0.000359099	0.00100497	0.453122	0.710604	0.793026	-0.310565	0.69336	0.79323	1.26852	0.529384	0.690661	0.261915	0.677604	0.779165	-2.44387	0.00108657	0.00355117
AT1G31050	3.83121	1.71759	2.63713	3.70891	4.62476	2.64217	1.67838	0.76105	1.28107	0.429971	1.67006	1.16531	3.52328	1.95352	2.40389	1.45694	1.23763	1.15114	1.26115	0.00557184	0.0230367	0.247109	0.672897	0.804363	1.32914	0.00127888	0.00659582	1.72318	7.01e-06	2.57e-05	0.179937	0.698552	0.782677	0.453378	0.147854	0.263417	-0.0533222	0.906277	0.94882	0.414747	0.147971	0.253093	-1.14435	0.000610077	0.00211477
AT5G16190	1.13108	1.1923	1.37198	1.13877	1.11041	1.50377	1.56631	1.57728	2.33894	0.475261	0.610019	0.348123	0.188135	0.510279	0.0984111	0.281387	0.83307	0.609124	-0.865132	0.27949	0.46484	0.272378	0.716976	0.833266	1.36372	0.00128338	0.00661342	1.36068	0.00101333	0.00262825	1.91944	5.16e-07	2.14e-06	2.23054	0.00012586	0.000656329	1.66459	0.000980746	0.00498988	0.0171283	0.954597	0.972382	0.563551	0.0492861	0.0996814
AT3G27150	2.42171	1.40691	1.79116	3.1038	2.37217	1.73072	1.64651	1.8558	1.7606	0.758346	0.623265	0.908966	2.54825	1.36742	0.899346	0.81949	1.17346	1.14866	1.06344	0.0462339	0.124343	0.464234	0.453007	0.634658	1.29981	0.00128994	0.00664021	1.62947	1.57e-05	5.46e-05	1.19248	0.0013613	0.00336767	0.556474	0.197341	0.329349	0.740355	0.0696092	0.162483	0.350173	0.256517	0.386868	-0.0987434	0.740671	0.822038
AT5G48775	0.073978	0.324926	0.220658	0.163336	0.286102	0.17255	0.221741	0.265333	0.172272	0	0.0144559	0.0316235	0.0512705	0	0.134095	0.0825823	0	0	2.0105	0.301166	0.488629	0.860915	0.777608	1	3.78138	0.00129287	0.00665369	3.76175	0.000738663	0.00196182	3.86587	0.00037698	0.00103002	1.71513	0.0770804	0.157112	2.98733	0.0277511	0.0789145	0.00102788	0.998645	0.999128	0.0895377	0.878002	0.921556
AT1G26760	0.916579	0.638708	0.626524	0.379446	0.690207	0.926971	1.26206	1.18348	0.960495	0.200589	0.0671649	0.183662	0.297767	0.816134	0.218061	0.438508	2.02636	0.0571306	1.55043	0.119505	0.252621	2.48751	0.0316491	0.0950214	2.27952	0.00131472	0.0067469	2.12491	0.00380047	0.0088253	2.90987	1.8e-06	6.9e-06	0.572844	0.409272	0.561913	0.434629	0.640356	0.77611	-0.132409	0.781454	0.858399	0.639348	0.102135	0.182107
AT2G26290	1.74505	0.945366	1.64527	2.68373	2.175	1.86845	2.05616	2.74526	2.74649	0.386285	0.388029	0.694512	0.344055	0.178599	0.16361	0.604555	0.233262	0.120021	-1.10253	0.20279	0.371281	-0.604638	0.542161	0.710291	1.57011	0.00132013	0.00676824	2.17672	1.49e-07	6.87e-07	2.35969	2.65e-09	1.42e-08	3.25996	1.36e-10	2.36e-09	2.97006	6.89e-07	8.69e-06	0.625457	0.0484488	0.102607	0.795163	0.00906369	0.0233086
AT4G03540	0.961656	0.6092	2.09153	2.44172	1.12646	1.10399	1.24306	2.17294	1.23167	0.140303	0.281872	0	0.749786	0.570848	0.0653673	1.32271	1.68917	1.01899	1.69386	0.256298	0.438861	3.24805	0.00532789	0.0237202	3.0947	0.00133207	0.00681493	3.41712	0.000109535	0.000334413	3.42693	6.12e-05	0.000189267	1.72927	0.0303639	0.0739239	0.203509	0.731938	0.841635	0.342039	0.537192	0.665443	0.341265	0.517563	0.639
AT5G10430	0.843177	1.28195	1.25749	0.651577	1.12877	0.82969	0.663424	1.27015	0.785401	2.33732	2.40966	4.19005	0.109568	0.750777	1.2609	1.76484	0	2.10222	-2.09059	0.00143216	0.00731634	-1.19858	0.180946	0.343142	-1.39814	0.00135108	0.00689915	-1.80105	5.59e-05	0.00017849	-1.72162	0.000113447	0.000336822	0.282918	0.728818	0.820073	-0.515525	0.649247	0.782248	-0.379719	0.451872	0.589541	-0.315142	0.537157	0.656138
AT5G17430	0.491395	0.249035	0.488569	0.414253	0.418623	0.527492	0.28119	0.249948	0.33289	0.104281	0.0261879	0	0.0464402	0	0.145754	0	1.29877	0.267306	0.537759	0.79669	0.88633	3.57581	0.0233817	0.0756846	3.21098	0.0013614	0.00694779	3.33027	0.000423437	0.00116997	2.68889	0.0100482	0.0209567	2.78691	0.00292338	0.0101962	-0.859244	0.486031	0.654855	0.139891	0.781384	0.858387	-0.514898	0.357895	0.487646
AT4G33610	15.9379	3.43971	7.77248	19.5347	11.6822	11.8732	3.92348	6.05106	4.34648	3.25364	4.54723	3.26401	6.86684	3.66923	2.76812	4.58078	2.17296	1.6922	0.255572	0.55087	0.717889	-0.378982	0.486641	0.662397	1.29757	0.00136714	0.00696799	1.9342	1.82e-12	1.45e-11	0.363349	0.242232	0.343646	1.67026	2.06e-06	1.66e-05	0.757595	0.120561	0.24558	0.65684	0.306464	0.441979	-0.927092	0.142345	0.239008
AT3G56980	5.40744	3.33992	4.7463	2.31319	3.84572	1.7367	1.74745	1.74551	0.432859	1.2327	2.62512	2.49211	1.4932	1.20371	0.183782	0.970131	0	0.379178	-1.14928	0.0729152	0.175955	-2.22108	0.0160547	0.0564538	1.09154	0.00138043	0.00702417	0.288153	0.479622	0.594936	-0.697624	0.162931	0.246164	1.43162	0.020277	0.052858	1.53714	0.167756	0.313447	-0.781283	0.012939	0.0337833	-1.78029	2.57e-06	1.42e-05
[truncated: 8,938 more rows]

## Sheet: TableS2
	Table S2 The expression level information of lignin biosynthesis related genes
Categary	ID	gene_name	OE-control versus WT-control			OE-osmotic stress versus WT-osmotic stress			WT-osmotic stress versus WT-control			OE-osmotic stress versus OE-control		gene_description
			log2 FC	p-adj		log2 FC	p-adj		log2 FC	p-adj		log2 FC	p-adj
[truncated: 23 more rows]

## Sheet: TableS3
Table S3 The expression level information of starch and sucrose metabolism related genes
[truncated: 25 more rows]

[truncated: 5 more sheets: TableS4, TableS5, Table S6, TableS7, TableS8]
